# Supplementary material for: Linkage Mapping vs. Association: A Comparison of Two RADseq‐Based Approaches to Identify Markers for Homomorphic Sex Chromosomes in Large Genomes
Source: Mol Ecol Resour. 2025 Jul 24;25(7):e70019. doi: 10.1111/1755-0998.70019 (PMC12415805; doi:10.1111/1755-0998.70019)
Supplement: Supplementary file 2 — Data S1. [file MEN-25-e70019-s002.xlsx]

## Sheet: Contents
Supplementary data for:	Linkage mapping vs Association: A comparison of two RADseq-based approaches to identify markers for homomorphic sex chromosomes in large genomes.
	James France, Wiesław Babik, Katarzyna Dudek, Marzena Marszałek, Ben Wielstra
Sheet	Contents
Sex-averaged map	Positions and groups for all marker of the sex-averaged linkage map
Paternal map	Positions and groups for all marker of the Paternal linkage map
Maternal map	Positions and groups for all marker of the Maternal linkage map
Y-linked sequences	DNA sequences* for all Y-linked presence/absence markers in the linkage maps
Other sequences	DNA sequences* for all other markers in the linkage maps
	*Most DNA sequences contain a 10 N repeat sequence, inserted to mark the gap between the forward and reverse reads, where these did not overlap

## Sheet: Sex-averaged map
Marker	Position (cM)	Linkage Group
97560	0	1
114568	0	1
211348	0	1
256433	0.344	1
170583	0.344	1
130767	0.344	1
140281	0.344	1
1371	0.344	1
254689	0.344	1
139761	0.344	1
242787	0.344	1
192658	0.344	1
275256	2.086	1
256517	2.086	1
141851	2.086	1
114503	2.086	1
163092	2.43	1
103895	2.43	1
136008	2.43	1
144282	2.43	1
264385	2.43	1
100516	2.43	1
79741	3.119	1
122369	3.119	1
48826	3.119	1
257199	3.119	1
180593	3.119	1
49475	3.119	1
42750	3.119	1
3786	3.119	1
2503	3.119	1
42295	3.119	1
223317	3.463	1
191419	3.463	1
145500	3.463	1
94832	3.463	1
176723	3.463	1
30986	3.463	1
154411	3.463	1
41210	3.463	1
261821	3.807	1
103850	3.807	1
100230	3.807	1
57901	3.807	1
131805	3.807	1
3474	3.807	1
185974	3.807	1
30490	3.807	1
149361	3.807	1
271052	3.807	1
92504	3.807	1
55150	3.807	1
250788	4.15	1
132349	4.15	1
28813	4.494	1
223280	4.494	1
274525	4.494	1
103585	4.494	1
30849	4.494	1
94120	4.494	1
246188	5.532	1
213665	5.876	1
149618	5.876	1
47165	5.876	1
49	5.876	1
2458	5.876	1
255314	5.876	1
222430	6.219	1
241782	6.219	1
38420	6.219	1
98730	6.219	1
263676	6.219	1
131804	6.219	1
144994	6.219	1
95174	6.219	1
127415	6.219	1
179953	6.219	1
43663	6.219	1
104981	6.219	1
262408	7.608	1
2414	7.608	1
136782	8.298	1
214895	8.642	1
30194	8.642	1
211132	8.985	1
253128	8.985	1
212006	8.985	1
74479	8.985	1
40236	8.985	1
94825	9.329	1
263461	9.329	1
136037	9.329	1
268538	9.329	1
40225	9.329	1
91173	9.329	1
220671	9.672	1
250137	9.672	1
175865	9.672	1
38345	9.672	1
90406	9.672	1
137248	9.672	1
220154	10.016	1
11558	10.016	1
268147	10.016	1
223119	10.016	1
189703	10.016	1
37566	10.016	1
225578	10.36	1
263289	10.36	1
35385	10.36	1
114916	10.36	1
95775	10.36	1
150843	10.36	1
190589	10.36	1
128457	10.36	1
240049	10.36	1
98052	10.36	1
92329	10.36	1
136578	10.36	1
13397	10.36	1
34789	10.36	1
120660	10.36	1
236247	10.36	1
124827	10.36	1
248256	10.36	1
215547	10.36	1
116959	10.36	1
37927	10.703	1
155300	10.703	1
3929	10.703	1
230333	10.703	1
222256	10.703	1
129060	11.393	1
38955	11.393	1
166822	11.393	1
48013	11.393	1
69407	11.737	1
140055	12.08	1
219700	12.424	1
91185	12.424	1
157404	12.424	1
3564	12.768	1
189584	13.111	1
119539	13.455	1
88	14.493	1
263761	15.531	1
129495	15.531	1
252039	15.875	1
24326	15.875	1
174626	15.875	1
120297	16.218	1
107015	16.218	1
106171	16.218	1
211366	16.218	1
194590	16.218	1
187643	16.218	1
171612	16.218	1
142842	16.908	1
143421	16.908	1
453	16.908	1
28059	16.908	1
180071	16.908	1
522	17.252	1
177588	17.941	1
108975	18.631	1
250604	18.631	1
265749	18.631	1
54773	18.631	1
247095	18.631	1
34903	18.631	1
135208	18.975	1
49667	18.975	1
156450	19.318	1
181197	19.318	1
225125	20.008	1
134262	20.008	1
266755	20.008	1
257635	20.008	1
40811	20.008	1
209301	20.008	1
260231	20.352	1
4292	20.352	1
223895	20.695	1
133145	20.695	1
101829	21.039	1
189108	21.039	1
258981	21.039	1
140377	21.039	1
52420	21.383	1
11954	21.383	1
3146	21.383	1
252380	21.383	1
121134	22.072	1
177743	22.072	1
215748	22.762	1
31705	22.762	1
73181	22.762	1
225658	22.762	1
56838	22.762	1
162223	23.8	1
8722	24.144	1
137088	24.144	1
220679	24.144	1
71856	24.487	1
128737	24.487	1
192734	24.487	1
14937	24.487	1
3243	24.831	1
67266	24.831	1
93928	24.831	1
172482	24.831	1
127710	24.831	1
125747	24.831	1
179679	24.831	1
123410	24.831	1
155137	24.831	1
101990	24.831	1
164269	24.831	1
245251	24.831	1
150666	24.831	1
42145	24.831	1
138511	24.831	1
19295	24.831	1
179099	24.831	1
189116	24.831	1
59507	24.831	1
827	24.831	1
174335	24.831	1
174598	24.831	1
179540	24.831	1
3331	24.831	1
178856	25.175	1
221811	25.175	1
242792	25.175	1
228036	25.175	1
253740	25.518	1
49763	25.518	1
170372	25.518	1
216132	25.518	1
51386	25.518	1
175597	25.518	1
151137	25.518	1
116660	25.862	1
206234	25.862	1
259917	25.862	1
49678	26.206	1
103599	26.206	1
175976	26.206	1
2753	26.549	1
270935	26.893	1
169890	26.893	1
40940	26.893	1
88308	26.893	1
48952	26.893	1
50656	26.893	1
244478	27.236	1
271881	27.236	1
181647	27.236	1
115045	27.58	1
125397	27.58	1
246263	28.27	1
658	28.613	1
86646	29.303	1
211002	29.303	1
130413	29.303	1
139905	29.303	1
116669	29.303	1
159469	29.303	1
23201	29.303	1
165546	29.647	1
224908	30.336	1
186473	30.336	1
378	30.336	1
109053	30.68	1
37077	31.718	1
150118	31.718	1
125902	31.718	1
128283	32.062	1
180537	32.062	1
179460	32.405	1
109939	32.405	1
13517	32.749	1
218174	32.749	1
2690	33.439	1
255777	33.439	1
36374	33.782	1
270578	34.472	1
179375	34.472	1
24609	34.472	1
2445	34.472	1
250350	34.472	1
150299	34.472	1
276604	34.472	1
58133	34.472	1
179218	34.472	1
221196	34.816	1
219836	34.816	1
125337	35.159	1
5060	35.849	1
144587	35.849	1
163227	35.849	1
32975	35.849	1
34999	36.193	1
38583	36.536	1
192007	36.536	1
54304	36.536	1
273845	36.88	1
166826	36.88	1
116198	36.88	1
96617	36.88	1
222483	36.88	1
266289	36.88	1
112093	36.88	1
107335	36.88	1
104360	36.88	1
145365	36.88	1
203188	36.88	1
248365	36.88	1
169046	36.88	1
116443	36.88	1
245290	36.88	1
49060	36.88	1
148976	36.88	1
225268	36.88	1
112919	36.88	1
90907	36.88	1
95159	36.88	1
109063	36.88	1
16355	36.88	1
39689	36.88	1
225782	36.88	1
42395	36.88	1
20518	36.88	1
71943	36.88	1
84693	36.88	1
218473	36.88	1
111202	36.88	1
93461	36.88	1
93715	36.88	1
42973	36.88	1
188512	36.88	1
152613	36.88	1
373952	36.88	1
215123	36.88	1
29089	36.88	1
99828	36.88	1
548	36.88	1
214862	36.88	1
205314	36.88	1
18234	36.88	1
277237	36.88	1
124276	36.88	1
22575	36.88	1
820	36.88	1
35381	36.88	1
66208	36.88	1
131618	36.88	1
183557	36.88	1
158312	36.88	1
124119	36.88	1
148480	36.88	1
62545	36.88	1
144546	36.88	1
15719	36.88	1
19852	36.88	1
241911	36.88	1
250131	36.88	1
269029	36.88	1
152266	36.88	1
2760	36.88	1
221041	36.88	1
219414	36.88	1
176288	36.88	1
82819	36.88	1
126768	36.88	1
212870	36.88	1
42839	36.88	1
39011	36.88	1
39522	36.88	1
94381	36.88	1
61099	36.88	1
41211	36.88	1
42553	36.88	1
78261	36.88	1
165673	36.88	1
251741	36.88	1
6627	36.88	1
17438	36.88	1
107798	36.88	1
165972	36.88	1
259205	36.88	1
149605	36.88	1
78048	36.88	1
216000	36.88	1
149569	36.88	1
113841	36.88	1
239852	36.88	1
79285	36.88	1
97475	36.88	1
139064	36.88	1
271616	36.88	1
102694	36.88	1
266953	36.88	1
275542	36.88	1
214437	36.88	1
256626	36.88	1
90498	36.88	1
44692	36.88	1
37723	36.88	1
117392	36.88	1
169157	36.88	1
151213	37.224	1
159265	37.913	1
176066	37.913	1
226751	38.257	1
226294	38.257	1
213726	38.257	1
213508	38.257	1
26563	38.257	1
49817	38.257	1
271889	38.257	1
1055	38.257	1
16929	38.257	1
237304	38.257	1
1351	38.257	1
44529	38.601	1
187110	38.601	1
38824	38.601	1
274403	38.601	1
42840	38.601	1
218527	39.639	1
266902	39.982	1
214390	39.982	1
15349	40.326	1
252567	40.326	1
226692	40.326	1
8643	40.326	1
2350	41.364	1
102139	41.708	1
114818	41.708	1
269663	41.708	1
80828	41.708	1
100506	41.708	1
90979	41.708	1
182602	41.708	1
32681	42.051	1
67576	42.395	1
190259	43.085	1
131096	43.085	1
46417	43.428	1
3215	43.428	1
177420	43.428	1
36672	43.428	1
1622	44.118	1
183069	44.118	1
250826	44.118	1
98808	44.118	1
42970	44.118	1
251874	44.118	1
223821	44.118	1
47487	44.118	1
159492	44.118	1
248943	44.118	1
122234	44.118	1
52686	44.118	1
23747	44.118	1
116464	44.118	1
130639	44.118	1
105869	44.118	1
116158	44.118	1
276276	44.118	1
27025	44.118	1
101999	44.118	1
117143	44.118	1
120652	44.118	1
17279	44.118	1
126288	44.462	1
54442	44.462	1
45697	44.462	1
3402	44.462	1
210610	44.462	1
33625	44.462	1
110466	44.805	1
3073	44.805	1
27859	44.805	1
107427	44.805	1
197004	45.495	1
69193	45.839	1
149972	45.839	1
180234	45.839	1
48910	46.182	1
153848	46.182	1
217888	46.182	1
25540	46.182	1
215521	46.182	1
132073	46.182	1
186592	46.182	1
227161	46.182	1
243480	46.182	1
179617	46.182	1
26882	46.182	1
58866	46.182	1
130716	46.526	1
39144	46.526	1
93814	46.526	1
161003	46.526	1
252311	46.526	1
188348	46.526	1
254270	46.526	1
210959	46.526	1
165962	46.526	1
25280	46.526	1
101094	46.526	1
256755	46.526	1
252226	46.526	1
90383	46.526	1
243174	46.526	1
140751	46.526	1
223727	46.526	1
218337	46.526	1
28798	46.526	1
150653	46.526	1
240125	46.526	1
161211	46.526	1
164395	46.526	1
139894	46.526	1
270061	46.526	1
186593	46.526	1
93584	46.526	1
94108	46.526	1
102719	46.526	1
269709	46.526	1
243509	46.526	1
3417	46.526	1
47832	46.526	1
198809	46.869	1
104	47.213	1
215762	47.213	1
64902	47.213	1
6819	47.213	1
1780	47.213	1
129096	47.557	1
169179	47.557	1
145210	48.946	1
24696	49.635	1
42002	58.615	1
112862	59.653	1
168262	60.342	1
124484	60.342	1
257671	60.342	1
105516	60.686	1
248920	60.686	1
264445	60.686	1
88895	60.686	1
56049	60.686	1
181747	60.686	1
57392	60.686	1
94796	60.686	1
187654	60.686	1
274833	60.686	1
191395	60.686	1
214442	60.686	1
81706	60.686	1
145167	60.686	1
267008	60.686	1
221548	61.03	1
72189	61.03	1
125692	61.03	1
38482	61.03	1
111873	61.03	1
148431	61.373	1
355471	62.762	1
314313	62.762	1
405041	63.106	1
340273	63.106	1
348011	63.106	1
376964	63.106	1
373382	63.106	1
305183	63.106	1
382393	63.106	1
387065	63.106	1
382617	63.106	1
403332	63.106	1
320133	63.106	1
361644	63.106	1
312746	63.106	1
352183	63.106	1
310877	63.106	1
306453	63.106	1
278270	63.106	1
339341	63.106	1
380298	63.106	1
282728	63.106	1
405275	63.106	1
355249	63.106	1
400115	63.106	1
385284	63.106	1
332622	63.106	1
363188	63.106	1
278554	63.106	1
55366	63.106	1
387177	63.106	1
347342	63.106	1
330355	63.106	1
314963	63.106	1
354349	63.106	1
278392	63.106	1
334543	63.45	1
284144	63.45	1
377165	63.45	1
311542	63.45	1
277764	63.793	1
259531	64.831	1
260610	64.831	1
5852	64.831	1
114435	64.831	1
243780	65.521	1
217363	65.521	1
146175	65.521	1
209555	65.521	1
191513	65.521	1
154702	66.559	1
122701	75.538	1
319765	75.538	1
147385	75.882	1
101031	75.882	1
120265	75.882	1
153405	75.882	1
253463	75.882	1
157749	75.882	1
248666	75.882	1
186010	75.882	1
88814	75.882	1
240173	75.882	1
275922	76.572	1
120803	76.572	1
1705	76.572	1
53761	76.572	1
134039	76.572	1
125601	76.915	1
10248	76.915	1
164344	77.259	1
226187	77.603	1
240736	77.946	1
257872	77.946	1
136874	77.946	1
205481	78.29	1
246958	78.29	1
95588	78.634	1
112936	78.634	1
188583	78.634	1
222138	78.634	1
211957	78.634	1
113678	78.634	1
174792	78.634	1
214922	78.634	1
165758	78.977	1
184901	78.977	1
41304	79.321	1
168700	79.321	1
33876	79.321	1
131739	79.321	1
170789	79.321	1
244056	79.321	1
46007	79.321	1
132819	79.665	1
143134	79.665	1
108788	79.665	1
186043	79.665	1
45361	79.665	1
45002	79.665	1
3288	79.665	1
68590	79.665	1
92381	79.665	1
102248	79.665	1
479	79.665	1
160195	79.665	1
188259	79.665	1
202175	79.665	1
248467	79.665	1
1820	79.665	1
244170	79.665	1
95267	79.665	1
211214	79.665	1
101779	79.665	1
152516	80.008	1
1726	80.008	1
61435	80.008	1
215159	80.008	1
100047	80.008	1
117174	80.008	1
251000	80.008	1
113152	80.008	1
187617	80.008	1
54831	80.008	1
269209	80.008	1
44348	80.352	1
96576	81.041	1
3800	81.041	1
147962	81.385	1
165574	81.385	1
117138	81.385	1
25381	81.729	1
125219	81.729	1
247225	81.729	1
118427	81.729	1
81846	81.729	1
54802	82.072	1
120016	82.072	1
143372	82.072	1
2234	82.762	1
96346	83.106	1
166434	83.449	1
156263	83.449	1
151126	83.449	1
275213	83.449	1
134520	83.449	1
40021	83.449	1
268435	83.449	1
98940	83.449	1
51968	83.449	1
256432	84.487	1
115320	84.487	1
1230	84.487	1
275348	84.487	1
121395	84.487	1
95601	84.831	1
191483	85.521	1
34679	85.864	1
214869	86.208	1
110425	86.552	1
247683	86.552	1
220428	86.552	1
108195	86.552	1
954	86.552	1
164994	86.552	1
103786	86.895	1
172256	86.895	1
177532	86.895	1
164185	86.895	1
97601	87.239	1
82749	87.239	1
162321	87.239	1
107136	87.239	1
130479	87.239	1
130657	87.239	1
122570	87.239	1
167235	87.239	1
71247	87.239	1
217249	87.239	1
106274	87.583	1
115593	87.583	1
31492	87.926	1
244934	87.926	1
93562	88.27	1
98208	88.27	1
177164	88.96	1
201018	88.96	1
268729	88.96	1
216051	88.96	1
143731	88.96	1
123259	89.303	1
244440	89.303	1
240462	89.303	1
218432	89.303	1
28792	89.303	1
76998	89.303	1
84874	89.303	1
91792	89.647	1
28442	89.647	1
48247	89.647	1
225081	89.647	1
41998	89.647	1
109261	89.647	1
160261	89.647	1
84485	89.647	1
120849	89.647	1
126730	89.647	1
186231	89.647	1
157591	89.647	1
260546	89.647	1
223746	89.647	1
176514	89.647	1
28880	89.647	1
116301	89.647	1
38902	89.647	1
138945	89.647	1
25766	89.647	1
83802	89.647	1
36069	89.647	1
274634	89.647	1
152735	89.647	1
154006	89.647	1
54564	89.647	1
4046	89.647	1
217423	89.991	1
211925	89.991	1
40344	89.991	1
142753	89.991	1
6085	89.991	1
273036	89.991	1
9817	89.991	1
214804	89.991	1
172458	89.991	1
132021	89.991	1
113355	89.991	1
78889	89.991	1
257474	89.991	1
248579	89.991	1
140536	89.991	1
216467	89.991	1
119140	89.991	1
114217	89.991	1
143856	90.334	1
205252	90.334	1
267028	90.334	1
95940	90.334	1
60203	90.678	1
179026	90.678	1
128558	90.678	1
123029	90.678	1
106642	90.678	1
141277	90.678	1
149436	90.678	1
245969	90.678	1
37455	90.678	1
146290	90.678	1
26124	90.678	1
204273	91.021	1
132346	91.021	1
99955	91.365	1
254815	91.365	1
214499	91.365	1
38464	91.365	1
163053	91.365	1
266926	91.709	1
222219	91.709	1
145584	91.709	1
177699	92.052	1
150338	92.052	1
1157	92.052	1
211011	92.052	1
121292	92.052	1
114470	92.052	1
263033	92.052	1
169	92.052	1
158623	92.052	1
157378	92.052	1
96946	92.052	1
139381	92.052	1
335566	92.052	1
216532	92.052	1
189219	92.052	1
215785	92.052	1
43759	92.396	1
83282	92.396	1
123830	92.396	1
241350	92.396	1
47312	92.396	1
54563	92.396	1
43063	93.086	1
8803	93.086	1
34962	93.086	1
30119	93.086	1
270055	93.429	1
226818	93.429	1
123527	93.429	1
34758	93.773	1
80462	93.773	1
181914	93.773	1
214992	93.773	1
205139	93.773	1
195445	93.773	1
47493	93.773	1
33422	93.773	1
249117	93.773	1
152364	93.773	1
218230	93.773	1
136182	93.773	1
154389	93.773	1
218665	93.773	1
27445	93.773	1
214366	93.773	1
125583	93.773	1
153613	93.773	1
110578	93.773	1
49954	94.117	1
218689	94.117	1
276022	94.117	1
150267	94.117	1
263390	94.46	1
175957	94.46	1
45994	94.46	1
158835	94.804	1
71866	94.804	1
246965	94.804	1
154248	94.804	1
39954	94.804	1
141180	94.804	1
61804	94.804	1
164648	94.804	1
53082	94.804	1
247898	94.804	1
158128	94.804	1
30	94.804	1
119519	94.804	1
226547	94.804	1
91908	94.804	1
167410	94.804	1
224397	94.804	1
53865	94.804	1
1343	94.804	1
213413	94.804	1
213777	94.804	1
217221	94.804	1
121120	94.804	1
3047	94.804	1
270316	94.804	1
3592	94.804	1
39131	94.804	1
7435	95.148	1
180802	95.491	1
37582	95.491	1
215718	95.491	1
210970	96.181	1
139759	96.525	1
95900	96.525	1
221343	96.525	1
114182	96.525	1
32164	96.525	1
141224	96.525	1
143488	96.525	1
47848	96.525	1
208066	96.525	1
164421	96.868	1
58455	96.868	1
5853	97.212	1
151926	97.212	1
43571	97.212	1
274700	97.212	1
36131	97.212	1
305954	97.212	1
152098	97.212	1
159061	97.212	1
207600	97.212	1
39586	97.212	1
226272	97.212	1
129851	97.212	1
168476	97.901	1
136413	97.901	1
120789	97.901	1
223386	97.901	1
49430	97.901	1
106447	97.901	1
148830	97.901	1
33258	97.901	1
6919	97.901	1
270313	97.901	1
1534	97.901	1
188477	97.901	1
27335	97.901	1
251836	97.901	1
261701	97.901	1
108315	97.901	1
55683	97.901	1
23680	97.901	1
116606	97.901	1
155003	98.245	1
4280	98.245	1
190825	98.245	1
226361	98.245	1
1756	98.245	1
185919	98.935	1
4121	99.278	1
11164	99.278	1
18853	99.278	1
6923	99.278	1
182532	99.278	1
45029	99.278	1
135348	99.278	1
146397	99.278	1
243295	99.278	1
69331	99.278	1
186751	99.278	1
115853	99.278	1
220516	99.278	1
21654	99.278	1
61936	99.278	1
54491	99.278	1
227209	99.278	1
2424	99.278	1
33248	99.278	1
102673	99.278	1
145814	99.278	1
3108	99.278	1
31296	99.278	1
189197	99.278	1
616	99.278	1
170166	99.278	1
220050	99.278	1
253575	99.278	1
101207	99.278	1
37291	99.278	1
226772	99.278	1
227171	99.622	1
107088	99.622	1
59537	99.622	1
131055	99.622	1
166914	99.622	1
173348	99.622	1
123894	99.622	1
54016	100.312	1
38698	100.655	1
256415	100.999	1
270310	101.343	1
133162	101.343	1
61908	101.343	1
142530	101.343	1
168748	101.343	1
105747	101.343	1
258327	101.343	1
196049	101.343	1
243427	103.441	1
48622	104.479	1
268600	104.479	1
155093	105.169	1
51701	106.207	1
129169	106.207	1
267516	106.207	1
74453	106.207	1
124885	106.207	1
2883	106.207	1
148682	106.207	1
175728	106.55	1
214170	106.55	1
146366	106.894	1
61706	106.894	1
77324	107.932	1
263863	109.674	1
3969	109.674	1
88599	109.674	1
148034	109.674	1
3934	109.674	1
135507	109.674	1
16653	109.674	1
36269	109.674	1
121418	109.674	1
223960	109.674	1
191458	109.674	1
152024	110.018	1
187233	110.362	1
167758	111.051	1
111549	111.051	1
171271	111.395	1
256957	111.395	1
53256	111.395	1
41706	111.395	1
192090	111.395	1
31161	111.395	1
200279	111.395	1
261119	111.395	1
223851	111.395	1
142450	111.395	1
62071	111.395	1
22603	111.395	1
103353	111.395	1
98613	111.395	1
195733	111.395	1
139817	111.395	1
20675	111.395	1
124255	111.395	1
220818	111.395	1
233839	111.395	1
206825	111.395	1
237325	111.395	1
140629	111.739	1
863	111.739	1
205234	113.481	1
92229	118.902	1
43178	119.591	1
143471	119.591	1
116442	119.591	1
99684	119.591	1
252368	120.281	1
221552	120.281	1
24842	120.281	1
214125	120.281	1
28526	120.281	1
174955	120.281	1
167898	120.281	1
39922	120.281	1
206949	120.624	1
267560	120.624	1
150629	121.314	1
4117	121.314	1
118004	121.314	1
104554	121.314	1
51564	121.658	1
109177	121.658	1
269345	121.658	1
123105	121.658	1
28050	122.347	1
178371	126.636	1
135757	126.636	1
249057	126.979	1
1524	126.979	1
106535	126.979	1
129695	126.979	1
127198	126.979	1
258757	126.979	1
22909	126.979	1
91180	126.979	1
250649	126.979	1
273884	126.979	1
131647	126.979	1
118655	126.979	1
218048	126.979	1
90514	126.979	1
140335	126.979	1
253140	126.979	1
52601	126.979	1
242685	126.979	1
168612	126.979	1
224119	126.979	1
147502	126.979	1
174170	126.979	1
4310	126.979	1
79397	126.979	1
122335	126.979	1
17674	126.979	1
110694	126.979	1
208936	126.979	1
68496	126.979	1
177220	126.979	1
131258	126.979	1
194941	126.979	1
215882	126.979	1
119823	126.979	1
143958	126.979	1
176747	126.979	1
42317	126.979	1
224605	126.979	1
273610	126.979	1
158365	126.979	1
253246	126.979	1
186218	126.979	1
702	126.979	1
198453	126.979	1
260158	126.979	1
27096	126.979	1
3336	126.979	1
254672	126.979	1
143155	126.979	1
99014	126.979	1
167812	126.979	1
110211	126.979	1
38192	126.979	1
180584	126.979	1
143338	126.979	1
46367	126.979	1
169815	126.979	1
179668	126.979	1
224763	126.979	1
96504	126.979	1
119323	126.979	1
256498	126.979	1
247959	126.979	1
182829	126.979	1
125971	126.979	1
248393	126.979	1
3749	126.979	1
209884	126.979	1
175810	126.979	1
381483	126.979	1
242445	126.979	1
173167	126.979	1
68291	126.979	1
245743	126.979	1
96857	126.979	1
3232	126.979	1
37761	126.979	1
200959	126.979	1
120744	126.979	1
110327	126.979	1
5668	126.979	1
156072	126.979	1
245270	126.979	1
4007	126.979	1
247031	126.979	1
165702	126.979	1
145014	126.979	1
106997	126.979	1
32398	126.979	1
237694	126.979	1
43496	126.979	1
215362	126.979	1
216148	126.979	1
22013	126.979	1
97758	126.979	1
332229	126.979	1
116787	126.979	1
33834	126.979	1
177533	126.979	1
122629	126.979	1
170401	126.979	1
29194	0	2
164381	0	2
176401	0	2
210632	0	2
93624	0	2
164488	0	2
90924	0.344	2
153800	0.344	2
652	0.344	2
177547	1.033	2
241101	1.033	2
159910	1.033	2
251587	1.377	2
147169	1.721	2
266364	2.41	2
166787	2.754	2
6725	4.496	2
107785	4.496	2
241288	4.496	2
201606	4.496	2
27345	4.496	2
1	4.84	2
233590	6.938	2
241663	6.938	2
98280	6.938	2
4182	6.938	2
254865	6.938	2
53848	6.938	2
26724	6.938	2
48344	6.938	2
133905	6.938	2
226	6.938	2
188100	6.938	2
225860	6.938	2
169679	6.938	2
109735	7.628	2
93251	7.628	2
123643	7.628	2
44040	7.628	2
261715	7.628	2
139720	7.628	2
69319	7.628	2
146355	7.628	2
107267	7.628	2
3425	7.628	2
68005	7.628	2
181348	7.628	2
179917	7.628	2
40394	7.628	2
91642	7.628	2
257167	7.971	2
130489	7.971	2
215144	7.971	2
242641	7.971	2
104629	7.971	2
105526	7.971	2
157774	7.971	2
32833	7.971	2
249407	7.971	2
247252	7.971	2
182223	7.971	2
254934	7.971	2
156828	7.971	2
212330	7.971	2
265312	7.971	2
143499	7.971	2
55144	7.971	2
166076	8.315	2
210212	8.315	2
221481	8.315	2
276696	8.315	2
249307	8.315	2
124943	8.315	2
150429	8.315	2
70958	8.315	2
154395	8.315	2
158266	8.315	2
248565	8.659	2
115748	9.348	2
107380	9.348	2
40374	11.091	2
77657	11.091	2
20925	11.091	2
124130	11.78	2
99258	12.124	2
120901	12.468	2
196084	12.468	2
174145	12.468	2
174638	12.468	2
140586	12.468	2
25413	12.811	2
140640	13.155	2
132034	13.155	2
253945	13.155	2
195409	13.155	2
182834	13.155	2
164105	13.155	2
23537	13.155	2
256587	13.155	2
244632	13.155	2
258215	13.155	2
116162	13.155	2
73904	13.155	2
93598	13.155	2
104405	13.499	2
88654	13.499	2
33958	13.499	2
131868	13.499	2
208916	13.499	2
172356	13.499	2
224333	13.842	2
29167	13.842	2
240624	13.842	2
184441	14.186	2
93431	14.186	2
81418	14.186	2
75655	14.186	2
2364	14.53	2
10214	15.219	2
40842	15.219	2
218935	15.563	2
135038	15.563	2
152874	15.563	2
24691	15.563	2
205245	15.563	2
216989	15.563	2
96991	15.563	2
19198	15.563	2
96636	15.563	2
1750	15.563	2
275109	15.563	2
120303	15.563	2
174351	15.563	2
131498	15.563	2
23176	15.563	2
173395	15.563	2
35788	15.563	2
96223	15.563	2
120936	15.563	2
219891	15.563	2
34961	15.563	2
3296	15.563	2
242350	15.563	2
249020	17.305	2
114080	17.649	2
177157	17.649	2
198178	17.992	2
219468	17.992	2
168322	17.992	2
68259	17.992	2
131520	17.992	2
6689	18.336	2
109047	18.336	2
104567	18.336	2
2002	18.336	2
115712	18.336	2
167407	18.336	2
62680	18.336	2
244766	18.336	2
3842	18.336	2
75281	18.336	2
100882	18.336	2
40636	18.336	2
3029	18.336	2
24874	18.336	2
138394	18.336	2
218448	18.336	2
214423	18.336	2
5747	18.336	2
227189	18.336	2
104139	18.68	2
173412	19.023	2
43492	19.713	2
133590	19.713	2
10784	19.713	2
32496	19.713	2
183910	19.713	2
205692	19.713	2
250123	19.713	2
272478	19.713	2
44228	19.713	2
248587	19.713	2
37390	20.057	2
73619	20.057	2
188916	20.057	2
67929	20.4	2
4017	20.4	2
284506	20.4	2
168627	20.4	2
129845	20.4	2
31419	20.4	2
8504	20.4	2
142930	20.4	2
137332	20.744	2
179397	20.744	2
260144	20.744	2
4748	20.744	2
63640	21.088	2
22866	21.431	2
265336	21.775	2
256546	21.775	2
180029	21.775	2
2	22.813	2
119777	22.813	2
180270	22.813	2
225265	22.813	2
4077	23.851	2
199297	23.851	2
259386	23.851	2
266723	23.851	2
601	23.851	2
141933	23.851	2
60965	23.851	2
2529	23.851	2
43017	24.541	2
248990	24.541	2
213688	24.884	2
222819	24.884	2
181560	24.884	2
250254	24.884	2
51928	24.884	2
36794	24.884	2
46274	25.228	2
173928	26.617	2
44366	26.617	2
100526	26.617	2
74954	26.617	2
107955	28.006	2
44499	28.35	2
3068	28.35	2
109083	28.35	2
188993	28.35	2
119356	28.693	2
167704	28.693	2
81820	28.693	2
203722	28.693	2
273755	28.693	2
125933	28.693	2
140428	28.693	2
250958	28.693	2
251665	28.693	2
100328	28.693	2
106750	29.037	2
245747	30.075	2
259420	31.817	2
10879	31.817	2
106224	31.817	2
206633	31.817	2
156944	31.817	2
134429	31.817	2
26375	31.817	2
258250	31.817	2
221195	31.817	2
210764	31.817	2
207878	31.817	2
52487	31.817	2
274287	32.161	2
117481	33.199	2
41519	33.199	2
123469	33.199	2
55212	33.199	2
181908	33.199	2
1761	33.889	2
29798	33.889	2
254795	33.889	2
119769	33.889	2
100683	33.889	2
243799	33.889	2
104850	33.889	2
262118	34.232	2
168671	34.232	2
163792	34.232	2
155286	34.232	2
129995	34.232	2
141204	34.232	2
225329	34.232	2
270372	34.232	2
96630	34.232	2
114169	34.232	2
94088	34.232	2
111463	34.576	2
28856	34.576	2
217725	34.92	2
65722	35.609	2
106596	36.299	2
153155	36.299	2
35043	36.299	2
129428	36.643	2
254513	36.986	2
94460	36.986	2
116823	36.986	2
190989	36.986	2
190125	36.986	2
1388	36.986	2
172935	37.33	2
177868	37.33	2
265037	37.33	2
23241	37.33	2
100302	37.33	2
252785	37.33	2
177540	37.33	2
5123	37.674	2
24590	37.674	2
214181	37.674	2
137463	37.674	2
261497	37.674	2
43913	37.674	2
52304	38.017	2
190534	38.017	2
216276	38.017	2
52188	38.017	2
53844	38.017	2
369885	38.361	2
92886	38.361	2
176770	38.361	2
131507	38.705	2
242584	38.705	2
225993	38.705	2
89079	38.705	2
129690	38.705	2
159643	38.705	2
211854	39.048	2
273581	39.048	2
128799	39.048	2
295640	39.048	2
83464	39.738	2
157777	39.738	2
122410	40.082	2
105867	40.771	2
174798	41.115	2
106026	42.153	2
45321	42.153	2
115303	42.153	2
100288	42.497	2
215300	42.497	2
15192	42.497	2
243215	42.497	2
200243	42.497	2
143244	42.497	2
189789	42.497	2
139261	42.497	2
26616	42.497	2
21857	42.497	2
217378	42.497	2
104600	42.497	2
249032	42.497	2
221130	42.497	2
212654	42.497	2
234134	42.497	2
58408	42.497	2
29271	42.84	2
48374	42.84	2
141905	42.84	2
159708	42.84	2
950	43.878	2
99103	43.878	2
94037	43.878	2
158292	43.878	2
161361	43.878	2
3825	43.878	2
104007	43.878	2
243088	43.878	2
142343	43.878	2
171000	44.222	2
3584	44.222	2
1277	44.222	2
88762	44.222	2
95261	44.566	2
231009	44.566	2
134911	44.566	2
186779	44.566	2
73019	44.566	2
176983	44.566	2
243929	44.566	2
254604	44.566	2
261195	44.566	2
91652	44.566	2
212300	44.566	2
158877	44.566	2
110793	44.566	2
147952	44.566	2
179357	44.566	2
40521	44.566	2
246088	44.566	2
182693	44.566	2
275103	44.566	2
172999	44.909	2
116046	44.909	2
182298	44.909	2
173915	44.909	2
36736	44.909	2
248423	44.909	2
47915	44.909	2
52361	44.909	2
248692	44.909	2
106524	44.909	2
252405	44.909	2
1799	44.909	2
187299	44.909	2
215465	44.909	2
227013	44.909	2
227581	44.909	2
58214	44.909	2
263571	44.909	2
161726	44.909	2
102371	44.909	2
265084	44.909	2
170131	44.909	2
267974	44.909	2
210332	44.909	2
191571	44.909	2
199524	44.909	2
25858	44.909	2
204472	44.909	2
207	44.909	2
97223	44.909	2
158143	44.909	2
101085	44.909	2
134577	44.909	2
33109	44.909	2
224080	44.909	2
34113	44.909	2
101849	44.909	2
102573	44.909	2
241460	44.909	2
50338	44.909	2
104679	44.909	2
176471	44.909	2
97685	44.909	2
160176	44.909	2
175323	44.909	2
162407	44.909	2
25854	44.909	2
277674	44.909	2
94119	44.909	2
53299	44.909	2
221212	44.909	2
106660	44.909	2
131893	44.909	2
215125	44.909	2
47655	44.909	2
38773	44.909	2
26151	44.909	2
28610	44.909	2
277570	44.909	2
137587	44.909	2
129922	44.909	2
241033	44.909	2
104879	44.909	2
39362	44.909	2
117193	44.909	2
95404	44.909	2
106718	44.909	2
78456	44.909	2
215384	44.909	2
46048	44.909	2
269444	44.909	2
132009	44.909	2
191250	44.909	2
114508	44.909	2
42615	44.909	2
112557	44.909	2
2634	44.909	2
183065	44.909	2
104426	44.909	2
106980	44.909	2
186005	44.909	2
1732	44.909	2
4120	44.909	2
133796	44.909	2
139299	44.909	2
233350	44.909	2
226201	44.909	2
197660	44.909	2
255992	44.909	2
51	44.909	2
265130	44.909	2
263133	44.909	2
50341	44.909	2
118437	44.909	2
251801	44.909	2
235816	44.909	2
106022	44.909	2
172918	44.909	2
49748	44.909	2
271391	44.909	2
163299	44.909	2
102675	44.909	2
3147	44.909	2
163884	44.909	2
108026	44.909	2
3991	44.909	2
226859	44.909	2
68491	44.909	2
63851	44.909	2
272104	44.909	2
117846	44.909	2
92489	44.909	2
109373	44.909	2
30989	44.909	2
177264	44.909	2
111648	44.909	2
107653	44.909	2
28424	44.909	2
212995	44.909	2
20652	44.909	2
101912	44.909	2
243688	44.909	2
171819	44.909	2
120392	44.909	2
96557	44.909	2
2474	44.909	2
126229	44.909	2
41934	44.909	2
171715	44.909	2
174788	44.909	2
39755	44.909	2
136299	44.909	2
58536	44.909	2
22578	44.909	2
123893	44.909	2
104037	44.909	2
95757	44.909	2
223452	44.909	2
22488	44.909	2
21285	44.909	2
94358	44.909	2
117682	44.909	2
47444	44.909	2
139372	44.909	2
175588	44.909	2
28518	44.909	2
148987	44.909	2
247350	44.909	2
173944	44.909	2
225541	44.909	2
138912	44.909	2
122351	44.909	2
249321	44.909	2
261848	44.909	2
215742	44.909	2
96287	44.909	2
73185	44.909	2
52039	44.909	2
266856	44.909	2
123804	44.909	2
261676	44.909	2
167265	44.909	2
48432	44.909	2
50139	44.909	2
51231	44.909	2
137765	44.909	2
185762	44.909	2
115170	44.909	2
153042	44.909	2
33064	44.909	2
118169	44.909	2
31841	44.909	2
222924	44.909	2
136534	44.909	2
164675	44.909	2
251678	44.909	2
222070	44.909	2
161935	44.909	2
218708	44.909	2
95998	44.909	2
51674	45.253	2
1539	45.253	2
251221	45.253	2
41800	45.597	2
94356	45.597	2
1146	45.597	2
168566	45.597	2
253343	45.94	2
45557	46.284	2
1441	46.284	2
50383	52.863	2
21852	53.206	2
264321	53.896	2
154429	54.24	2
53066	54.24	2
271708	54.583	2
52841	54.583	2
24236	54.583	2
90213	54.927	2
223357	54.927	2
54272	54.927	2
52992	54.927	2
31370	54.927	2
205589	54.927	2
10430	54.927	2
129540	54.927	2
128599	54.927	2
251559	54.927	2
54366	54.927	2
244010	54.927	2
272158	54.927	2
168234	54.927	2
21153	54.927	2
196430	54.927	2
474	54.927	2
225102	55.617	2
241687	56.655	2
151850	57.344	2
158328	57.688	2
73338	57.688	2
216487	57.688	2
106300	57.688	2
267710	57.688	2
42352	59.43	2
253234	60.819	2
91856	60.819	2
45857	61.163	2
151177	62.552	2
118818	62.552	2
100998	64.294	2
133980	64.638	2
25723	65.328	2
51638	65.671	2
132125	65.671	2
240790	66.015	2
257345	66.358	2
355110	66.702	2
135996	66.702	2
404095	66.702	2
315435	67.046	2
205083	67.046	2
384853	67.046	2
170169	67.046	2
281486	67.046	2
384280	67.046	2
187802	67.046	2
282024	67.046	2
54041	67.046	2
383064	67.046	2
382729	67.046	2
306670	67.046	2
401907	67.046	2
34411	67.046	2
98723	67.046	2
283264	67.046	2
319135	67.046	2
278496	67.046	2
280336	67.046	2
278294	67.046	2
277903	67.046	2
306694	67.046	2
386465	67.046	2
308033	67.046	2
317038	67.046	2
347509	67.046	2
377399	67.046	2
28893	67.046	2
323238	67.046	2
353974	67.046	2
278174	67.046	2
305330	67.046	2
127995	67.046	2
323456	67.046	2
252170	67.046	2
82320	67.046	2
39147	67.046	2
404436	67.046	2
279706	67.046	2
355614	67.046	2
313408	67.046	2
375238	67.046	2
278110	67.046	2
337908	67.046	2
357074	67.046	2
42577	67.046	2
278139	67.389	2
404243	67.389	2
304886	67.733	2
384013	67.733	2
387432	67.733	2
316081	67.733	2
255068	69.122	2
130862	69.812	2
98846	71.554	2
98784	71.554	2
64360	71.554	2
208105	71.554	2
37221	72.592	2
259395	72.592	2
47222	72.936	2
48002	72.936	2
191504	72.936	2
156714	73.625	2
28225	73.625	2
110777	73.625	2
39761	73.625	2
161977	73.625	2
268002	73.625	2
35675	73.625	2
96027	73.625	2
254134	74.315	2
51240	74.315	2
90886	76.413	2
49240	76.757	2
185990	76.757	2
7067	77.795	2
92479	77.795	2
169879	77.795	2
32121	77.795	2
264364	77.795	2
107881	77.795	2
127470	77.795	2
136938	77.795	2
127979	77.795	2
68742	78.139	2
107046	78.482	2
161640	85.061	2
241351	86.099	2
226989	86.443	2
162433	86.443	2
28488	86.443	2
176716	86.443	2
151655	86.443	2
140076	86.443	2
240854	86.443	2
179948	86.443	2
135761	86.443	2
126851	86.443	2
40682	86.443	2
259462	86.443	2
273263	86.443	2
40694	86.443	2
181243	86.443	2
221700	86.443	2
224619	86.443	2
118755	86.443	2
165114	86.443	2
129059	86.443	2
258831	86.443	2
3774	86.443	2
28511	86.443	2
1375	86.443	2
191564	86.443	2
173221	86.443	2
175196	86.443	2
165516	86.443	2
23059	86.443	2
206033	86.443	2
92052	86.443	2
6241	86.443	2
167724	86.443	2
274135	86.443	2
101683	86.443	2
263898	86.443	2
135324	86.443	2
192404	86.443	2
37415	86.443	2
26774	86.443	2
157705	86.443	2
214179	86.443	2
101675	86.443	2
277554	86.443	2
106659	86.443	2
4113	86.443	2
62836	86.787	2
248169	86.787	2
50920	86.787	2
155846	86.787	2
223800	86.787	2
146520	86.787	2
190620	86.787	2
121065	86.787	2
43144	86.787	2
191815	86.787	2
65802	86.787	2
150684	86.787	2
193083	86.787	2
88088	86.787	2
215578	86.787	2
24619	86.787	2
189761	86.787	2
120134	86.787	2
181080	86.787	2
186707	86.787	2
243496	86.787	2
85218	86.787	2
30772	86.787	2
1367	87.13	2
37214	87.13	2
269676	87.13	2
139139	87.13	2
101064	87.13	2
124616	87.13	2
14901	87.13	2
6975	87.13	2
101182	87.13	2
117792	87.13	2
254132	87.13	2
[truncated: 8,764 more rows]

## Sheet: Paternal map
Marker	Position (cM)	Linkage Group
247031	0	1
176747	0	1
61706	0	1
258757	0	1
135757	0	1
260158	0	1
131258	0	1
242685	0	1
248393	0	1
91180	0	1
237694	0	1
191458	0	1
256498	0	1
180584	0	1
68496	0	1
77324	0	1
167812	0	1
3232	0	1
273610	0	1
110211	0	1
242445	0	1
122629	0	1
122335	0	1
254672	0	1
119323	0	1
33834	0	1
145014	0	1
216148	0	1
250649	0	1
198453	0	1
165702	0	1
158365	0	1
38192	0	1
97758	0	1
106997	0	1
96857	0	1
37761	0	1
194941	0	1
208936	0	1
110327	0	1
52601	0	1
186218	0	1
156072	0	1
125971	0	1
32398	0	1
5668	0	1
68291	0	1
131647	0	1
247959	0	1
200959	0	1
140335	0	1
129695	0	1
253140	0	1
4310	0	1
119823	0	1
253246	0	1
22013	0	1
215882	0	1
118655	0	1
179668	0	1
120744	0	1
147502	0	1
702	0	1
17674	0	1
42317	0	1
177533	0	1
245743	0	1
224605	0	1
174170	0	1
22909	0	1
178371	0	1
79397	0	1
90514	0	1
143155	0	1
209884	0	1
143958	0	1
96504	0	1
169815	0	1
127198	0	1
99014	0	1
43496	0	1
170401	0	1
3336	0	1
168612	0	1
4007	0	1
218048	0	1
177220	0	1
116787	0	1
224119	0	1
224763	0	1
173167	0	1
249057	0	1
245270	0	1
143338	0	1
175810	0	1
273884	0	1
110694	0.69	1
332229	0.69	1
106535	0.69	1
182829	1.379	1
215362	1.379	1
381483	4.197	1
92229	13.176	1
206825	13.176	1
36269	15.274	1
167758	15.274	1
143471	15.274	1
99684	17.373	1
43178	18.762	1
116442	19.451	1
28526	22.269	1
167898	22.269	1
24842	22.269	1
39922	22.269	1
174955	22.269	1
252368	22.269	1
214125	22.269	1
221552	22.269	1
118004	22.959	1
4117	22.959	1
150629	22.959	1
206949	22.959	1
104554	23.648	1
267560	23.648	1
101207	25.747	1
226772	25.747	1
27096	25.747	1
6923	25.747	1
31296	25.747	1
227209	25.747	1
145814	25.747	1
186751	25.747	1
54491	25.747	1
46367	25.747	1
269345	25.747	1
3108	25.747	1
4121	25.747	1
61936	25.747	1
170166	25.747	1
253575	25.747	1
37291	25.747	1
3749	25.747	1
21654	25.747	1
135348	25.747	1
115853	25.747	1
146397	25.747	1
102673	25.747	1
182532	25.747	1
243295	25.747	1
2424	25.747	1
616	25.747	1
220050	25.747	1
109177	25.747	1
51564	25.747	1
123105	26.436	1
140629	34.602	1
863	35.292	1
171271	35.982	1
237325	35.982	1
256957	35.982	1
233839	35.982	1
152024	37.371	1
135507	38.06	1
121418	38.06	1
3969	38.06	1
223960	38.06	1
16653	38.06	1
51701	42.349	1
74453	42.349	1
2883	42.349	1
268600	45.166	1
61908	47.265	1
220516	47.265	1
142530	47.265	1
105747	47.265	1
38698	47.954	1
11164	47.954	1
107088	47.954	1
59537	47.954	1
189197	48.644	1
251836	49.334	1
305954	49.334	1
1534	49.334	1
168476	49.334	1
270313	49.334	1
188477	49.334	1
274700	49.334	1
120789	49.334	1
106447	49.334	1
36131	49.334	1
151926	49.334	1
129851	49.334	1
47848	50.023	1
164421	50.023	1
141224	50.023	1
58455	50.023	1
32164	50.023	1
114182	50.023	1
95900	50.023	1
221343	50.023	1
143488	50.023	1
139759	50.023	1
166914	50.713	1
37582	51.403	1
215718	51.403	1
180802	51.403	1
119519	51.403	1
270316	51.403	1
3047	51.403	1
3592	51.403	1
30	51.403	1
53865	51.403	1
33422	53.501	1
91908	53.501	1
1343	53.501	1
213413	53.501	1
47493	53.501	1
121120	53.501	1
246965	53.501	1
164648	53.501	1
7435	53.501	1
226547	53.501	1
181914	53.501	1
110578	53.501	1
218665	53.501	1
167410	53.501	1
154389	53.501	1
153613	53.501	1
53082	53.501	1
39954	53.501	1
247898	53.501	1
270055	53.501	1
217221	54.89	1
54563	54.89	1
241350	54.89	1
43759	54.89	1
169	55.579	1
189219	55.579	1
158623	55.579	1
177699	56.968	1
8803	56.968	1
1157	56.968	1
266926	56.968	1
211011	56.968	1
163053	56.968	1
99955	56.968	1
263033	57.658	1
34962	57.658	1
96946	57.658	1
226818	57.658	1
123830	57.658	1
43063	57.658	1
150338	57.658	1
47312	57.658	1
114470	57.658	1
30119	57.658	1
83282	57.658	1
267028	57.658	1
95940	57.658	1
140536	57.658	1
248579	57.658	1
217423	57.658	1
216467	57.658	1
214804	57.658	1
40344	57.658	1
211925	57.658	1
114217	57.658	1
132021	57.658	1
36069	57.658	1
240462	57.658	1
274634	57.658	1
152735	57.658	1
25766	57.658	1
160261	57.658	1
38902	57.658	1
54564	57.658	1
244440	57.658	1
4046	57.658	1
138945	57.658	1
91792	57.658	1
123259	57.658	1
109261	57.658	1
83802	57.658	1
244934	57.658	1
84485	57.658	1
216051	58.348	1
268729	58.348	1
201018	58.348	1
28442	58.348	1
177164	58.348	1
28792	58.348	1
98208	58.348	1
31492	58.348	1
143731	58.348	1
115593	58.348	1
130657	58.348	1
167235	58.348	1
71247	58.348	1
122570	58.348	1
106274	58.348	1
123029	58.348	1
204273	58.348	1
132346	58.348	1
222219	58.348	1
103786	61.165	1
191483	61.855	1
256432	61.855	1
166434	63.244	1
34679	63.244	1
156263	63.244	1
121395	63.244	1
151126	63.244	1
268435	63.244	1
96346	63.244	1
81846	63.244	1
247225	63.244	1
25381	63.244	1
143372	63.244	1
120016	63.244	1
118427	63.244	1
165574	63.244	1
117138	63.244	1
147962	63.934	1
96576	63.934	1
3800	63.934	1
113152	63.934	1
61435	63.934	1
251000	63.934	1
1726	63.934	1
117174	63.934	1
187617	63.934	1
100047	66.032	1
152516	66.032	1
54831	66.032	1
215159	66.722	1
246958	67.411	1
33876	67.411	1
168700	67.411	1
136874	67.411	1
244056	67.411	1
244170	67.411	1
68590	67.411	1
170789	67.411	1
41304	67.411	1
44348	67.411	1
160195	67.411	1
131739	67.411	1
184901	68.101	1
101779	68.791	1
112936	68.791	1
188583	68.791	1
143134	68.791	1
202175	68.791	1
211957	68.791	1
222138	68.791	1
113678	68.791	1
132819	69.48	1
1820	69.48	1
479	69.48	1
174792	69.48	1
188259	69.48	1
92381	69.48	1
95267	69.48	1
95588	69.48	1
214922	69.48	1
248467	69.48	1
3288	69.48	1
211214	69.48	1
257872	69.48	1
240736	69.48	1
226187	69.48	1
125601	69.48	1
120803	69.48	1
164344	69.48	1
10248	69.48	1
275922	69.48	1
134039	69.48	1
53761	69.48	1
319765	69.48	1
248666	69.48	1
147385	69.48	1
253463	69.48	1
1705	69.48	1
88814	69.48	1
153405	69.48	1
101031	69.48	1
157749	69.48	1
243780	69.48	1
28050	69.48	1
240173	69.48	1
145210	69.48	1
24696	69.48	1
129096	69.48	1
169179	69.48	1
64902	69.48	1
1780	69.48	1
6819	69.48	1
215762	69.48	1
104	69.48	1
198809	69.48	1
161003	69.48	1
153848	69.48	1
179617	69.48	1
93584	69.48	1
94108	69.48	1
252226	69.48	1
210959	69.48	1
269709	69.48	1
25280	69.48	1
25540	69.48	1
39144	69.48	1
256755	69.48	1
139894	69.48	1
3417	69.48	1
140751	69.48	1
218337	69.48	1
93814	69.48	1
102719	69.48	1
252311	69.48	1
240125	69.48	1
243480	69.48	1
186592	69.48	1
101094	69.48	1
215521	69.48	1
161211	69.48	1
223727	69.48	1
165962	69.48	1
90383	69.48	1
227161	69.48	1
164395	69.48	1
270061	69.48	1
132073	69.48	1
217888	69.48	1
47832	69.48	1
186593	69.48	1
243509	69.48	1
130716	69.48	1
254270	69.48	1
48910	69.48	1
188348	69.48	1
180234	69.48	1
149972	69.48	1
110466	69.48	1
69193	69.48	1
197004	69.48	1
107427	69.48	1
27859	69.48	1
3073	69.48	1
54442	69.48	1
45697	69.48	1
23747	69.48	1
3402	69.48	1
210610	69.48	1
177420	69.48	1
116464	69.48	1
80828	69.48	1
98808	69.48	1
102139	69.48	1
126288	69.48	1
1622	69.48	1
190259	69.48	1
27025	69.48	1
17279	69.48	1
36672	69.48	1
251874	69.48	1
250826	69.48	1
117143	69.48	1
276276	69.48	1
32681	69.48	1
120652	69.48	1
101999	69.48	1
116158	69.48	1
52686	69.48	1
46417	69.48	1
248943	69.48	1
47487	69.48	1
223821	69.48	1
131096	69.48	1
3215	69.48	1
67576	69.48	1
42970	69.48	1
100506	69.48	1
33625	69.48	1
122234	69.48	1
183069	69.48	1
130639	69.48	1
159492	69.48	1
105869	69.48	1
2350	69.48	1
44529	69.48	1
38824	69.48	1
16929	69.48	1
187110	69.48	1
226751	69.48	1
1351	69.48	1
274403	69.48	1
213726	69.48	1
237304	69.48	1
42840	69.48	1
191419	69.48	1
205234	69.48	1
112862	69.48	1
38482	69.48	1
105516	69.48	1
72189	69.48	1
248920	69.48	1
88895	69.48	1
81706	69.48	1
191395	69.48	1
264445	69.48	1
221548	69.48	1
111873	69.48	1
94796	69.48	1
124484	69.48	1
187654	69.48	1
267008	69.48	1
259531	69.48	1
168262	69.48	1
57392	69.48	1
257671	69.48	1
145167	69.48	1
214442	69.48	1
56049	69.48	1
181747	69.48	1
274833	69.48	1
148431	69.48	1
209555	69.48	1
217363	69.48	1
5852	70.17	1
146175	70.17	1
114435	70.17	1
260610	70.17	1
154702	70.17	1
191513	70.17	1
142842	70.17	1
143421	70.17	1
125692	70.17	1
42002	70.17	1
111549	70.17	1
352183	70.17	1
387065	70.17	1
339341	70.17	1
354349	70.17	1
340273	70.17	1
305183	70.17	1
186010	70.17	1
277764	70.17	1
278392	70.17	1
355249	70.17	1
377165	70.17	1
373382	70.17	1
387177	70.17	1
120265	70.17	1
310877	70.17	1
312746	70.17	1
278554	70.17	1
278270	70.17	1
332622	70.17	1
380298	70.17	1
361644	70.17	1
382617	70.17	1
382393	70.17	1
311542	70.17	1
363188	70.17	1
403332	70.17	1
400115	70.17	1
405275	70.17	1
282728	70.17	1
320133	70.17	1
306453	70.17	1
90979	70.17	1
269663	70.17	1
348011	70.17	1
55366	70.17	1
376964	70.17	1
347342	70.17	1
109939	70.17	1
114818	70.17	1
284144	70.17	1
355471	70.17	1
405041	70.17	1
314313	70.17	1
385284	70.17	1
314963	70.17	1
182602	70.17	1
330355	70.17	1
334543	70.17	1
245969	70.17	1
123527	70.17	1
108195	70.17	1
164994	70.17	1
110425	70.17	1
95601	70.17	1
205481	70.86	1
269209	70.86	1
15349	71.549	1
8643	71.549	1
243174	71.549	1
28798	71.549	1
150653	71.549	1
58866	72.239	1
252567	72.239	1
26882	72.239	1
226692	72.239	1
266902	72.239	1
214390	72.239	1
218527	72.239	1
169157	72.929	1
219414	72.929	1
221041	72.929	1
213508	73.618	1
49817	73.618	1
125337	75.007	1
125902	75.697	1
181647	76.387	1
125397	76.387	1
116660	76.387	1
189584	76.387	1
244478	76.387	1
206234	76.387	1
242792	76.387	1
34789	76.387	1
271052	76.387	1
179218	76.387	1
26563	76.387	1
226294	76.387	1
32975	77.076	1
250350	77.076	1
151213	77.076	1
271889	77.076	1
159265	77.076	1
144587	77.076	1
58133	77.766	1
176066	77.766	1
36374	77.766	1
270578	77.766	1
1055	77.766	1
2445	77.766	1
163227	77.766	1
150118	77.766	1
180537	77.766	1
2690	77.766	1
255777	77.766	1
13517	77.766	1
246263	77.766	1
658	78.456	1
109053	79.145	1
224908	79.145	1
165546	79.145	1
130413	79.145	1
23201	79.145	1
139905	79.145	1
378	79.145	1
186473	79.145	1
159469	79.145	1
211002	79.145	1
48952	79.145	1
49678	79.835	1
40940	79.835	1
50656	79.835	1
88308	79.835	1
270935	79.835	1
169890	79.835	1
49763	79.835	1
175976	79.835	1
259917	80.525	1
151137	80.525	1
216132	80.525	1
170372	80.525	1
51386	80.525	1
253740	80.525	1
175597	80.525	1
221811	80.525	1
178856	80.525	1
228036	80.525	1
179099	80.525	1
101990	80.525	1
150666	80.525	1
3331	80.525	1
174335	80.525	1
19295	80.525	1
138511	80.525	1
155137	80.525	1
164269	80.525	1
827	80.525	1
192734	80.525	1
14937	80.525	1
128737	80.525	1
162223	80.525	1
56838	80.525	1
177743	80.525	1
189108	80.525	1
252380	80.525	1
258981	81.214	1
3146	81.214	1
101829	81.214	1
140377	81.214	1
133145	81.904	1
225125	81.904	1
223895	81.904	1
134262	81.904	1
260231	81.904	1
4292	81.904	1
135208	84.002	1
49667	84.002	1
181197	84.002	1
108975	84.002	1
34903	84.002	1
177588	84.692	1
107015	84.692	1
522	84.692	1
453	84.692	1
120297	86.79	1
194590	86.79	1
171612	86.79	1
187643	87.48	1
211366	87.48	1
106171	87.48	1
88	87.48	1
24326	87.48	1
263761	87.48	1
252039	87.48	1
174626	87.48	1
119539	87.48	1
3564	87.48	1
38955	87.48	1
37927	87.48	1
140055	87.48	1
166822	88.869	1
2414	89.558	1
94120	89.558	1
211132	89.558	1
155300	90.947	1
48013	90.947	1
222256	91.637	1
230333	91.637	1
129060	91.637	1
3929	91.637	1
248256	91.637	1
120660	91.637	1
116959	91.637	1
215547	91.637	1
136782	91.637	1
124827	91.637	1
90406	92.327	1
263461	92.327	1
144994	92.327	1
91173	92.327	1
136037	92.327	1
250137	92.327	1
38345	92.327	1
1371	92.327	1
30490	92.327	1
263676	92.327	1
262408	92.327	1
170583	92.327	1
222430	92.327	1
127415	92.327	1
140281	92.327	1
253128	92.327	1
38420	92.327	1
242787	92.327	1
37566	92.327	1
163092	92.327	1
236247	92.327	1
213665	92.327	1
74479	92.327	1
261821	93.016	1
149618	93.016	1
256433	93.016	1
131804	93.016	1
254689	93.016	1
103895	93.016	1
223280	93.016	1
114568	93.016	1
130767	93.016	1
139761	93.016	1
98730	93.016	1
2458	93.016	1
250788	93.016	1
214895	93.016	1
43663	95.114	1
49	95.804	1
255314	95.804	1
47165	95.804	1
40236	96.494	1
92504	96.494	1
246188	96.494	1
149361	98.592	1
28813	100.69	1
94832	101.38	1
122369	102.769	1
176723	102.769	1
41210	102.769	1
48826	104.158	1
114503	114.804	1
8722	115.494	1
42295	115.494	1
256517	115.494	1
275256	115.494	1
129495	115.494	1
268147	115.494	1
137088	115.494	1
144282	115.494	1
141851	116.183	1
79741	117.572	1
264385	119.67	1
115045	120.36	1
103599	120.36	1
100516	120.36	1
271881	120.36	1
54304	120.36	1
38583	120.36	1
192658	120.36	1
136008	120.36	1
2753	121.05	1
103585	121.05	1
30849	121.739	1
211348	121.739	1
97560	121.739	1
2510	0	2
121425	0	2
53784	0	2
171137	0	2
93916	0	2
108382	0	2
120975	0	2
98161	0	2
215965	0	2
125987	0	2
162825	0	2
133980	0	2
48587	0	2
8963	0	2
265313	0	2
258184	0	2
273464	0	2
242766	0	2
159264	0	2
102847	0	2
248997	0	2
63689	0	2
76037	0	2
3904	0	2
152060	0	2
114228	0	2
36309	0	2
135847	0	2
191204	0	2
104544	0	2
46460	0	2
255249	0	2
40438	0	2
2261	0	2
1387	0	2
111229	0	2
220296	0	2
222303	0	2
166719	0.69	2
2511	6.493	2
53872	10.041	2
39147	15.081	2
82320	15.081	2
23725	20.121	2
133097	20.121	2
210860	21.51	2
179650	22.2	2
83267	22.89	2
169691	22.89	2
1041	22.89	2
3614	22.89	2
124907	22.89	2
140061	22.89	2
2761	22.89	2
224691	22.89	2
151929	23.579	2
112219	23.579	2
177830	23.579	2
220362	36.835	2
151232	38.224	2
29420	38.913	2
40823	40.302	2
49930	40.992	2
42593	40.992	2
134795	41.682	2
136142	41.682	2
247733	41.682	2
153867	41.682	2
174510	41.682	2
192549	41.682	2
28146	41.682	2
203751	41.682	2
119310	41.682	2
276554	41.682	2
215598	41.682	2
27143	41.682	2
169826	41.682	2
126862	41.682	2
109924	41.682	2
32150	41.682	2
222167	41.682	2
44615	41.682	2
1287	41.682	2
78484	41.682	2
6349	41.682	2
44103	41.682	2
38717	41.682	2
195607	41.682	2
105956	41.682	2
142985	41.682	2
215046	41.682	2
173120	41.682	2
52594	41.682	2
217947	41.682	2
115173	41.682	2
103490	41.682	2
122666	41.682	2
31283	41.682	2
103399	41.682	2
123225	41.682	2
1069	41.682	2
110044	41.682	2
47457	41.682	2
434	41.682	2
148379	41.682	2
24810	41.682	2
268653	41.682	2
117075	41.682	2
7466	41.682	2
81286	41.682	2
53255	41.682	2
211458	41.682	2
43034	41.682	2
108500	41.682	2
3107	41.682	2
245238	41.682	2
254449	43.78	2
59226	43.78	2
242833	43.78	2
27254	43.78	2
100939	43.78	2
156946	44.47	2
96152	44.47	2
119509	45.859	2
276820	45.859	2
245217	47.247	2
268881	47.247	2
156938	47.247	2
262949	47.247	2
2995	47.247	2
78507	47.247	2
34991	47.247	2
242510	47.247	2
44541	47.247	2
190364	47.247	2
220588	47.247	2
111917	47.247	2
134958	47.247	2
160591	47.247	2
146997	47.247	2
129076	47.247	2
36953	47.247	2
106954	47.247	2
52993	47.247	2
225789	47.247	2
1283	47.247	2
120796	47.247	2
253506	47.247	2
161220	47.247	2
28531	47.247	2
109028	48.636	2
139499	48.636	2
667	48.636	2
258099	48.636	2
30199	48.636	2
127751	48.636	2
101778	48.636	2
181414	48.636	2
263021	49.326	2
142538	49.326	2
1888	49.326	2
46425	49.326	2
145314	49.326	2
100195	49.326	2
130644	49.326	2
18798	49.326	2
124386	49.326	2
124999	49.326	2
258924	49.326	2
222557	49.326	2
215677	49.326	2
169879	49.326	2
251061	49.326	2
25135	49.326	2
94700	49.326	2
85999	49.326	2
124967	49.326	2
270323	49.326	2
11090	49.326	2
112467	49.326	2
221360	49.326	2
158588	50.016	2
237828	50.016	2
116751	50.016	2
107524	51.405	2
275887	51.405	2
262458	51.405	2
136938	51.405	2
220710	52.794	2
107461	52.794	2
102407	52.794	2
40857	52.794	2
252947	52.794	2
61959	52.794	2
95112	52.794	2
109160	52.794	2
1852	52.794	2
108051	52.794	2
119474	52.794	2
31889	52.794	2
1764	52.794	2
100971	52.794	2
264938	52.794	2
264624	52.794	2
239758	52.794	2
46823	52.794	2
40976	52.794	2
191800	52.794	2
154269	52.794	2
40952	52.794	2
166706	52.794	2
269822	52.794	2
256365	52.794	2
55718	54.183	2
46424	54.183	2
164197	54.183	2
22845	54.183	2
25846	54.183	2
105457	55.572	2
92479	55.572	2
493	55.572	2
83591	55.572	2
141676	55.572	2
116258	55.572	2
33822	55.572	2
127470	55.572	2
266564	55.572	2
80683	56.261	2
218569	57.65	2
540	57.65	2
154284	57.65	2
256828	57.65	2
254550	57.65	2
68742	57.65	2
250152	57.65	2
241008	57.65	2
29143	57.65	2
216839	57.65	2
254802	57.65	2
8173	57.65	2
255164	57.65	2
191646	57.65	2
71740	57.65	2
33679	57.65	2
52989	57.65	2
25979	57.65	2
256382	57.65	2
157894	57.65	2
122363	57.65	2
108714	57.65	2
54043	57.65	2
221600	57.65	2
112794	57.65	2
247921	59.039	2
253778	59.039	2
160741	59.039	2
44575	59.039	2
34124	59.039	2
243207	59.039	2
110869	59.039	2
173101	59.039	2
168044	60.428	2
274831	60.428	2
117244	60.428	2
108587	60.428	2
251802	60.428	2
221955	60.428	2
181836	61.817	2
106227	61.817	2
1978	61.817	2
97529	61.817	2
221412	61.817	2
218160	61.817	2
86936	61.817	2
94871	61.817	2
93440	61.817	2
205977	61.817	2
109977	61.817	2
113686	61.817	2
100488	61.817	2
217512	61.817	2
190428	61.817	2
107957	61.817	2
77186	61.817	2
224641	61.817	2
252999	61.817	2
104911	61.817	2
261578	61.817	2
32680	61.817	2
1525	61.817	2
57457	61.817	2
115933	61.817	2
257295	61.817	2
47573	61.817	2
154550	61.817	2
216786	61.817	2
37783	61.817	2
95225	61.817	2
106396	61.817	2
97136	61.817	2
139139	61.817	2
252580	61.817	2
4113	61.817	2
108709	61.817	2
11003	61.817	2
141734	61.817	2
94550	61.817	2
216487	61.817	2
165114	61.817	2
106300	61.817	2
267710	61.817	2
30772	61.817	2
3774	61.817	2
176716	61.817	2
241351	61.817	2
40694	61.817	2
221700	61.817	2
135324	61.817	2
167724	61.817	2
26774	61.817	2
175196	61.817	2
192404	61.817	2
157705	61.817	2
50920	61.817	2
173221	61.817	2
43144	61.817	2
161640	61.817	2
253343	61.817	2
1441	61.817	2
94356	61.817	2
245872	61.817	2
106026	61.817	2
181908	61.817	2
141905	61.817	2
212654	61.817	2
243215	61.817	2
115303	61.817	2
100288	61.817	2
189789	61.817	2
104600	61.817	2
215300	61.817	2
15192	61.817	2
48374	61.817	2
217378	61.817	2
159708	61.817	2
26616	61.817	2
139261	61.817	2
143244	61.817	2
221130	61.817	2
45321	61.817	2
58408	61.817	2
249032	61.817	2
200243	61.817	2
234134	61.817	2
42577	61.817	2
192447	61.817	2
251781	61.817	2
124001	61.817	2
53010	61.817	2
98729	61.817	2
255068	61.817	2
64360	61.817	2
208105	61.817	2
140586	61.817	2
124130	61.817	2
4748	61.817	2
248587	61.817	2
107046	62.507	2
387432	62.507	2
259395	62.507	2
127979	62.507	2
191504	62.507	2
161977	62.507	2
49240	62.507	2
7067	62.507	2
264364	62.507	2
39761	62.507	2
107881	62.507	2
268002	62.507	2
278139	62.507	2
353974	62.507	2
47222	62.507	2
279706	62.507	2
401907	62.507	2
278110	62.507	2
337908	62.507	2
404243	62.507	2
51240	62.507	2
110777	62.507	2
35675	62.507	2
305330	62.507	2
347509	62.507	2
28893	62.507	2
280336	62.507	2
316081	62.507	2
382729	62.507	2
257345	62.507	2
355110	62.507	2
384013	62.507	2
404095	62.507	2
323238	62.507	2
130862	62.507	2
282024	62.507	2
28225	62.507	2
98723	62.507	2
317038	62.507	2
283264	62.507	2
308033	62.507	2
384280	62.507	2
277903	62.507	2
127995	62.507	2
304886	62.507	2
205083	62.507	2
323456	62.507	2
278294	62.507	2
383064	62.507	2
156714	62.507	2
313408	62.507	2
355614	62.507	2
375238	62.507	2
357074	62.507	2
278496	62.507	2
54041	62.507	2
196084	62.507	2
384853	62.507	2
386465	62.507	2
377399	62.507	2
306694	62.507	2
120901	62.507	2
404436	62.507	2
278174	63.197	2
306670	63.197	2
281486	63.197	2
319135	63.197	2
34411	63.197	2
187802	63.197	2
315435	63.197	2
135996	63.886	2
252170	64.576	2
240790	64.576	2
132125	64.576	2
51638	64.576	2
43164	64.576	2
151177	64.576	2
118818	64.576	2
45857	64.576	2
91856	64.576	2
158328	65.266	2
73338	65.266	2
151850	65.266	2
52992	65.266	2
24236	65.266	2
205589	65.266	2
196430	65.266	2
128599	65.266	2
54366	65.266	2
90213	65.266	2
52841	65.266	2
54272	65.266	2
223357	65.266	2
251559	65.266	2
474	65.266	2
272158	65.266	2
154429	65.266	2
264321	65.266	2
244010	65.266	2
21153	65.266	2
10430	65.266	2
31370	65.266	2
129540	65.955	2
42352	66.645	2
53066	66.645	2
55144	67.335	2
143499	67.335	2
240624	67.335	2
29167	67.335	2
241687	67.335	2
224333	69.433	2
6725	69.433	2
133905	69.433	2
188100	69.433	2
123643	69.433	2
3425	69.433	2
181348	69.433	2
247252	69.433	2
212330	69.433	2
242641	69.433	2
179917	69.433	2
91642	69.433	2
254934	69.433	2
182223	69.433	2
248565	69.433	2
150429	69.433	2
210212	69.433	2
107380	69.433	2
154395	69.433	2
174145	69.433	2
77657	69.433	2
73904	69.433	2
93598	69.433	2
258215	69.433	2
62680	69.433	2
115712	69.433	2
24874	69.433	2
109047	69.433	2
198178	69.433	2
104567	69.433	2
219468	69.433	2
100882	69.433	2
227189	69.433	2
114080	69.433	2
167407	69.433	2
131520	69.433	2
1	69.433	2
27345	69.433	2
40374	69.433	2
93624	69.433	2
156828	69.433	2
210632	69.433	2
90924	69.433	2
249307	69.433	2
109735	69.433	2
130489	69.433	2
98280	69.433	2
4182	69.433	2
166076	69.433	2
201606	69.433	2
254865	69.433	2
115748	69.433	2
88654	69.433	2
174351	69.433	2
33958	69.433	2
244632	69.433	2
116162	69.433	2
256587	69.433	2
164488	69.433	2
241288	69.433	2
153800	69.433	2
233590	69.433	2
107785	69.433	2
225860	69.433	2
140640	69.433	2
104405	69.433	2
2364	69.433	2
93251	69.433	2
164105	69.433	2
35788	69.433	2
208916	69.433	2
241663	69.433	2
23537	69.433	2
69319	69.433	2
70958	69.433	2
10214	69.433	2
131868	69.433	2
172356	69.433	2
96991	69.433	2
249407	69.433	2
23176	69.433	2
96223	69.433	2
120936	69.433	2
34961	69.433	2
242350	69.433	2
173395	69.433	2
219891	69.433	2
3296	69.433	2
131498	69.433	2
40842	70.122	2
218448	70.122	2
177157	70.122	2
3842	70.122	2
40636	70.122	2
138394	70.122	2
214423	70.122	2
75281	70.122	2
2002	70.122	2
3029	70.122	2
244766	70.122	2
5747	70.122	2
44228	70.122	2
249020	70.122	2
10784	70.122	2
183910	70.122	2
104139	70.812	2
133590	70.812	2
173412	70.812	2
73619	70.812	2
129845	70.812	2
168627	70.812	2
142930	70.812	2
137332	70.812	2
179397	70.812	2
260144	70.812	2
256546	70.812	2
180029	70.812	2
63640	70.812	2
119777	71.502	2
180270	71.502	2
225265	71.502	2
51928	71.502	2
266723	71.502	2
199297	71.502	2
601	71.502	2
141933	71.502	2
259386	71.502	2
60965	71.502	2
2529	71.502	2
4077	71.502	2
36794	71.502	2
181560	71.502	2
46274	71.502	2
44366	71.502	2
74954	71.502	2
100526	71.502	2
173928	71.502	2
44499	71.502	2
188993	71.502	2
245747	71.502	2
106750	71.502	2
274287	72.191	2
52487	72.191	2
104850	74.29	2
243799	74.29	2
114169	74.29	2
94088	74.29	2
28856	74.29	2
217725	74.29	2
65722	74.29	2
106596	74.29	2
35043	74.29	2
153155	74.29	2
129428	74.29	2
254513	74.29	2
190989	74.29	2
116823	74.29	2
1388	74.29	2
94460	74.29	2
177868	74.29	2
100302	74.29	2
23241	74.29	2
172935	74.29	2
177540	74.29	2
252785	74.29	2
265037	74.29	2
5123	74.29	2
137463	74.29	2
24590	74.29	2
43913	74.29	2
214181	74.29	2
261497	74.29	2
131507	74.29	2
52304	74.29	2
216276	74.29	2
52188	74.29	2
190534	74.979	2
92886	74.979	2
176770	74.979	2
159643	74.979	2
273581	74.979	2
295640	74.979	2
211854	74.979	2
128799	74.979	2
83464	74.979	2
157777	74.979	2
122410	74.979	2
105867	74.979	2
174798	74.979	2
3584	74.979	2
1277	74.979	2
99103	74.979	2
950	74.979	2
243088	74.979	2
94037	74.979	2
161361	74.979	2
104007	74.979	2
142343	74.979	2
88762	75.669	2
171000	75.669	2
34113	75.669	2
97223	75.669	2
176983	75.669	2
3825	75.669	2
21857	75.669	2
73019	75.669	2
40521	75.669	2
1146	75.669	2
243929	75.669	2
231009	75.669	2
275103	75.669	2
134911	75.669	2
51674	75.669	2
212300	75.669	2
110793	75.669	2
179357	75.669	2
186779	75.669	2
91652	75.669	2
95261	75.669	2
172999	75.669	2
215465	75.669	2
115170	75.669	2
97685	75.669	2
68491	75.669	2
215742	75.669	2
96557	75.669	2
92489	75.669	2
136534	75.669	2
123804	75.669	2
226201	75.669	2
25858	75.669	2
129922	75.669	2
172918	75.669	2
271391	75.669	2
122351	75.669	2
261676	75.669	2
51	75.669	2
52039	75.669	2
104879	75.669	2
171819	75.669	2
222924	75.669	2
191250	75.669	2
26151	75.669	2
47444	75.669	2
131893	75.669	2
36736	75.669	2
163299	75.669	2
104426	75.669	2
269444	75.669	2
177264	75.669	2
22578	75.669	2
4120	75.669	2
106022	75.669	2
148987	75.669	2
109373	75.669	2
136299	75.669	2
116046	75.669	2
251801	75.669	2
51231	75.669	2
173944	75.669	2
2634	75.669	2
225102	75.669	2
168566	75.669	2
1539	75.669	2
41934	75.669	2
197660	75.669	2
42615	75.669	2
30989	75.669	2
1799	75.669	2
227013	75.669	2
25854	75.669	2
101849	75.669	2
95757	75.669	2
266856	75.669	2
96287	75.669	2
174788	75.669	2
235816	75.669	2
134577	75.669	2
204472	75.669	2
263133	75.669	2
1732	75.669	2
58214	75.669	2
153042	75.669	2
252405	75.669	2
247350	75.669	2
52361	75.669	2
114508	75.669	2
3991	75.669	2
215125	75.669	2
265130	75.669	2
78456	75.669	2
241033	75.669	2
191571	75.669	2
277674	75.669	2
106660	75.669	2
167265	75.669	2
63851	75.669	2
95404	75.669	2
117682	75.669	2
138912	75.669	2
47915	75.669	2
233350	75.669	2
139372	75.669	2
118169	75.669	2
107653	75.669	2
263571	75.669	2
162407	75.669	2
21285	75.669	2
28424	75.669	2
210332	75.669	2
182298	75.669	2
39362	75.669	2
28518	75.669	2
241460	75.669	2
170131	75.669	2
31841	75.669	2
33064	75.669	2
251678	75.669	2
215384	75.669	2
58536	75.669	2
248692	75.669	2
132009	75.669	2
39755	75.669	2
102371	75.669	2
248423	75.669	2
53299	75.669	2
126229	75.669	2
187299	75.669	2
118437	75.669	2
175323	75.669	2
227581	75.669	2
261848	75.669	2
94119	75.669	2
49748	75.669	2
48432	75.669	2
106718	75.669	2
120392	75.669	2
133796	75.669	2
173915	75.669	2
272104	75.669	2
183065	75.669	2
104679	75.669	2
106524	75.669	2
267974	75.669	2
3147	75.669	2
94358	75.669	2
185762	75.669	2
112557	75.669	2
160176	75.669	2
106980	75.669	2
47655	75.669	2
123893	75.669	2
222070	75.669	2
117846	75.669	2
175588	75.669	2
158143	75.669	2
164675	75.669	2
207	75.669	2
2474	75.669	2
163884	75.669	2
176471	75.669	2
33109	75.669	2
28610	75.669	2
137587	75.669	2
104037	76.359	2
171715	76.359	2
29271	77.048	2
199524	77.048	2
22488	77.738	2
158292	79.836	2
28488	97.768	2
185990	99.866	2
166498	100.556	2
90886	103.373	2
32121	103.373	2
190125	104.063	2
218708	104.753	2
254604	104.753	2
246088	104.753	2
158877	104.753	2
147952	104.753	2
95998	104.753	2
186005	104.753	2
225541	104.753	2
107955	104.753	2
161935	104.753	2
53844	107.57	2
170169	119.071	2
25723	119.761	2
37221	125.565	2
102573	125.565	2
223452	125.565	2
50341	126.254	2
50338	126.254	2
271708	126.254	2
176401	126.254	2
48002	126.254	2
253234	126.254	2
20652	126.254	2
251221	126.254	2
166787	126.254	2
101085	126.254	2
177547	126.254	2
21852	126.254	2
50139	126.254	2
101912	126.254	2
251587	126.944	2
243688	126.944	2
41800	126.944	2
29194	126.944	2
212995	126.944	2
108026	126.944	2
38773	126.944	2
224080	126.944	2
46048	126.944	2
255992	126.944	2
28614	126.944	2
45557	126.944	2
261195	126.944	2
111648	126.944	2
164381	126.944	2
652	126.944	2
168234	126.944	2
50383	126.944	2
226859	126.944	2
98846	126.944	2
117193	126.944	2
182693	126.944	2
98784	126.944	2
161726	126.944	2
159910	126.944	2
265084	126.944	2
137765	126.944	2
139299	126.944	2
249321	126.944	2
221212	126.944	2
102675	126.944	2
73185	126.944	2
94948	126.944	2
241101	126.944	2
100998	126.944	2
254134	126.944	2
266364	126.944	2
96027	126.944	2
147169	126.944	2
277570	126.944	2
49028	126.944	2
114845	0	3
96261	2.818	3
149520	2.818	3
40175	2.818	3
209339	2.818	3
152819	2.818	3
42231	2.818	3
378613	2.818	3
79429	2.818	3
55540	2.818	3
103258	2.818	3
110670	2.818	3
112195	2.818	3
372825	2.818	3
44822	2.818	3
122609	2.818	3
103428	2.818	3
155590	2.818	3
1013	2.818	3
249342	2.818	3
107920	2.818	3
43624	2.818	3
190974	2.818	3
194	2.818	3
4146	2.818	3
122163	2.818	3
312573	2.818	3
2642	2.818	3
256177	2.818	3
239511	2.818	3
107076	2.818	3
50326	2.818	3
51640	2.818	3
49704	2.818	3
225142	2.818	3
98530	2.818	3
121223	2.818	3
36337	2.818	3
53819	2.818	3
137290	2.818	3
1887	2.818	3
82	2.818	3
195133	2.818	3
53723	2.818	3
53934	2.818	3
105839	2.818	3
141036	2.818	3
262435	2.818	3
200808	3.507	3
2198	3.507	3
216684	3.507	3
79921	3.507	3
101903	3.507	3
93596	3.507	3
3682	3.507	3
212582	3.507	3
147706	4.197	3
99010	4.197	3
140596	5.586	3
48210	5.586	3
155858	5.586	3
2360	5.586	3
225135	12.952	3
252123	13.642	3
224941	13.642	3
155743	13.642	3
245733	22.621	3
128608	22.621	3
172245	22.621	3
251717	22.621	3
171662	22.621	3
129219	22.621	3
217340	22.621	3
47370	22.621	3
47140	22.621	3
143812	23.311	3
272361	23.311	3
27780	24	3
42797	24	3
43	24	3
172480	24	3
94598	24.69	3
268546	25.38	3
181569	37.75	3
127329	38.44	3
185082	39.13	3
245854	39.13	3
2305	39.13	3
14976	39.13	3
116674	39.13	3
192150	39.13	3
35024	39.13	3
12079	39.13	3
221853	40.519	3
36482	40.519	3
97254	40.519	3
238040	41.208	3
219636	47.012	3
140407	47.012	3
119848	47.701	3
279167	53.505	3
72524	54.894	3
161824	55.584	3
4020	55.584	3
92369	56.273	3
277720	57.662	3
250791	57.662	3
45906	57.662	3
262299	57.662	3
118492	57.662	3
50585	57.662	3
98110	57.662	3
142407	57.662	3
155078	57.662	3
97757	57.662	3
129917	57.662	3
173276	57.662	3
212716	57.662	3
180179	59.051	3
254436	59.051	3
74597	59.051	3
160075	60.44	3
47327	60.44	3
242236	61.829	3
1638	61.829	3
126533	61.829	3
128141	61.829	3
256466	62.519	3
615	62.519	3
108704	62.519	3
101945	62.519	3
765	62.519	3
269256	62.519	3
275782	62.519	3
165002	62.519	3
256381	62.519	3
242150	62.519	3
40297	62.519	3
255363	62.519	3
51368	62.519	3
129206	62.519	3
14386	62.519	3
106181	62.519	3
42827	62.519	3
146629	63.209	3
179140	63.209	3
270418	63.209	3
38876	63.209	3
137317	63.209	3
27101	63.209	3
98553	63.209	3
110596	63.209	3
2372	63.898	3
156780	63.898	3
223196	63.898	3
132128	63.898	3
3657	63.898	3
30546	63.898	3
110379	63.898	3
208655	63.898	3
185366	63.898	3
34894	63.898	3
25760	63.898	3
31693	65.287	3
274718	65.287	3
116430	67.385	3
273906	67.385	3
274994	67.385	3
22653	67.385	3
18924	67.385	3
42946	67.385	3
153827	67.385	3
221502	67.385	3
51837	67.385	3
42572	68.774	3
168697	69.464	3
262499	69.464	3
6701	69.464	3
161074	69.464	3
200950	69.464	3
80644	70.154	3
8117	70.154	3
115678	70.843	3
111534	72.942	3
30815	72.942	3
143291	72.942	3
255089	72.942	3
99053	72.942	3
3635	72.942	3
130577	72.942	3
220557	72.942	3
105173	72.942	3
221003	72.942	3
75785	72.942	3
224622	73.631	3
115402	73.631	3
141332	73.631	3
211089	73.631	3
45617	73.631	3
61990	73.631	3
36821	73.631	3
274868	73.631	3
213975	74.321	3
115562	74.321	3
29199	74.321	3
104284	74.321	3
214135	74.321	3
257349	74.321	3
226918	74.321	3
40725	74.321	3
247155	74.321	3
226323	74.321	3
99029	74.321	3
166894	74.321	3
173239	74.321	3
184056	74.321	3
43328	74.321	3
124781	74.321	3
120813	74.321	3
35605	74.321	3
18527	74.321	3
1190	74.321	3
253891	74.321	3
212633	74.321	3
210537	74.321	3
168706	74.321	3
190269	74.321	3
197407	74.321	3
2559	74.321	3
222270	74.321	3
219179	74.321	3
44397	74.321	3
94377	74.321	3
211131	74.321	3
101724	74.321	3
101668	74.321	3
159433	74.321	3
92727	74.321	3
242225	74.321	3
160447	74.321	3
1719	74.321	3
23297	74.321	3
218414	74.321	3
149126	74.321	3
3078	74.321	3
123426	74.321	3
158674	74.321	3
170780	74.321	3
118622	74.321	3
134658	74.321	3
124769	74.321	3
223892	74.321	3
51546	74.321	3
239589	74.321	3
42708	74.321	3
[truncated: 5,485 more rows]

## Sheet: Maternal map
Marker	Position (cM)	Linkage Group
191419	0	1
180593	4.288	1
257199	4.288	1
3786	4.288	1
42750	4.288	1
49475	4.288	1
41210	4.288	1
176723	4.288	1
211348	4.978	1
141851	4.978	1
122369	4.978	1
48826	4.978	1
2503	4.978	1
223317	4.978	1
97560	4.978	1
264385	4.978	1
136008	4.978	1
28813	4.978	1
79741	4.978	1
114503	4.978	1
256517	4.978	1
275256	4.978	1
192658	4.978	1
144282	4.978	1
100516	4.978	1
145500	4.978	1
30986	4.978	1
94832	4.978	1
154411	4.978	1
149361	4.978	1
3474	4.978	1
100230	4.978	1
131805	4.978	1
103850	4.978	1
271052	4.978	1
55150	4.978	1
92504	4.978	1
185974	4.978	1
57901	4.978	1
132349	4.978	1
274525	4.978	1
103585	4.978	1
94120	4.978	1
30849	4.978	1
246188	4.978	1
255314	4.978	1
49	4.978	1
47165	4.978	1
144994	4.978	1
2414	4.978	1
95174	4.978	1
179953	4.978	1
43663	4.978	1
241782	4.978	1
104981	4.978	1
42295	4.978	1
268147	4.978	1
212006	4.978	1
214895	4.978	1
40225	4.978	1
91173	4.978	1
94825	4.978	1
211132	4.978	1
74479	4.978	1
268538	4.978	1
30194	4.978	1
263461	4.978	1
136037	4.978	1
253128	4.978	1
137248	4.978	1
175865	4.978	1
220671	4.978	1
90406	4.978	1
250137	4.978	1
40236	4.978	1
95775	4.978	1
37566	4.978	1
263289	5.668	1
35385	5.668	1
150843	5.668	1
136782	5.668	1
220154	5.668	1
98052	5.668	1
120660	5.668	1
128457	5.668	1
92329	5.668	1
116959	5.668	1
248256	5.668	1
114916	5.668	1
124827	5.668	1
225578	5.668	1
236247	5.668	1
13397	6.357	1
136578	6.357	1
190589	6.357	1
3929	6.357	1
223119	6.357	1
11558	6.357	1
240049	6.357	1
189703	6.357	1
230333	6.357	1
222256	6.357	1
166822	6.357	1
48013	6.357	1
69407	6.357	1
91185	6.357	1
157404	6.357	1
140055	6.357	1
219700	9.175	1
88	9.175	1
129495	9.175	1
171612	10.564	1
453	10.564	1
28059	10.564	1
180071	10.564	1
522	10.564	1
177588	10.564	1
34903	11.254	1
49667	11.943	1
250604	11.943	1
265749	11.943	1
135208	11.943	1
247095	13.332	1
54773	13.332	1
40811	13.332	1
257635	13.332	1
4292	13.332	1
260231	13.332	1
266755	14.022	1
258981	14.022	1
156450	14.022	1
209301	14.022	1
140377	14.022	1
225658	14.022	1
252380	14.022	1
56838	16.84	1
215748	19.657	1
8722	19.657	1
137088	19.657	1
73181	19.657	1
128737	19.657	1
127710	19.657	1
51386	19.657	1
14937	19.657	1
192734	19.657	1
164269	20.347	1
155137	20.347	1
175976	21.037	1
175597	21.037	1
221811	21.037	1
170372	21.037	1
151137	21.037	1
216132	21.037	1
228036	21.037	1
178856	21.037	1
48952	21.726	1
259917	21.726	1
93928	23.115	1
52420	23.115	1
3243	23.115	1
11954	23.115	1
172482	23.115	1
189116	23.115	1
42145	23.115	1
121134	23.115	1
220679	23.115	1
59507	23.115	1
125747	23.115	1
71856	23.115	1
67266	23.115	1
31705	23.115	1
179679	23.115	1
179540	23.115	1
245251	23.115	1
123410	23.115	1
174598	23.115	1
103599	23.115	1
658	23.115	1
246263	23.115	1
23201	23.115	1
130413	23.115	1
159469	23.115	1
211002	23.115	1
165546	23.115	1
86646	25.213	1
150118	25.213	1
116669	25.903	1
36374	25.903	1
32975	25.903	1
16929	25.903	1
144587	25.903	1
26563	25.903	1
213726	25.903	1
226294	25.903	1
226751	25.903	1
159265	25.903	1
1351	25.903	1
2350	28.001	1
181647	41.257	1
244478	41.946	1
206234	41.946	1
34789	41.946	1
242792	41.946	1
116660	41.946	1
125397	41.946	1
189584	41.946	1
2753	41.946	1
125902	41.946	1
179460	41.946	1
37077	41.946	1
128283	41.946	1
218174	41.946	1
125337	41.946	1
221196	41.946	1
179375	41.946	1
219836	41.946	1
276604	41.946	1
24609	41.946	1
150299	41.946	1
213508	41.946	1
49817	41.946	1
221041	41.946	1
219414	41.946	1
115045	42.636	1
218527	42.636	1
169157	42.636	1
266902	42.636	1
214390	42.636	1
252567	43.326	1
226692	43.326	1
26882	44.015	1
28798	45.404	1
271881	45.404	1
150653	45.404	1
243174	45.404	1
58866	45.404	1
8643	46.094	1
38583	47.483	1
15349	47.483	1
269209	50.301	1
205481	50.301	1
95601	50.99	1
54304	52.379	1
110425	52.379	1
108195	53.069	1
164994	53.069	1
123527	54.458	1
245969	55.148	1
330355	62.514	1
314963	63.203	1
114818	63.203	1
405041	63.203	1
355471	63.203	1
182602	63.203	1
109939	63.203	1
347342	63.893	1
348011	63.893	1
376964	63.893	1
314313	63.893	1
282728	63.893	1
90979	63.893	1
306453	63.893	1
385284	63.893	1
269663	63.893	1
382393	63.893	1
277764	63.893	1
55366	63.893	1
320133	63.893	1
361644	64.583	1
284144	64.583	1
278392	64.583	1
311542	64.583	1
373382	64.583	1
355249	64.583	1
352183	64.583	1
339341	64.583	1
354349	64.583	1
363188	64.583	1
387177	64.583	1
400115	64.583	1
332622	64.583	1
405275	64.583	1
312746	64.583	1
403332	64.583	1
310877	64.583	1
305183	64.583	1
380298	64.583	1
377165	64.583	1
387065	64.583	1
278270	65.272	1
382617	65.962	1
340273	65.962	1
278554	65.962	1
334543	65.962	1
143421	76.608	1
142842	76.608	1
125692	76.608	1
42002	77.298	1
111873	77.988	1
38482	78.677	1
72189	79.367	1
221548	79.367	1
5060	79.367	1
273845	79.367	1
251741	79.367	1
34999	79.367	1
277237	79.367	1
71943	79.367	1
237304	79.367	1
41211	80.057	1
222483	80.057	1
264445	80.057	1
158312	80.057	1
18234	80.057	1
2760	80.057	1
248920	80.057	1
225268	80.746	1
42395	80.746	1
117392	80.746	1
15719	80.746	1
20518	80.746	1
42553	80.746	1
78048	80.746	1
203188	80.746	1
214437	80.746	1
95159	80.746	1
139064	80.746	1
44692	80.746	1
111202	80.746	1
154702	80.746	1
102694	80.746	1
271616	80.746	1
260610	80.746	1
191513	80.746	1
113841	81.436	1
39011	81.436	1
81706	81.436	1
181747	81.436	1
191395	81.436	1
109063	81.436	1
225782	81.436	1
37723	81.436	1
39689	81.436	1
56049	81.436	1
124484	81.436	1
168262	81.436	1
148431	81.436	1
62545	81.436	1
97475	81.436	1
57392	81.436	1
209555	81.436	1
257671	81.436	1
84693	81.436	1
94381	81.436	1
192007	81.436	1
49060	81.436	1
148976	81.436	1
105516	81.436	1
88895	81.436	1
146175	81.436	1
94796	81.436	1
214442	81.436	1
35381	81.436	1
145365	81.436	1
66208	81.436	1
42839	81.436	1
188512	81.436	1
267008	81.436	1
187654	81.436	1
152266	81.436	1
145167	81.436	1
274833	82.126	1
19852	83.515	1
22575	83.515	1
39522	83.515	1
215123	83.515	1
169046	83.515	1
5852	83.515	1
96617	83.515	1
29089	83.515	1
124276	83.515	1
256626	83.515	1
248365	83.515	1
93461	83.515	1
217363	83.515	1
259531	83.515	1
250131	86.332	1
112862	86.332	1
245290	108.348	1
90907	108.348	1
78261	108.348	1
212870	108.348	1
93715	108.348	1
112093	108.348	1
148480	108.348	1
216000	108.348	1
124119	108.348	1
144546	108.348	1
259205	108.348	1
214862	108.348	1
116198	108.348	1
130716	108.348	1
120652	109.737	1
820	109.737	1
98808	109.737	1
269029	109.737	1
42973	109.737	1
176288	109.737	1
166826	109.737	1
45697	109.737	1
248943	109.737	1
3073	110.426	1
183069	110.426	1
131096	110.426	1
180234	110.426	1
69193	110.426	1
183557	110.426	1
210610	110.426	1
122234	110.426	1
1622	110.426	1
266289	110.426	1
82819	110.426	1
149569	110.426	1
241911	110.426	1
190259	110.426	1
3402	110.426	1
107335	110.426	1
90498	110.426	1
116464	110.426	1
149972	110.426	1
197004	110.426	1
131618	110.426	1
373952	110.426	1
104360	110.426	1
107798	110.426	1
159492	110.426	1
218473	110.426	1
110466	110.426	1
42970	110.426	1
254270	110.426	1
149605	110.426	1
243509	110.426	1
112919	111.116	1
227161	111.116	1
215521	111.116	1
140751	111.116	1
17438	111.116	1
79285	111.116	1
16355	111.116	1
205314	111.116	1
99828	111.116	1
23747	111.116	1
25540	111.116	1
217888	111.116	1
25280	111.116	1
188348	111.116	1
275542	111.116	1
152613	111.116	1
165972	111.116	1
126768	111.116	1
6627	111.116	1
90383	111.116	1
47832	111.116	1
252311	111.116	1
186592	111.116	1
266953	111.116	1
165673	111.116	1
116443	111.116	1
548	111.116	1
165962	111.116	1
39144	111.116	1
218337	111.116	1
48910	111.116	1
102719	111.116	1
61099	111.116	1
239852	111.116	1
252226	111.116	1
126288	111.116	1
47487	111.116	1
102139	111.806	1
80828	111.806	1
100506	111.806	1
179617	112.495	1
153848	113.185	1
104	115.283	1
198809	115.283	1
169179	117.382	1
64902	117.382	1
129096	118.071	1
24696	121.619	1
145210	122.308	1
101031	124.407	1
28050	124.407	1
243780	125.096	1
1705	126.485	1
319765	126.485	1
153405	126.485	1
134039	126.485	1
275922	127.175	1
120803	127.865	1
120265	131.412	1
186010	132.102	1
226187	134.92	1
214922	135.609	1
95588	135.609	1
174792	135.609	1
112936	136.299	1
122701	136.299	1
211957	136.299	1
222138	136.299	1
188583	136.299	1
113678	136.299	1
184901	136.299	1
165758	136.299	1
41304	136.299	1
168700	136.299	1
46007	136.299	1
44348	136.299	1
131739	136.299	1
68590	136.299	1
170789	136.299	1
33876	137.688	1
244056	137.688	1
215159	137.688	1
102248	137.688	1
187617	137.688	1
45002	137.688	1
45361	137.688	1
108788	137.688	1
186043	137.688	1
113152	137.688	1
54831	137.688	1
2234	140.505	1
54802	140.505	1
125219	140.505	1
117138	140.505	1
98940	142.604	1
51968	142.604	1
40021	142.604	1
275213	142.604	1
134520	142.604	1
256432	142.604	1
191483	144.702	1
103786	145.392	1
115320	146.081	1
275348	146.081	1
1230	146.081	1
214869	146.081	1
247683	146.081	1
172256	146.081	1
954	146.081	1
164185	146.081	1
177532	146.081	1
220428	146.081	1
107136	146.081	1
162321	146.081	1
82749	146.081	1
130479	146.081	1
97601	146.081	1
140536	146.081	1
217249	146.771	1
244934	146.771	1
31492	146.771	1
93562	146.771	1
98208	146.771	1
218432	146.771	1
28792	146.771	1
76998	146.771	1
84874	146.771	1
146290	146.771	1
128558	146.771	1
149436	146.771	1
116301	146.771	1
179026	146.771	1
225081	146.771	1
84485	146.771	1
4046	146.771	1
132346	148.16	1
60203	148.16	1
106642	148.16	1
222219	148.16	1
158623	148.16	1
28880	148.16	1
141277	148.16	1
48247	148.16	1
204273	148.16	1
143856	148.85	1
157591	148.85	1
37455	148.85	1
26124	148.85	1
83802	148.85	1
176514	148.85	1
205252	148.85	1
257474	148.85	1
154006	148.85	1
123029	148.85	1
78889	149.539	1
6085	149.539	1
113355	149.539	1
172458	149.539	1
260546	149.539	1
9817	149.539	1
114435	149.539	1
142753	150.229	1
41998	150.229	1
95940	150.229	1
119140	150.229	1
223746	150.229	1
186231	150.229	1
120849	150.229	1
126730	150.229	1
248579	150.229	1
273036	150.229	1
38464	150.229	1
214499	150.229	1
254815	150.229	1
163053	150.229	1
99955	150.229	1
145584	150.229	1
189219	150.229	1
169	150.229	1
121292	150.229	1
216532	150.229	1
335566	150.229	1
266926	150.229	1
215785	150.919	1
139381	150.919	1
157378	150.919	1
241350	150.919	1
54563	150.919	1
43759	151.608	1
80462	151.608	1
218665	151.608	1
27445	151.608	1
214992	151.608	1
181914	151.608	1
205139	151.608	1
47493	151.608	1
249117	151.608	1
154389	151.608	1
34758	151.608	1
136182	151.608	1
152364	151.608	1
153613	151.608	1
218230	151.608	1
110578	151.608	1
195445	151.608	1
270055	151.608	1
214366	151.608	1
125583	151.608	1
150267	151.608	1
218689	151.608	1
33422	151.608	1
49954	151.608	1
276022	151.608	1
263390	151.608	1
175957	151.608	1
180802	151.608	1
270316	151.608	1
45994	151.608	1
61804	151.608	1
53865	151.608	1
158835	151.608	1
158128	151.608	1
141180	151.608	1
213777	151.608	1
154248	151.608	1
224397	151.608	1
71866	151.608	1
39131	151.608	1
215718	151.608	1
37582	151.608	1
210970	152.298	1
95900	152.298	1
208066	152.298	1
143488	152.298	1
47848	152.298	1
32164	152.298	1
139759	152.298	1
221343	152.298	1
114182	152.298	1
141224	152.298	1
164421	152.298	1
58455	152.298	1
305954	152.298	1
36131	152.298	1
43571	152.298	1
39586	152.298	1
5853	152.298	1
226272	152.298	1
159061	152.298	1
151926	152.298	1
129851	152.298	1
274700	152.298	1
152098	152.298	1
207600	152.298	1
49430	152.298	1
108315	152.298	1
223386	152.298	1
120789	152.298	1
168476	152.298	1
226361	152.298	1
261701	152.298	1
33258	152.298	1
1534	152.298	1
23680	152.298	1
55683	152.298	1
270313	152.298	1
6919	152.298	1
27335	152.298	1
116606	152.298	1
136413	152.298	1
148830	152.298	1
188477	152.298	1
4280	152.298	1
155003	152.298	1
251836	152.298	1
106447	152.298	1
1756	152.298	1
190825	152.298	1
185919	152.298	1
166914	152.298	1
220516	152.298	1
227171	152.298	1
189197	152.298	1
59537	152.298	1
69331	152.298	1
123894	152.298	1
107088	152.298	1
33248	152.298	1
18853	152.298	1
45029	152.298	1
131055	152.298	1
11164	152.298	1
173348	152.298	1
77324	152.298	1
38698	152.298	1
54016	152.298	1
256415	152.298	1
258327	152.298	1
133162	152.298	1
105747	152.298	1
270310	152.298	1
61908	152.298	1
196049	152.298	1
168748	152.298	1
142530	152.298	1
243427	152.298	1
268600	152.298	1
48622	152.298	1
155093	152.298	1
124885	152.298	1
74453	152.298	1
51701	152.298	1
2883	152.298	1
129169	152.298	1
267516	152.298	1
148682	152.298	1
214170	152.298	1
175728	152.298	1
146366	152.298	1
61706	152.298	1
167758	152.298	1
223960	152.298	1
3969	152.298	1
263863	152.298	1
148034	152.298	1
36269	152.298	1
88599	152.298	1
191458	152.298	1
3934	152.298	1
135507	152.298	1
16653	152.298	1
121418	152.298	1
152024	152.298	1
187233	152.298	1
111549	152.298	1
237325	152.298	1
195733	152.298	1
20675	152.298	1
206825	152.298	1
103353	152.298	1
256957	152.298	1
140629	152.298	1
220818	152.298	1
142450	152.298	1
200279	152.298	1
98613	152.298	1
31161	152.298	1
124255	152.298	1
171271	152.298	1
261119	152.298	1
41706	152.298	1
192090	152.298	1
62071	152.298	1
22603	152.298	1
233839	152.298	1
139817	152.298	1
53256	152.298	1
223851	152.298	1
863	152.298	1
205234	152.298	1
92229	152.298	1
143471	152.298	1
116442	152.298	1
43178	152.298	1
99684	152.298	1
39922	152.298	1
24842	152.298	1
28526	152.298	1
174955	152.298	1
221552	152.988	1
167898	152.988	1
214125	152.988	1
252368	152.988	1
206949	152.988	1
267560	152.988	1
104554	152.988	1
118004	152.988	1
4117	152.988	1
150629	152.988	1
51564	152.988	1
123105	152.988	1
109177	152.988	1
269345	152.988	1
381483	152.988	1
110694	152.988	1
106535	152.988	1
215362	152.988	1
224763	152.988	1
249057	152.988	1
247031	152.988	1
135757	152.988	1
170401	152.988	1
43496	152.988	1
122335	152.988	1
258757	152.988	1
176747	152.988	1
3336	152.988	1
168612	152.988	1
177220	152.988	1
110211	152.988	1
116787	152.988	1
273610	152.988	1
3232	152.988	1
242445	152.988	1
175810	152.988	1
143338	152.988	1
224119	152.988	1
1524	152.988	1
4007	152.988	1
247959	152.988	1
332229	152.988	1
273884	152.988	1
122629	153.677	1
245270	153.677	1
250649	153.677	1
97758	153.677	1
182829	153.677	1
140335	153.677	1
68291	153.677	1
218048	153.677	1
173167	153.677	1
177547	0	2
164488	0	2
176401	0	2
241101	0	2
164381	0	2
652	0	2
159910	0	2
147169	0	2
29194	0	2
6725	0	2
133905	0	2
53848	0	2
139720	0	2
48344	0	2
26724	0	2
169679	0	2
226	0	2
91642	0	2
188100	0	2
32833	0	2
181348	0	2
40394	0	2
107267	0	2
179917	0	2
261715	0	2
68005	0	2
123643	0	2
3425	0	2
107380	0	2
44040	0	2
146355	0	2
215144	0	2
242641	0	2
105526	0	2
254934	0	2
212330	0	2
143499	0	2
257167	0	2
249407	0	2
124943	0	2
248565	0	2
247252	0	2
157774	0	2
265312	0	2
104629	0	2
55144	0	2
182223	0	2
210212	0	2
150429	0	2
154395	0	2
276696	0	2
158266	0	2
221481	0	2
1	0	2
27345	0	2
20925	0.69	2
124130	0.69	2
174145	0.69	2
140586	0.69	2
174638	0.69	2
77657	0.69	2
240624	0.69	2
99258	0.69	2
25413	0.69	2
132034	0.69	2
195409	0.69	2
93598	0.69	2
182834	0.69	2
258215	0.69	2
73904	0.69	2
253945	0.69	2
172356	0.69	2
224333	0.69	2
75655	0.69	2
184441	0.69	2
93431	0.69	2
81418	0.69	2
2364	0.69	2
40842	0.69	2
120936	1.379	2
219891	1.379	2
96991	1.379	2
19198	1.379	2
3296	1.379	2
242350	1.379	2
216989	1.379	2
152874	1.379	2
120303	1.379	2
131498	1.379	2
34961	1.379	2
218935	1.379	2
24691	1.379	2
96223	1.379	2
173395	1.379	2
135038	1.379	2
1750	1.379	2
96636	1.379	2
23176	1.379	2
275109	3.478	2
205245	3.478	2
249020	3.478	2
131520	3.478	2
219468	3.478	2
115712	4.167	2
24874	4.167	2
62680	4.167	2
100882	4.167	2
167407	4.167	2
227189	4.167	2
6689	4.167	2
168322	4.167	2
109047	4.167	2
177157	4.167	2
114080	4.167	2
198178	4.167	2
104567	4.167	2
68259	4.167	2
104139	4.167	2
173412	4.857	2
64360	4.857	2
32496	4.857	2
43492	4.857	2
44228	4.857	2
183910	4.857	2
250123	4.857	2
205692	4.857	2
188916	4.857	2
272478	4.857	2
37390	4.857	2
133590	4.857	2
142930	5.547	2
168627	5.547	2
179397	6.236	2
260144	6.236	2
4017	6.926	2
31419	6.926	2
67929	6.926	2
8504	6.926	2
284506	6.926	2
63640	6.926	2
22866	11.214	2
265336	11.214	2
2	11.214	2
2529	11.214	2
259386	11.214	2
43017	11.904	2
248990	11.904	2
36794	11.904	2
51928	11.904	2
74954	12.594	2
46274	12.594	2
107955	13.983	2
250254	17.53	2
222819	17.53	2
251587	17.53	2
53066	18.22	2
213688	18.22	2
29167	18.22	2
188993	18.909	2
140428	19.599	2
81820	19.599	2
109083	19.599	2
203722	19.599	2
3068	19.599	2
250958	19.599	2
273755	19.599	2
106750	19.599	2
167704	20.289	2
119356	20.289	2
251665	20.289	2
100328	20.289	2
125933	20.289	2
26375	20.289	2
52487	20.289	2
156944	20.289	2
106224	20.289	2
134429	20.289	2
210764	20.289	2
221195	20.289	2
10879	20.289	2
259420	20.289	2
258250	20.289	2
207878	20.289	2
206633	20.289	2
94088	20.289	2
114169	20.289	2
28856	20.978	2
190125	23.077	2
129428	23.077	2
172935	23.766	2
23241	23.766	2
274287	26.584	2
181908	27.274	2
252785	27.274	2
177868	27.274	2
117481	31.562	2
168671	31.562	2
163792	31.562	2
119769	31.562	2
262118	31.562	2
141204	31.562	2
100683	31.562	2
225329	31.562	2
254795	31.562	2
1761	31.562	2
123469	31.562	2
111463	31.562	2
29798	31.562	2
41519	31.562	2
129995	31.562	2
15192	31.562	2
26616	31.562	2
159708	32.252	2
58408	32.941	2
45321	32.941	2
104600	32.941	2
104007	32.941	2
142343	32.941	2
143244	32.941	2
29271	32.941	2
249032	32.941	2
141905	32.941	2
106026	32.941	2
217378	32.941	2
200243	32.941	2
139261	32.941	2
215300	32.941	2
234134	32.941	2
189789	32.941	2
243215	32.941	2
115303	32.941	2
212654	33.631	2
221130	33.631	2
48374	33.631	2
100288	33.631	2
3825	38.671	2
53844	38.671	2
105867	39.361	2
21857	39.361	2
158292	39.361	2
94460	39.361	2
96630	39.361	2
55212	39.361	2
52188	39.361	2
270372	39.361	2
155286	39.361	2
52304	39.361	2
369885	39.361	2
129690	39.361	2
89079	39.361	2
242584	39.361	2
225993	39.361	2
216276	39.361	2
273581	39.361	2
116823	39.361	2
159643	39.361	2
92886	39.361	2
254513	39.361	2
190989	39.361	2
176770	39.361	2
83464	40.051	2
88762	42.149	2
171000	42.149	2
161361	42.149	2
95261	42.838	2
1146	42.838	2
246088	42.838	2
182693	42.838	2
271708	43.528	2
50338	43.528	2
136534	43.528	2
163299	43.528	2
215465	43.528	2
51	43.528	2
41934	43.528	2
122351	43.528	2
2474	43.528	2
248692	43.528	2
161935	43.528	2
158877	43.528	2
111648	43.528	2
22488	43.528	2
104037	43.528	2
225541	43.528	2
120392	43.528	2
97685	43.528	2
172918	43.528	2
225102	43.528	2
168566	43.528	2
50341	43.528	2
261195	43.528	2
199524	43.528	2
223452	43.528	2
1539	43.528	2
101085	43.528	2
226859	43.528	2
254604	43.528	2
218708	43.528	2
30989	43.528	2
147952	43.528	2
4120	43.528	2
251221	43.528	2
112557	43.528	2
91652	43.528	2
2634	43.528	2
47444	43.528	2
1799	43.528	2
52039	43.528	2
197660	43.528	2
163884	43.528	2
114508	43.528	2
20652	43.528	2
58536	43.528	2
222924	43.528	2
186005	43.528	2
95998	43.528	2
94356	43.528	2
50139	43.528	2
161726	43.528	2
171715	43.528	2
176471	43.528	2
186779	43.528	2
168234	43.528	2
253234	43.528	2
37221	43.528	2
98846	43.528	2
117193	43.528	2
172999	43.528	2
255992	43.528	2
48002	45.626	2
137587	45.626	2
102573	45.626	2
45557	45.626	2
34113	45.626	2
253343	45.626	2
50383	46.316	2
21852	46.316	2
1441	46.316	2
182298	60.472	2
264321	61.861	2
277570	63.25	2
101912	63.25	2
154429	63.25	2
28610	63.94	2
52841	63.94	2
52992	64.63	2
54272	64.63	2
90213	64.63	2
31370	64.63	2
223357	64.63	2
205589	65.319	2
128599	65.319	2
251559	65.319	2
10430	65.319	2
474	65.319	2
41800	65.319	2
129540	65.319	2
54366	65.319	2
24236	65.319	2
272158	65.319	2
21153	65.319	2
244010	65.319	2
196430	65.319	2
241687	67.417	2
151850	70.235	2
267710	70.925	2
243688	70.925	2
216487	70.925	2
73338	70.925	2
106300	70.925	2
158328	70.925	2
107957	73.023	2
91856	76.571	2
45857	77.26	2
118818	79.358	2
151177	79.358	2
133980	82.906	2
196084	85.004	2
120901	85.004	2
132125	85.694	2
240790	86.384	2
51638	87.073	2
257345	87.763	2
135996	88.453	2
353974	90.551	2
187802	91.24	2
34411	91.24	2
277903	91.24	2
319135	91.93	2
281486	91.93	2
98784	91.93	2
315435	91.93	2
252170	91.93	2
96027	92.62	2
245872	92.62	2
42577	92.62	2
260421	92.62	2
263898	92.62	2
31091	92.62	2
186463	92.62	2
124616	92.62	2
50837	92.62	2
37214	92.62	2
193083	92.62	2
97157	92.62	2
101182	92.62	2
155846	92.62	2
65802	92.62	2
92052	92.62	2
105899	92.62	2
101985	92.62	2
191564	92.62	2
114434	92.62	2
258831	92.62	2
75662	92.62	2
39138	92.62	2
11684	92.62	2
145147	92.62	2
62836	92.62	2
259462	92.62	2
2997	92.62	2
181080	92.62	2
191452	92.62	2
194032	92.62	2
191815	92.62	2
224619	92.62	2
215578	92.62	2
384280	92.62	2
306670	92.62	2
306694	92.62	2
278174	92.62	2
308033	92.62	2
377399	92.62	2
205083	92.62	2
382729	92.62	2
317038	92.62	2
278496	92.62	2
384013	92.62	2
305330	92.62	2
98723	92.62	2
54041	92.62	2
386465	92.62	2
269676	92.62	2
110850	92.62	2
129059	92.62	2
24625	92.62	2
143773	92.62	2
135761	92.62	2
128747	92.62	2
140076	92.62	2
189761	92.62	2
160712	92.62	2
240854	92.62	2
14901	92.62	2
226989	92.62	2
225744	92.62	2
254132	92.62	2
161471	92.62	2
121065	92.62	2
358674	92.62	2
192830	92.62	2
137119	92.62	2
34471	92.62	2
179948	92.62	2
218884	92.62	2
117421	92.62	2
23059	92.62	2
37415	92.62	2
181243	92.62	2
127995	92.62	2
355110	92.62	2
355614	92.62	2
337908	92.62	2
279706	92.62	2
323456	92.62	2
304886	92.62	2
283264	92.62	2
404095	92.62	2
347509	92.62	2
375238	92.62	2
28893	92.62	2
278294	92.62	2
323238	92.62	2
313408	92.62	2
280336	92.62	2
383064	92.62	2
401907	92.62	2
278110	92.62	2
282024	92.62	2
357074	92.62	2
404243	92.62	2
106659	93.309	2
220044	93.309	2
226329	93.309	2
165516	93.309	2
186707	93.309	2
73193	93.309	2
243496	93.309	2
241333	93.309	2
151655	93.309	2
223800	93.309	2
88088	93.309	2
120143	93.309	2
237153	93.309	2
1367	93.309	2
215730	93.309	2
164146	93.309	2
118755	93.309	2
206033	93.309	2
101683	93.309	2
762	93.309	2
126851	93.309	2
50413	93.309	2
243291	93.309	2
101064	93.309	2
123743	93.309	2
101675	93.309	2
241919	93.309	2
146533	93.309	2
273263	93.309	2
2293	93.309	2
28511	93.309	2
117792	93.309	2
274135	93.309	2
6975	93.309	2
85218	93.309	2
9379	93.309	2
384853	93.309	2
316081	93.309	2
190620	93.309	2
266730	93.309	2
248169	93.309	2
40682	93.309	2
24619	93.309	2
75553	93.309	2
120134	93.309	2
6241	93.309	2
261124	93.309	2
1375	93.309	2
178869	93.309	2
102438	93.309	2
212673	93.309	2
277554	93.309	2
162433	93.309	2
214179	93.309	2
125311	93.309	2
269925	93.309	2
9294	93.309	2
225524	93.309	2
150684	93.309	2
81487	93.309	2
278139	93.309	2
404436	93.309	2
266364	93.999	2
146520	93.999	2
387432	93.999	2
130862	95.388	2
166787	96.777	2
255068	96.777	2
248587	99.595	2
4748	100.984	2
208105	100.984	2
259395	103.082	2
191504	103.772	2
47222	103.772	2
268002	105.161	2
156714	105.161	2
28225	105.161	2
161977	105.161	2
110777	105.161	2
39761	105.161	2
35675	105.161	2
51240	106.55	2
90886	110.838	2
185990	111.528	2
49240	111.528	2
136938	113.626	2
7067	113.626	2
107046	113.626	2
107881	113.626	2
68742	113.626	2
32121	113.626	2
127979	113.626	2
264364	114.315	2
127470	114.315	2
92479	115.005	2
169879	116.394	2
161640	129.649	2
241351	131.748	2
175196	132.437	2
167724	132.437	2
50920	132.437	2
28488	132.437	2
192404	132.437	2
3774	132.437	2
40694	132.437	2
26774	132.437	2
165114	133.127	2
166498	134.516	2
108709	134.516	2
106396	134.516	2
57457	135.905	2
252999	135.905	2
104911	135.905	2
190428	135.905	2
100488	138.003	2
221412	138.693	2
94871	138.693	2
1978	138.693	2
106227	138.693	2
221955	139.382	2
137965	139.382	2
95428	139.382	2
251802	139.382	2
247921	139.382	2
134489	139.382	2
34124	139.382	2
245608	139.382	2
110869	139.382	2
173101	139.382	2
47854	140.072	2
223836	140.072	2
163753	140.072	2
217605	140.072	2
267149	140.072	2
112794	140.072	2
54043	140.072	2
250307	140.072	2
60175	140.072	2
17499	140.072	2
221600	140.072	2
241008	141.461	2
540	141.461	2
191646	141.461	2
255164	141.461	2
50728	142.151	2
218569	142.151	2
136366	142.151	2
198532	142.151	2
71755	142.151	2
16436	142.151	2
101465	142.151	2
118940	142.151	2
82865	142.151	2
229993	142.151	2
45083	142.151	2
143129	142.151	2
80683	142.151	2
59478	142.151	2
212794	142.151	2
48659	142.151	2
180391	142.151	2
94781	142.151	2
140494	142.151	2
266564	142.151	2
256282	142.151	2
97350	142.151	2
254370	142.151	2
41637	142.151	2
277436	142.151	2
184121	142.151	2
387377	142.151	2
270788	142.151	2
493	142.151	2
223574	142.84	2
147292	142.84	2
269508	142.84	2
243342	142.84	2
241609	142.84	2
175951	142.84	2
210451	142.84	2
174186	142.84	2
61625	142.84	2
55423	142.84	2
94016	142.84	2
133097	142.84	2
23725	142.84	2
135727	144.229	2
256365	144.229	2
117222	144.229	2
180262	144.229	2
25846	144.229	2
50664	146.328	2
54407	146.328	2
156519	146.328	2
95112	146.328	2
136773	146.328	2
167705	146.328	2
56474	146.328	2
253971	146.328	2
84808	146.328	2
108051	146.328	2
221258	146.328	2
264624	146.328	2
119474	146.328	2
94647	147.017	2
223272	147.017	2
3523	147.017	2
116751	147.017	2
3254	147.017	2
11090	147.017	2
188775	147.017	2
7871	147.017	2
276650	147.017	2
270323	147.017	2
179650	147.017	2
221360	147.017	2
245799	147.017	2
190380	147.017	2
240489	147.017	2
85999	147.017	2
25135	147.707	2
124386	147.707	2
251781	148.397	2
210860	148.397	2
192447	148.397	2
46425	148.397	2
101778	148.397	2
667	148.397	2
181414	148.397	2
105909	148.397	2
109028	148.397	2
53010	148.397	2
247424	148.397	2
124001	148.397	2
161729	148.397	2
151553	148.397	2
14698	148.397	2
181944	148.397	2
203616	148.397	2
4195	148.397	2
149228	148.397	2
159477	148.397	2
36953	148.397	2
146997	148.397	2
89800	148.397	2
105553	148.397	2
117926	148.397	2
28531	148.397	2
1041	148.397	2
177830	148.397	2
112219	149.086	2
53886	149.086	2
276820	149.086	2
153736	149.086	2
224691	149.086	2
254449	149.086	2
97143	149.086	2
153732	149.086	2
71366	149.086	2
260674	149.086	2
156946	149.086	2
96152	149.086	2
100939	149.086	2
100208	149.086	2
59226	149.086	2
209532	149.086	2
55648	149.086	2
242833	149.086	2
255227	149.086	2
27254	149.086	2
61895	149.086	2
210611	149.086	2
7861	149.086	2
255270	149.086	2
13106	149.086	2
68222	149.086	2
165081	149.086	2
171825	149.086	2
213614	149.086	2
132167	149.086	2
102783	149.086	2
179483	149.086	2
164490	149.086	2
269146	149.086	2
248522	149.086	2
245238	149.086	2
137005	149.776	2
89849	149.776	2
58778	149.776	2
149472	149.776	2
41394	149.776	2
42121	149.776	2
48336	149.776	2
276554	149.776	2
255249	149.776	2
105956	149.776	2
123225	149.776	2
44351	149.776	2
24810	149.776	2
195896	149.776	2
434	149.776	2
220095	149.776	2
169826	149.776	2
178297	149.776	2
178615	149.776	2
268653	149.776	2
28146	149.776	2
190337	149.776	2
111875	149.776	2
110044	149.776	2
267860	149.776	2
217947	149.776	2
108382	149.776	2
6349	149.776	2
126862	149.776	2
45556	149.776	2
225942	149.776	2
141026	149.776	2
176446	149.776	2
2135	149.776	2
192549	149.776	2
44615	149.776	2
43164	149.776	2
43034	149.776	2
109254	149.776	2
213769	149.776	2
211458	149.776	2
57612	149.776	2
191438	149.776	2
220296	149.776	2
134795	149.776	2
197140	149.776	2
166719	149.776	2
159356	149.776	2
144051	149.776	2
120773	149.776	2
272010	149.776	2
49930	149.776	2
42593	149.776	2
47353	149.776	2
40823	149.776	2
4152	149.776	2
46162	149.776	2
125635	149.776	2
16194	149.776	2
404110	149.776	2
117095	149.776	2
88861	149.776	2
140495	149.776	2
158547	149.776	2
60916	149.776	2
29420	149.776	2
129662	149.776	2
158677	149.776	2
220564	149.776	2
31507	149.776	2
151232	149.776	2
2761	149.776	2
3614	149.776	2
151929	149.776	2
124907	149.776	2
140061	149.776	2
199584	149.776	2
2511	149.776	2
220362	149.776	2
188952	149.776	2
224352	149.776	2
63734	149.776	2
114890	149.776	2
169691	149.776	2
83267	149.776	2
125987	149.776	2
185421	149.776	2
35308	149.776	2
129266	149.776	2
93916	149.776	2
273464	149.776	2
98729	149.776	2
222303	149.776	2
53784	149.776	2
98161	149.776	2
2261	149.776	2
242766	149.776	2
215965	149.776	2
102847	149.776	2
248997	149.776	2
109977	149.776	2
217512	149.776	2
170169	149.776	2
25723	149.776	2
254134	149.776	2
76037	149.776	2
49028	149.776	2
104544	149.776	2
36309	149.776	2
94948	149.776	2
120975	149.776	2
3904	149.776	2
111229	149.776	2
100998	149.776	2
114228	149.776	2
1387	149.776	2
40438	149.776	2
46460	149.776	2
135847	149.776	2
28614	149.776	2
157705	149.776	2
43144	149.776	2
171137	149.776	2
191204	149.776	2
42352	149.776	2
160741	149.776	2
162825	149.776	2
63689	149.776	2
2510	149.776	2
152060	149.776	2
265313	149.776	2
121425	149.776	2
258184	149.776	2
48587	149.776	2
8963	149.776	2
159264	149.776	2
53872	149.776	2
39147	156.355	2
82320	157.044	2
195133	0	3
312573	0.69	3
125539	2.079	3
54013	2.079	3
240316	2.079	3
91913	2.079	3
92690	2.079	3
54252	2.079	3
217566	2.079	3
225637	2.079	3
249093	2.079	3
30593	2.079	3
3299	2.079	3
77669	2.079	3
235227	2.079	3
126804	2.079	3
244626	2.079	3
224245	2.079	3
159464	2.079	3
51884	2.079	3
243467	2.079	3
160269	2.079	3
161828	2.079	3
212576	2.079	3
156417	2.079	3
202991	2.079	3
214636	2.079	3
2515	2.079	3
51619	2.079	3
2815	2.079	3
1092	2.079	3
240292	2.079	3
146895	2.079	3
32056	2.079	3
160175	2.079	3
244026	2.079	3
159318	2.079	3
1253	2.079	3
218747	2.079	3
136884	2.079	3
253942	2.079	3
277484	2.079	3
251044	2.079	3
187652	2.079	3
139341	2.079	3
4202	2.079	3
155603	2.079	3
51381	2.079	3
140039	2.079	3
134526	2.079	3
54587	2.079	3
123218	2.079	3
70149	2.079	3
4028	2.079	3
79435	2.079	3
2533	2.079	3
48637	2.079	3
115038	2.079	3
275032	2.079	3
95034	2.079	3
215600	2.079	3
50808	2.079	3
143719	2.079	3
35202	2.079	3
148822	2.079	3
142097	2.079	3
173357	2.079	3
137722	2.079	3
150516	2.079	3
133680	2.079	3
50009	2.079	3
69754	2.079	3
126737	2.079	3
208077	2.079	3
23660	2.079	3
54878	2.079	3
59354	2.079	3
11208	2.079	3
120769	2.079	3
129130	2.079	3
126703	2.079	3
1616	2.079	3
154072	2.079	3
221296	2.079	3
243783	2.079	3
197202	2.079	3
223243	2.079	3
67391	2.079	3
184763	2.079	3
214358	2.079	3
160127	2.079	3
194701	2.079	3
52703	2.079	3
34118	2.079	3
141551	2.079	3
66540	2.079	3
164756	2.079	3
123936	2.079	3
33943	2.079	3
179574	2.768	3
182904	2.768	3
277527	2.768	3
197516	2.768	3
124560	2.768	3
210034	2.768	3
217767	2.768	3
105335	2.768	3
78345	2.768	3
101251	2.768	3
47090	2.768	3
180891	2.768	3
34678	4.157	3
139684	4.157	3
110916	4.157	3
224521	4.157	3
53820	4.157	3
35200	4.157	3
189149	4.157	3
99322	4.157	3
156794	4.157	3
194060	4.157	3
120443	4.157	3
140890	4.157	3
28816	4.157	3
245268	5.546	3
103268	5.546	3
41235	5.546	3
192693	5.546	3
43467	5.546	3
111972	5.546	3
210511	6.236	3
253061	6.236	3
207700	6.236	3
76020	6.236	3
60734	6.236	3
19689	6.236	3
134308	6.236	3
250634	6.926	3
40057	6.926	3
209553	6.926	3
203559	6.926	3
65293	6.926	3
245636	6.926	3
1576	6.926	3
244658	6.926	3
249059	6.926	3
80370	6.926	3
242701	6.926	3
225741	6.926	3
39519	6.926	3
152169	7.615	3
44242	7.615	3
117596	9.004	3
263967	9.004	3
160737	9.004	3
214316	9.004	3
55417	9.004	3
205406	9.004	3
9782	9.004	3
185069	9.004	3
41284	9.004	3
104570	9.004	3
186103	9.004	3
125366	9.004	3
270160	9.004	3
49871	9.004	3
84777	9.004	3
34773	9.004	3
268376	9.004	3
116272	9.004	3
258690	9.004	3
223938	9.004	3
228240	9.004	3
99432	9.004	3
131370	9.004	3
4508	9.694	3
114185	9.694	3
4151	9.694	3
204618	11.083	3
86679	11.083	3
171810	11.083	3
43519	11.083	3
149014	11.083	3
274860	11.083	3
64426	11.083	3
268646	11.083	3
183615	11.083	3
171697	11.083	3
195712	11.083	3
238218	11.083	3
216735	11.083	3
5504	11.083	3
58443	11.083	3
3996	11.083	3
135128	11.773	3
147071	11.773	3
241240	11.773	3
131580	12.462	3
131227	12.462	3
196091	12.462	3
45730	12.462	3
48395	12.462	3
184054	12.462	3
236260	12.462	3
43123	12.462	3
44888	12.462	3
90840	12.462	3
58616	12.462	3
101259	12.462	3
106638	13.152	3
6838	13.152	3
131915	13.152	3
82768	13.152	3
74564	13.152	3
208396	13.152	3
212797	13.152	3
277307	13.152	3
238336	13.152	3
224014	13.152	3
131910	13.152	3
[truncated: 5,453 more rows]

## Sheet: Y-linked sequences
RADtag	Sequence
Y102465	CTAGACAGATGTTTATTAGGGGAAGGGTTTTTTGGATGATCTTATTGGTGACCTCATCGGGATTGATCTTTGACCATTTTACTGTATAGCCATTGATTTTATCCATCGCCAGAGCGTGCTGGGTTAAAAGACTGGACTTGNNNNNNNNNNATCAGTACCAGTTGTGAAGTATTTTCAACGATTCTTTAGGGTTTGCGAACACATGATGTAGTCAATGGTGGTGGAGAGACCTCTACCATGAAAGGTCGGCTTGAACTCGACAACGGGACACACTGATTCGTTCGCAAATTCAAGTTCCAATGAAAAAAGACATTTGTTTAAAGTAGTCCCAATGCTGGAGTGGATAAAGTGGGTGATAGGGAATT
Y102891	CTAGATGCGCATCCACTGGGGCTTCTTAAGCATGGCTGCACAGCGGCCGCGCAGCGGTCTCAAGTGTGGCGGCTTGCTTAATGTCAGGTCACTTGTAAAACACCACCAGGAGATCAACAAATTGATCAATACCCTTGAATNNNNNNNNNNATTTAAGGATATCTGGAACTTTGTGCAACTCTCTATTGATGATACTGAGGGCATGGAGACTATGGGATTCTCCTTGAAGAGCCCTAGTGGACATTTATTTTCTGGTATCATCTGCTACCGTCCTCCTGGTGTAGTGAATT
Y106312	CTAGATGGAATGGACGAGTTGCACCTGGGACCTGAATAGGACAGTGCCAGCCCCCCACAGTGCTGGCTCCACCCCCTGTGGTGCGTCTGATGTCTCTGCACTGCACTGTGAAAGGAGAGAAGGAATCATGTCAACAAAGTNNNNNNNNNNAGATACCATAAAAGTACATAAAAACATTTAAAAATACAAAAAATACATTAAAAAAAATTTGTTCATCCAATACATTTCATTTCATTTAGCCCAAAGTCTCAGTTTGCAGGGCATCATATTCAACTCATCTCTCTTGAATT
Y108211	CTAGACTGGCCCTAGTCTCCTCCTGAAGGTGACCCTCCTCGGACCCTCCTGGTCCACTCAAGACGCCATTTTGTGTCGCCCCTTGGGCTTGCCGTAGCCAAGGCTTGTTGCCTCCTTCACCGAATCCAGCATCGCCTGCANNNNNNNNNNGGCTAGTGATTCAGAACTTGGTCCCCTCTGCTTACAGGTGTCCTTCTTCACTGATCCAGTCCTTGGATCAGCCCGGAACATCTTCACTGGTCGCCTGCCAGCAACTTCCACTTCAGGCTCCTGGTTCGTCAACAAGAATT
Y114325	CTAGAACCAAGCAAGCCTGGCACAGGTAAGCAATAACTACTTTACAGCAGTAATGCAGTTTTTAAACAGTTTGGATTGCAATAGTATATTCACTTTGATTTGATTACAGTAGGGCTGCTAGTAATACAATGCTTTTGAAANNNNNNNNNNGTAAAAGCGTTTTTGTTATTTAGTTACAGTTTTAAAGGGTTTCATGGATTTTCCAACTCCGCACTTAAAAACTTTTCATAGAAAACAGTCAATGTTATCTTATGGAGGAAAATAGGATTATTGGTTCGAAGTTAAGAATT
Y11521	CTAGATCCGAGCTCCCAAGCAGCGCTTTTATACAGAAGAAGGGATACTCCATGTGGGTTTGAAGGCATTTGGGCAGCTTCATTCTAGTGTTTGTGAATTATCCTTTCCAGTGTATGCTTCTCATTATTTTTTATCAGTTGNNNNNNNNNNAAATCACTGGTTGGGTTTCCTTTTCATTGATTTTCTTTTCATGCACAGAACTGAAAGAACATTTGTACTTCTCATCTGAATAGCTTCATTTTAGCTGGTGTGTGCCTGAATTGCATTTATTCTTTGTTCTTGAGTGAATT
Y115632	CTAGAATCTTCAAAGCCTCCACTACTCTACTGATACTTGCCATGCCTAATTAAACTCTTTTATCAGGTCTCAGATTTATGAGTCAAAAGTCCTACCCTGTGGCCTAAGCTCGATGACAGAAAAACTATGCCCTGCCCCTGNNNNNNNNNNCGGCAAACCTGGGGGTAACCGAACTAGCAGACATCGGCCAAATCCTTAATTGCAGGGTATAAGAGGGAGACATGAAGATTTGTCTTTGTAAAGGTTGTAAGAGATGAGCGAATTATGATCTGCAACAGCCCTGAGGAATT
Y123701	CTAGAATAGGACAGAGGCCTCAGTTCTTCTTGGGCACCAGAAAGTAGAGGTACTTCTGATGTTGGTTATAGGAAACTGTTTTTTTGTTGCATTAGTCCTCTCCCCTTTTATTTTCTACAACACAATGTGGACAGTGGACCNNNNNNNNNNTCAATATTAGAACAAATTTTGAAATGCACCGCTCAAAAAATCAGATTTGCACCATATATCAGTGATAAAGTCTGTAATCAGAAAGATTGTTCCAAATGAGAGAACGCTGAGTCCGTAATTGCAAAAGAGTGTTCAGAATT
Y127577	CTAGACAGGGCCTGCATTTTTGTCTGTACCCAATAACCACTTGTGGAAGGCTATTAACAGCTAGATGCAGAGATCTTAAATTTAATTGCATCCTTGTTTTGGATATGCCTGCTTAGAGCCGGTTATCAATTCTGCTTGCTNNNNNNNNNNAAAAGTAGATCCACATCACTTTGTTATATTTCCAAGTACGACGAAGGAAGTGTTCCAGAGAGTACTTCAACTGCTGCTGTGTGACCAGAGCAGGTGTCTGCCTGTCAGTGTCTCAGAGGTTAGGGGACATCACCTGAATT
Y128014	CTAGACACAAAGGAAACAAAATCAAATTCCAAGATAGTCTACCACTCTTTTTTGGGGGCTCTGCAGGAGAGTGGAGAAAAAGCGAGTAGATGGAAGGGTGGATACACTGCTGAAGGAGAGAGGATACAGACACTGAGCAGNNNNNNNNNNAACAAAAAACTCAGCTCCTGTCATCAACATTCGAAGCATACATTCAACCAAATCAAAAGCATACTGAAACCTAAATTCCCCAAAGGGCAAGACAAACAAAAGAATTGGGAGGTAAGCTTCTGAATAAAAAGCAGGGAATT
Y134677	CTAGATCAGTAAGAATATATCATTTACACTGACGAAACTGCTCTACCGGCCATAGGAAAAAAGCATCAAGATAGCGCGGCATGTGCTATGATATGATATGATATGAATTGGCTTTTATAGAGCGCAGCTTACACTCCATGNNNNNNNNNNGTTGCTATTGTTAAATGTCGCATGCGGGATGGAAAGTTGCATCCAAGTAACACAAAAACTCAATCTCTAGGAAACTGCACATCATAGTTGGCAGAATTAAAAGCACTGATACTGGCAACTGTTAATACGGATCGAGAATT
Y138925	CTAGATGGAGCATGGATGTTTTCCCTGCCAATGACCAGCTCCTACAAATATTTTCACTTTGCCTTTGTTTTCTTTCAGTGGTTGTCAATATATTTCTGGGACTACCTATCAACTAGGTTCTTCACCAGGAGTAGCTACCANNNNNNNNNNCAATTAATGGTTTAGTTATGTTTGGTCTATTTACCTAAGATATTGAGTTCTATCAGTTCTTCGTGGAATCTTAGATAAAAAGCAACGGCAGTATCCTTGTCAGTCCACGCAGCCTCTGAATGTATGCTGTAAATTGAATT
Y140479	CTAGATCATCTCGTTTTTTCAATTTCGGGTCAAAATAGTATTTTACGTCTTCTGTAGCAAGAGAATTTTCCCATTGTACCCATCTTGGAACTAATGCCACTGTATTCAGATTATGTGGGCTTGTTAATGCCTCAAGGGCTNNNNNNNNNNTACAAGTGTGATTTGTAAGCTATAGGTACCAATTCTCCCTCATTAGAGGTCAGGTATGTGAATCCCCATCTTCCTGGATGAATCGGATTACAAGGTTGCGTACGTTGTACATTTTTGAGTCCAATGTATTGGTTTGAATT
Y143365	CTAGAAAGATTTAAAAATGTTTTTAGGGATCAGTTGGGGGAACTTGTAGGTTACTCCCACCATATAATCCTCAAGGAAGGTAGTTGTCCTGTCCAGCATAAGGTGAGGAGGGTCTCTTTTGCTTTGCGGAAAGAGGTTAANNNNNNNNNNGTTGCTGATGTGATTCCACTACCAAATATTAGTGAGTTAGTGTCGACACTTAAGGGGGCCAGGTTTTTCAGTAAATTGGATCTAAAGCATGCTTACCATCAGATTTGTTTAGATGATGAGTCTAAGCACTTGACTGAATT
Y148021	CTAGAGAAATATGAATACATCATTTATACTGATGGATCTGATCAGCCTTCCATTGGAAGTAAACAGCAGTATAGTGCAGCATGTGCTATAGTGAAGGGTCATATGCAGGACAATAACTTCCATCCCTGCAATATGACTACNNNNNNNNNNGTTTAGAGATTCCAAGGATTGCACAATTAAGCATAAATTGTTATGGGAACAGGTGTCAAAGCTGTAAGCATGCCTGCCACAGGCTGAAGTTATTCAGACCTTGAGTCACCAGCGTGTTGGCATACACGTTGGAGGGAATT
Y162665	CTAGAGGCAATAAAACTCACATTAAGCTAACTAACATGAGTTTTTTGCCAGCAAATTTGCCCTTCGTCAGTTTTCCCCTGCTAATGCCTGAATTTGTATCGCCTTCACGCTACTGTTAACAGCAGTTTTCACCACAGTTANNNNNNNNNNAGCAGTTCTTATACATATCCCCCTGTGTTGCTTCCTGTGTACAAGTTTACTGCGTATGTATGTAGCAAACAAAAGAGGATTATCACCATAAAGATTCAAAGAATCTTAATGGGATGTATGTTGGAAAAAAGGAAAGAATT
Y21495	CTAGATCCTGGCAGGCACAGAGCAGCCTCAAACGCCATTGGAATGTACTCAAGACGGAGCCCACTTTGTTGGACGCCTTGGGAGACAGTCCGAAGATGACTTACAGGAAGGGCCATTCACTTAGGGATAAGCTCAGTAAGNNNNNNNNNNCATCTGACCTGTTTATCAGAGTATTGTATCTATATTTTGGTGTGCCCGTGCTCTAAGAAATATAGAGGGAGCACAATGTTCCCTGCAAAAAAAAACGTGTTTTAGAGCATATGAGAGCGATTGATAACAAAGACCAGAATT
Y28354	CTAGACAGATGTTTATTAGGGGAAGGGTTTTTTGGATGATCTTATTGGTGACCTCATCGGGATTGATCTTTGACCATTTTACTGTATAGCCATTGATTTTATCCATCGCCAGAGCGTGCTGGGTTAAAAGACTGGACTTGNNNNNNNNNNGAGACCTCTACCATGAAAGGTCGGCTTGAACTCGACAACGGGACACACTGATTCGTTCGCAAATTCAAGTTCCAATGAAAAAAGACATTTGTTTAAAGTAGTCCCAATGCTGGAGTGGATAAAGTGGGTGATAGGGAATT
Y28978	CTAGAACCCTTTCGTTAGGTACTCATGCATAGCCAAAGAGTTTGTCAATAAATACTCAGAAAGGTGTTTCAATATTTATTGAAGCTTTGTTATTCTTGTATAAAAGACATGCACTGCAATAATACTAGAAGGAAACAGAANNNNNNNNNNGGCCAGTGTATCTGCCAAAATCCCTTTCCAGTGATCTAACTCCCATTATCTGCGATCAAGTGTCATCAGGGCTCCCGTCTTGGTAGAGAGCTGGGCCGCATCCCTCGCGAAGTTAAACAAGAATCAGTTGGGCTGGAATT
Y36220	CTAGACTCACGCACACACCCTTGCACTATTGCGCAAAGGTGTGTACTTGGTGCCCAGCTGCAAAATGATGCACTGGTGCTAGGGAGAGAGGAGGAGGAGAGAGACACATCTCTGCAGATATGGCACTCTCCTCCTCTCTCNNNNNNNNNNCAGGGCGAGGTCTAATGCTAAACTCTGTGGAAAAGCACAAAGTGCACAGCTGTGCTGAGAAAGAAAGCCTCCTACTTTGACCTATCAATAGGATGCAGAACCAATTAGTGGTATTTTCCCACAAAGGTGGGCAAAGAATT
Y36542	CTAGATCTAAAGGACGCATACTTTCATATTCCAATTCATCCTGCTCATCGCAAATACCACAGGTTTTCGATAGCAGGCAAACCTTACCAGATCAATGTACTTTCATTTGGCGTCACCAAAGCCCCCAGTGGGTTCACCTCNNNNNNNNNNACAACAGTGCACCTACTTCACCAGTTCGGTTTTACAATAAATGCACAAAGTCTCAACTGTGTCTGGCACAAGTGCAATCTTATCAGGGCGTTTCCTTCAACACGCTCAAAGCTCTAGCCACTCTCAATGTACCCAGAATT
Y41409	CTAGAGTGTTATGATTAATCCATTGACAAGTGTATTGACTTATTGCACAGGATAACATCTTGGGAAGTAGAATATTGATTTGAAGACAACTAAATGTAATGTACTGAAGAGACTAATTGATAATCTGCTAGTAATTTAAANNNNNNNNNNTGTAGTGTTTTCTTTTTGAGTACTATTGCGTGGAATTACTTTTGGGTGGTCTGCCACCTTTACACTGTGCCTCTGATATGCTAGTCTTGCCCTAGGCCAGGCTACCTAATTCCAACATATTGGTGCCTAGCGGTGGAATT
Y51393	CTAGAGACCACTGTAGAGGAGGTTGGTTTCTTCCAGATTACCATCACTGATTCAGTGAATGCCTTATTGAATCATACACTGCCTGGACTAATGCAGTAAAACGTTACTTGACATCCAGAAACAGGCAGCATAACCCAGGGNNNNNNNNNNTGACAAATCCCATTTTAGACAAGCACCACAACAGAGTTACCGACCTCCACGGATCTCTAAAACTACTGAACTTTTAACAGGACTAAGAAAACACTTGAAGTGAATTATCAGTACAAAGGAGCTGATCTCATATTTGAATT
Y53764	CTAGAGTGCACGTGTCACTAGCAAGGTGAAACGCCGGCTAAAGCTTACGTGTCCTTAAACGAAATGGGTTGATCAGAGGTCACTGCGTGTCCATTGACTATGTGAGGGCAAGGAAACAAGATGGATGCCATGATCTAAAANNNNNNNNNNGGGTTCAAATCGTCACGGAACCTCAGAGTGATCTACATCACAAAGTCTCTCTTTCGAAATTACAATATTGTCGACAAGAAGTGACCTACTTTGGTCATCTCTTATCGAAGGAGGGAAGGAAACTGACCACAGAAAGAATT
Y64133	CTAGAGACAAAATAACTTTACCACGGCCTCTAGCACATTTTATAGCAATTGCATTTATATGTGATGAAATAGTCTCGCCCTTCTTTTCTGTATTAAGAGACATTTCATGTGTAATTTTTTTCGCAAAATCGTTCAACTGANNNNNNNNNNAGGTGGGAAGTATTACACACGGATCTTATTGCTTTAGTTTTAGTAATTTGATGGACATAAATTTGTGGAGTGGGTGTCGTGTTCTATCTAGGACCCCGATCAATATTGTGACCTTATGCTCGTATACGGCTATAATGAATT
Y65590	CTAGAATATGCAGTGCAGTTCAGAGCATGTTCTTAATGTACATTATATATAGGAAATGACCATCTTTTGCATTCTGTACTTCCAGATAATTTCTCTATCTGTTTGTGCTGGCTATAGAACACTTTACCCCTGTTAATCTANNNNNNNNNNGGAGCGGTTGCTCATTTTGCTGGCCACACTGCTGGAGTTGGCACACAGGCTTTGCAATAGGGGGGAGGGGTTTCACAATCTTGAATGTATGCAGAGAGTTGCACTGTCTGATTGTTTTTCAGTATGGTACACAGTGAATT
Y67092	CTAGATTGAGGTTGCCAGGCTTCCCTAGTCTCACTTTAAAATATTTTTGGTAAAGGAGACTTGTTTCAACATGTTATTCTGTGTGTATTTATATATACATGTTCTTTCTTTGCATATTTTGACTTGGCACAGTGCCATCANNNNNNNNNNAGCCCATGTAGGTTCATCCAGCCTTTTTTTTTAGTATGATCCATTTGTGTTATTACTTTATTCCTCTTGAAGTTATCATCTATTTTTTCCGACCTTTTCGTCATGCATGTACAGTCCAACATGGCAGCCATTTGTTGAATT
Y77442	CTAGATATTACCAATCGTGGAAATGCAAAACGACATTTGGTGTAGTACTTGTCCTTGTTTCTGAATTTACGACGACAATACTTTCCACAACGATGGCTTTGAAACCGTAAAACTTGTTCTCTTAGACTTTTATCTTCCTTNNNNNNNNNNCAGAAGAAATCCAACGCCCTCTCCAAGAGGTGGATTTTTCTTGTTCGTGATGAAAGACATCATAGCTTCAAATCTATGATTGAAGTACCTGCATACATTCACTGGATCCAAAGAGCACTGTTCTCCGGGTGTCTTGAATT
Y79267	CTAGACTTAAAAGATGCATATTTTCAAGGCCAAAATGATCCCGCTCATCACAAGTACCTCAGATTTATGATAGCAGGCAAACATTACCAATTCAATGTACTCCCATTTGGAGTGACTACTGCTCCCAGAGTATTTACCAANNNNNNNNNNCCACAATAAACCTACTTCATCAATTGGGCTTTATGGTCAATGCACAGAAATCTCACATGCAACCTTCACAGATGCAATTTTACCTAGGAGGCACTCCAGACACTATCAATGCTCTGGCCTCTCCGAACTTAGCCAGAATT
Y81842	CTAGAATCTGCGGCGTCATGATAAGTTATGGAAAAACACTGACCTTCAGTATGCCGTCTAGCTGCTCAATATCGCGGAAAGTGTGACCTTCAACCAGTTTCCTGCAAGAAACATTTACAAAGTTGTGTGAATAAATGTCTNNNNNNNNNNCCGCATCTGGCAAGTAAAAAGGGAAGCTTGTAAAACTTCTTGCTGGTTTAATAATTCTCAATAAACGGGGGCTCTGGTGTAAAGGCCTCTTATCTCTCTATCTCTACACGCACTTTCTCTGCACTGGATTACTTGGAATT
Y83319	CTAGACTAGCCCTTGTCTCCTCTTGAAGGGGAACTTCCTCGGACCCTCCTGGTCCACTCCAGACGCCATTTTGTTTCGCCACGTGGGCTTGCCTTAGCCAAGGCTTGTTGCCTCCTTCAACGGATCCAGCATCGCCAGCAGCAGACATCCGACGTGGGACAGCTCGCAGACCTCCAGCCTGGTCGACATCAGCGCCCTGGTCCGTGCAGCAGCAGAATTNNNNNNNNNNTGGCTAGTGATTCAGAACTCGGTCCCCTCTGCTAACAGGTATCCATCTTCACTGATCCATCCTTGGATCAGCCCGGAACATCTTCACTGGTCGCCTGCCAGCAACTTCCACTTCAGGCTCCTGGTTCATCAACGAGAATT
Y90270	CTAGATATAGATTCTCTATATACTAGTATAGCACATCATGATGGACTGAACGCTGTTAAGTATTTCTTGGATAAGCGTGATATTGCTTTCAGTCAACACAGTAACATGCTTCTAAGGATGTTGGAGTTATGTTTAAACAANNNNNNNNNNTCATGGGGTCACTTGCCACTTTGTTTCCCAACAAGATTGCCCATTTTTGGCATTTCATTTAAGCATGGGTGAATTTTGCGAATCTCGCGTTCGCGAATTTTGCGGATTTGCGAACTCGCAATCGGCAAAATCTGCGAATT
Y94843	CTAGACAAGAAGGCTATGGGATGTAGTTCATTGGTTACTGGATCCTTTTGTGAAAGAATAGCTCCAATCGCGTAGTCGGAAGCATCAGCTTCCACAATAAATGGCAAGTCTGAGTCCGGATGCCGTAAGACAGGTGCCTGNNNNNNNNNNAAAACGGCGGTAAAAGTTAGCAAAGCCTAAAAAGCGTTGGATATCCTTCACCGAGGTTGGAGTAGGCCAATCAAGGATTGCTTGGATTTTTCTTGGAGCCATAGTGATCCCAGATGGAGAAAGGATAAAGCCAAGGAATT
Y95123	CTAGACTGCAAGGCCCAGGCCGCGGTCTTTGACGTAGAAGAACATTGCAATGTTTTATAGGATCTACAAAAGACCAGAGACAGTCTTGCTAAGGAACATTTGCCCTCCAGATCGGATGTTGCGTTGCAGATCCTGGTAGTNNNNNNNNNNAGAACAGTCATTTTACCACCGCTTCCAAGTCGTAAGAAAAACATATTTATCTCTATTGACAATGTAAAGATACACAGGGTGGCCGATTCTTCATAGCATGACACCGGCAGTCGTCTCCTGTCCTTCGATTGTGAGGAATT
Y99941	CTAGATGTAGTATTAGCTGATCGTGGGGGTGCATGCCGCATTATCGGAAGTAGTTGCTGTGTGTACGTGCCAGATAATTAACCCTCTATATATGATGCAATCTCCAAGTTGCATAACATAGCTGCTGAGATACATCCTGANNNNNNNNNNCTCTGCATTCAATGTGGCCCTATGTTATGTTCCATGTTCCTTTCTGCTTGTATCCCATCCAAACGAGCTATTGTCAAGAATGAACAAATGATTCATAGAGAAGTAGCAAATATTATGTCCATTGATATCGATGATGAATT

## Sheet: Other sequences
RADtag	Sequence
1	CTAGAGTTTAGTGAATATTATAGTATAGGAATGTTTTGATATTGGATACTGTAAGATTCACTGCACCCTAGAATATTGTCCCATACTGCTTTGCAGGGCCTTTGGTTGGGACTGTATTTTTTTGCCCATAACTGTGCTTGNNNNNNNNNNCCTCTCTCCCTGCTTGCTGTATTTTCATTTTCACTTTTGAAAGATGATTTTATGCATTTTTGCATGTAATATTAGAGTTACTTGTAAGGTTTCTGTTTTATAAATTGTGGTGAGACGGAATGGAGTTGCAGAGTGGAATT
2	CTAGACTGTCCAGGAAACTATAAATAATCTGAGGTTTTATCTGCTCACCAAAAATGCAAACAAAGCATGCCCTACTCAGCTGTCAAATGGCTAGACAGACTCACGTCGCCCCCGCTTTAACTGGCTGTAAATAGCATCACNNNNNNNNNNGCTTTCACAGATGTGACTTTAAATTCTCAAGACTGGCATGTGATGTGGTATGCAAATGACTTCCTTTTGTTCATTAATCATGGCGAACTGATCACGTCTCCTTCTTTTCAGAGGCTGTGTGAACGCGGGCAATAGGAATT
30	CTAGAGAACCTCTAATATGGTCAAGCCACCGCTACCAAGGCAGTCTCAGTACTGTGGGACGGTCTGAAACCCGATTGTGAATAGTAGATGTTGTCGGCCTCAAGAAACTCTGAAAGTTGTTTATTAGTTAGTCCTTCAAANNNNNNNNNNGACCGAACAATTAAATATCGAATGAATGGGAAGAGGCAAGTGATAAGCGACAGCAACTATGATCTTTGGGGGACAAGTGTCCAGAGGAGAACCTGATTTGGCTGAAATAAGATCCATCTTGATTTCTTCCAAACAGAATT
33	CTAGACAGAACCACAAGCTCAATCAGACCCCAAATCTACAACCCACAAGTATGTTAGCACCTGGGATTCACCCAAGATTGAGGAAATGGGGGTATGCATTGGACCAGCTTATAGATTTTTCCCACTGAGTGGTTTGGATGNNNNNNNNNNATATTTTTAGTTGGAATTTACCAGGCCTCGAGTCTAAGGTCCATATTATCAAGAACGGCTATATAATTTTCGCCACTTTAGTGGCAGGAAACTGCAGCTAAAGCGGCGATAAGGGGCTTGATAATATGCCCTAGAGAATT
35	CTAGATAAAAACGGGTAACTATAGACACAAATGGATAGAATTAAAGGTAGAACATAATGTTAATTCATAATCCTTCCATGGTTTCACATATATTTAAGGAACTTTCACATTAAAATATACAGCACTCTCTTGTTCCTAACNNNNNNNNNNTGTAGTGTCGCATCCCATTGCCAGTGCCTAAATAATAAAGTGCTTATATTTAAACTTTTATTTTCACTGTCTTCTAGTGTCCTCCACCTAACCCAGAGGGACTTAGGTTCAATCAGAACAAATAGTGTTTTGAGTGAATT
41	CTAGAGAGCATCCAGTTACGTACAGAAGAAAAAAAGGCCACTGAAGAGGTTTCAAAATTGCATAACCCTGTCCCAAAAAAACCCACAGTTCCAGACCTTTGCAGCAAAATGTTGACAAACATCCAAGAAATGGTCACCTCANNNNNNNNNNAACCTCGAGATGAAATCAACTTCGTACAGTACACAGACAAATAACCCTTCCATCTGACCCCATAAACCCTCCATATCTTGACATTCTGTTTTATCCCAATTCAAAATTGGATAAAGACCAAACAATGCCAAGACAGAATT
43	CTAGACCAGGCTTCTTGAGAAGGGGAATGACCATCGCCTGCTTCCAAGCCTGCGGGACCACCCCCGACTCAAGGAGATATGAAAGAGTGGATTCGCCAACGGGTTTACAACGTCTGCCATTTTCGCCAGGAATTTGGCCGNNNNNNNNNNGCTCGGAGGTACTTCAACTACCCTCAAGGGAAAAGAATCCTGGATCAGTTTGATCTTGGTGGTAAAAAAGTTGGCGAGTGCGGAAACCCACGAGTCAGAGGGAGCGGTCTGGGTCGAATTAGTTCGAGGGGCCGTGAATT
45	CTAGAAGGGGGGTGGCATTATTTTCCCAATGCCATGGAATATCCCTTTTTAGCAACCATTAGGGCCATCCACATCAGTGACATTTTATATTTCTTACTGTCCAGATCAACCTGTATATGTAGTAGCACTAGTGTCTGGTCNNNNNNNNNNGCATCTCAGAGAGAGCACCAAACTCCTCATCCACCACCTATATCTCATCCAGTATATACGCTGGAGATAATACAGCTATATGATAATACAGCTGAATGAGTCTGAACTGTGTGCCAATCGCTGCCTCCCATTGGGGAATT
49	CTAGAACCAGTGTCCAACCAAACGCTCTATTTCTTTTGCGACACCTGCTGTAATTTCAGGACTCATTTTGTACTGTCAAATATTTGGGTAAACTGCACCTTCTTTTACTGTCACTTTTATAGGATCGACATCTGCCATCANNNNNNNNNNAGTCTGAATTTCAACACCATTTGATGTGCAAAAGATTGTGCAATTCATCTTGCACAGTAAATCCCTTCCTAGTAAATTTACAGGGTTAGAGTTGCACACTACAAACTTGTGCATCTCTCTAAAATTACCGATACAGAATT
51	CTAGACGGTTGTCCAGATTCAAACAATCCAATAAGATTGTTCTACGTAACTGGGCTTAAGGGTTTTTCCAAATTCTGTGCCATAAAGAGGCAATAGCATAACATGATCTTCTATATAGTCAAGTCCAACCTCTTCATGGCNNNNNNNNNNTAAAAATACAAGGCATTTCTCTAGTTGACTTATGTCCCAGTACAATGGAAAATCTAAAAATTGCATCAATTGCTCTCTGAAGTTGCATGGCTCTTACACTCAGGCGAAATTTCTAACTAAAATCTACATCAATTGGAATT
57	CTAGAAAGCCATCCATGCGGAAGCAGAGTAACAAATTGCACTCGCTCTCTTAAACCCCTCGCAAGTAAACAACTGTGACTCGGTTCCTCTTTCTTAACACTGTGCTGCACTGGGAGAGGACTTCACCTGCCCCTGCCAAGNNNNNNNNNNGTCCAGTGCTTAATTTGAGCTGGTGGTTTCAGGTGCTCAGCAATGGCACTTAATTTCAAAGACCAGCCCTTATGACAGACTGCCACATGGTGGCGCTGTTTTTTTTGTTATTTAGAGATGAGCAAAACAACAGTAGTTTATGAATT
61	CTAGAACTGCCCCTATGAGCAGGCTGCGCTGAGAGGGCACCAGGTGAGATTTGGGTACATTTATTGAGAAGCCCGAGTTGAACAAGAGACGCTGTGTTCCCTGCAAGTGACGCAGCACCACCTCTGGTGACCTTGCTTTGNNNNNNNNNNTCCTACCGTAAAGCGGAGATACTTCTGATGCGATTTGAGAATAGGGATGTGAAAATACGCATCTTGCAAGTCTAGCAACACCATCCAGTCTTCCTGCTGTAGCGCTAGAAGAACCTGAGCTAGGGTCAGCATCCTGAATT
82	CTAGACTGCAAGTCAGAGTCTGTCAATCAACAAATAAGACCTTTAACTGAGGCATGCGCCATCATCCGGGGATGGACTGGACTGATCCCAACCAAAACCGAGTTCTTAACAATCACTGCTTCACCTGTAGTGGACTGGATTNNNNNNNNNNCCTTCTAAAAAAGATTCTCAGCCAGATTCATGAAGCCAAATTGCGATCGCAATAGCTGCGAAAAACCTATTGCGATCGCAATTTGATGAAAAGCTATTCAAGAACAAAATTTGCGAGTTCGCTAACATAGAATAGCGAATT
87	CTAGAACCCCACAACGGGGCGAGGTTACGCTTGGCAATCCTACACGCCAGGGTCGCCCACTGTCTCTCATTCACACTCAGATCCGTGGGCTCCCAGACATTCAAAACACACCTTCGGGCCTCCATTGTCATCTCCACCCCTNNNNNNNNNCCGCACGCCCCACGTGCACCAGCTGGGGCCCGTAACATATGACCTATGTAGGATCTTTAACTGGACTAGCCGGAGTCGCATCTGAATAGCCACTACCTTTGGAGAGGAGACTGCCTCCCTCCAGTCTTCATCATCGAATT
88	CTAGAGTCACTGACCTTGCCGTTACAAGTTGCGATTGTGAAATGCAGTGCACACAAAAATGTTACGGATGATGTTGGTCGTGGAAATGCATTTGCTGACGAAGTTGCAAATAAACTGCAAGGAATGTGATGAATCGAATGNNNNNNNNNNTTGAATTGTCAGAACATCAGCGATGGTTGTTACCCGATGCGTATGTGCTTGCAGTGGTGACAATGGCCCATGGAATGGCTCATATCAGTGTGAAAGGGATTTGTAAGTTGTTAGCTCCAGTATGGAAAAATGCTGGAATT
100	TAGAATATGTTTAACAAACAATGTGTTCCTCTTTAAAAACAAGGTCTATTCACAGAAACGAGGAACTGCGATGGGAGTTTCCTTCTCTCCAAGCTATGCTAATCTCACCATGGGATGGTGGGAGAAACACATAGCTTGGNNNNNNNNNNAATTCACATATAACATACAACATAAGGAAATAGACTTTCTGGATACAAAAGTGTACATAAAAAACATCTACTAACAGCATTCTTCATGGAACCAGTTTCCATCCGGTCTCACTCAAGGAAAATGTACCCTATGGGGAATT
104	CTAGATATTGCAGTGAGATGTACCTTGACAGAGGCATGCACAAGCACAGACTGAGCTAGAGAGATGAGATGAAATAAGTTACTTACCTGTAACTGCGGTTATCCAGTACGGTTATCTTTCACAGATTCACATCCTTGAATNNNNNNNNNNTTATAGAGGGTGGAAATTTGATGTCTGGCACCATAAGCAGAAACGTTTGCATTTCAGTTTATACATTTTAATGGTAGCTTCTGCCCTTACTTTTGAGAGAATGTCCCTGCAGTCCTGAGGAATATTCAGCTCTCTGAATT
111	CTAGACATTTTTCATGAATAGTACCCTGAGCACTAGAAGTAACCTGTGGGGTGCCTATATAGGCGCCACCCCAGCATGCGGATGCCAGTTTATTGTGTGACTTTCCACGGTAGAAATGGAGAGCCACAAAGAAAAAGGACCACTNNNNNNNNNNCCAGATAAGGCATTACACCAAAGGTAAGTAACTTGTTCATCTGATAAAGGCTTCTAGCCGCAGATTCCGTCCCCCAGAATAAATACCCAAGCAATAGCTCCCCGGTGGCGGATCTGCAAACATAATTCAAACCCGGAATT
149	CTAGAGAAATATTCGATCCTGTTGCTGGCCTGATTGTATAGGCTTTTAACAACAGATTATCCAGTCAAACTAGTTTAGACTAGCCAGGGTGTGATGAGTATTGGCCTCAGAAAAGACACCTACATCTGCTCTTATTGCTANNNNNNNNNNCAATGCACGTGTTTGCTTTATACCAAGTAAGTTAATTGTATCGAGTTTCACAACTGAAGGGCTGCAACTAGCCAATTCTTTGAATGAAATGTATGCAGGAGGGCTGATTCCATTTGCAGGACCTCACAGGGTTCTGAATT
154	CTAGAGTAACTTACTCGTGCTTTTCACACAGACCCCTTTTTTCCGTAAAAACTCCGATAGACGTCTGGAGTGGGTAAAAAGGTTAATATCTGCCAAAACTTAGTAGGAAGAGATTCCTATGTATTAGTTTTTGGTTTAATCAATGTTNNNNNNNNNNTGCAAATCAACCGGGGTTTGACGTTACAGGGTTTAATGAAAATGACCAGGATGTAATACTCATCCCGGTAAATGTTAGGAAAACCTTAACTATAAAACTTATAGAAAATGGAGTATCATCGAGATGAGGTCCCGTGAATT
169	CTAGAACCCTTTTGCATAGTTACTTATGCATACCCAAAGAGATACACAAAAAATGCACAGTAAAACATTTAAATATTTATTGTAGCATTCTGATTCTTGCGTAAAATAGTTGCCTGCAATAATCAATGGAAACAAAATAATGTGANNNNNNNNNNATCATGTCTAGGGCGAGGGTTCCTGCCAAATCCCTGTTGGGTGATCTAACTCCCCATTACTTGTGGGTAAGTGTCATCAGGCTGCCTTTCTTGATGGAGAACCTTAAATGAGGTAAACAGGAATCAGCTGAGCTTGAATT
176	CTAGACTAGTAGGGGGATGGTCTAATATTCCAGAAGAAGAGGCTTCAAGCCCAAGACCAGTATATCCCTCCAAGTTGCTCACATTCAGCAGTGCAGGGGCTTCCCTGCTGAGCCCTTTTTCTTTTAGGTTAAGTAGTTCCCNNNNNNNNNNCACCCAAGTCAATCGCATTCATTAAGATTGGATAGTGCTGCGAACCTATTTTCAAGACTCAGACCCCAATCACAGGTTTGATCACCCCTAATCCTTCCCTTTGACACCAAATTCCACTTAGTCCTCAGTATACTTGAATT
194	CTAGAACCGGTCTAATGATAAGGATTGCCAGACGGTATGTAAAAAGGTGCCCTAAGACACCTCAGGCACTCTGGGGACGCAACCAACCCCGCCCGCCACAACTGCACCCGGGTAAAGTAGACACGGTGAAGATATTTAAANNNNNNNNNNCTGTGAGTGACCAATGCCCATGAGAACTTTCGCTTCCAAAGGACTGAACTCGGGAATAGAGTCAAGGCCCTGCAGGCTGGGGGCGAGCGCGTGCCGGAGCTGGAGGTACCGGAAGAATTGTGGCTGGGACATGCCGAATT
197	CTAGAATTGACTATGCCAACTCTTTATATGTTGGCATACCCAAATGCCGTATTAAAAGGCTCCAAAAGTCCAGAATCTGGCAGTCTGTCTAATCTATGAACAACACATGCAATGTCACGCCATCCCTCTCGTGAAAAACCNNNNNNNNNNACAATTTGCGTATTTGAACTATATGTCAATTCCCAAGTTTAAGAGGAAGAGGCGGGTGGCACTAGACTTTCGGTCATTGCTCCCAACCTATGGAACTTTTTTCCCATTGAAATAACCTCTGCACCCTCTTATTTAGAATT
206	CTAGAACGCCGAGCTCGAGGATTGAGAGCTATTTTGTACTCATTTGTAACTAAAGACTGTCCCGCTACCCCTCTCCTCAACCAAAGACTAGAATCGAGGGGACCCCTGAGTCCAGACCTCCTTGTATCATACCAACGTAANNNNNNNNNNCTTCAGTCTTGTGTGGCGTCCGTCTGTGGGGGGGAAGTTACTTGTCTGTACAGTCGTTGGAGACGGCTCTCCCTGGAGACCTCTCCCCGTAATCTCGGCCGACCCTCCCGGTCCGTCTAACACACAGGAATTGTATTCCCGATCTTGAAAAAATAAGTGCATAAGGTGGATACAGCCAGTTAATCTGTGAAGAAAAACACGCGAAAAAAAGACAAAGGAATT
207	CTAGACAACAATCTCGCTGTCAGCTTCCTTTGGCGGACGAAAAAATAGCCCTGGGTTCTCTCGCTCGCAAATGGATTGAGCATGGGCCAGAATATAGTACAGATGATAATATGAGTTGTTTTCATCAATGGGGGGAGCCCNNNNNNNNNNAAAGGTTTTATTGTAGGACATCGAGTTGAGGAAGCGGTAACTAGACTCATTGCGTTTCGAATAATGTTTCTATCCCTGTTCTTTTCCAAGGCTGATTCCGTTAACAAAAAGGGTAGTAAGAATGATTCGATGCGTGAATT
209	CTAGAGGACCGTTTGGGACCCATTGGCTGGGTGCTGTGAGGCGGAAGAAGCTGGGTGCCCCGACATTAAGATGGCGCCCAGCCGAGACGCTTCATAGATAAAGGAGCAAGCAACAATTTACACAGTGACTCCGGGGCATCANNNNNNNNNNTGGCAACAAGGGAGAAGAGCCATACTGCACAGCAGGAGGATGGATGCTAAGACAGACCCCAGAACGACTCCACCCAACTAAAAGAATCCCCCCGGTAGGTGGAAAAGAGGTGAGGCTGCTAGGTCCCTACACCACTGAATT
212	CTAGACACCCCCACCGGATATAGTCTTACAAAACCCTTAGGCACACATTATGTACAGGTTATATATTTAGAGTTTTTCACAGTTTTATGTTCATCAAAAGTATATTCTTGAGTAATTCCACACAAGAGTCCTAGTGATCCNNNNNNNNNNACAGATGTGCTATATGAGGGAGGCCAAACGACCACCCTGAAAAAATGTCATACTCATGATATTCTTGAAGTTTTTCATGACTTTTATGAAAAATTATATACTCCTAAAGATCCATGTAATATCTCAGGATGTCAAGAATT
226	CTAGAGGATCAGTGGCAATTCATCAGGACCTAATGAAAAACTATCAGTACGAATGTTACTGCATATTGTGCTGTGCGTTATGTAGTTGGCACCTCATATGCAATGAATTATTTAGCTCTTCTCTTTGAGTCCATTGTCGGTTGTGCCCANNNNNNNNNNATTCTGGACGTAGCATTTAATTCTTGATCTGTGTTGAGTGATCCTCTTTTTTACTGCCTGAGTTGTTTTACCTACGTATGCAAGCTGGCATGGGCATATTACACAATATATTACGTTGGTAGTATTGCAATTTGTGAATT
244	CTAGAAACACGAAGCACTACAAAAAAGTTGCAGATAACAGTGTACCAGACCCTAACTTGGAACCTTACTATGATGTCCACAGAACGAGAGGTGGGAGAGCAGTCAACTAACTGGTTACAAAGCGTAGCCAGCAGAAAACANNNNNNNNNNTGGTCCGAGGCCACAAAGCCTAGCAGTACTGAGCGGGCAAATTGGCGGTCCCGTCAGATCTGGCTTTCAAGGCAGTAGCGTTTCATGAATATTTACACAGACGCTCATGACCTGTTGTAGCAGCCTTGGCGGAATGAATT
266	CTAGATTGGTCGCTGCCATACACAGAAATAGAGGCTGATGTTGTTTGGATTTCCACTGAGTAATCTCACAAATGAGTGCTACAAGAATTGGCCTATCGCCTCATCCAGCAAGCGGCTTTCCTCTTAGACAGGCTACTTCCNNNNNNNNNNACATATCCTTAACTGGATGTTTACCTGACCGTACCAGAAAATGTACTGTTCCAGTCTAGGATTTTAACATGCTAGATACAGTCGCAATCATTAGAATGTAGTTCCTTTATTCCCAGGCATTTTAGAACCTATTAGGAATT
271	TAGATAGAAAAGGAGCTGCCGCCTTTTACGCGGATCCCCCAGCCCATGATATTCCACATTAAGAGATTGAACCCCAGTTGCTGATTATTACGTGCCATGTGCTCCCAGTTTGTTTGGGTCTCGACTCGGGCTGTCTGGTTTAACATCAGAAAAATGTAATGCATACAATTTTGGGTAGTTCAGTTGTAGGACAGTAAAGAAAAGTGCCATGCAGAAGTGGAGGGCGACAGACTTCAAGAAAAAGGCGAAAAAGCAAATGAGAGATAAGGAATT
272	CTAGAGTCACGGAAACAATAGATAACTATTTTACTCAGTCAATCGTTCATGCTTCGTTTCACCAGAGGTGCTGAGAAAATAGAGAGACGGGTGTTTTCAATAAAAGGTATTTATTGAACAGTCTTCTTTCTCAACCATAAGTGACTAAAAGTACTCAACTAGTGTTTCTAAAATATGCCTACCCCGGTGTACCTAACCTAAGTCTAGTACGAGGGAAGAAGTAAGTGAGGAGTAGCTTAAGTTTAGTATTTTTCTGCCAAAGATCTATCCAGGAATT
285	CTAGAGTCCAATACCGCAAAGTTTCTATGTAATTGCAGGCACAAGAGTGAACCATTAACATAACATGAACCATAGAGCAAACTTATAATACAGAAAATAGCACGTACGTATGAAGTAAAACAAAATCAAACAACAGGTTGTACATCANNNNNNNNNNTTTATAGGAAGTCTTGCTTGTGTCTTTCCAGTTGGTAAGAATCATTTTCACAGCAGAAGTTAATAGCAGGTCAAGGAGAGCTTTATCAGAGTCAGAGATCAAAACATCCCTTAAAAATGCCATTGGTAGAGTAGAGAATT
298	CTAGAAACAAATGGGAGGACGTGCGCCACAGTGACCCAGAAGGCATGAATATAGCAGCCCAGCATACAGGAGGCATCAATTGACTGCAGGGAAAAACTGGCCAATGAAAAAAGGTATTTTCTGAATGTCTCCACTCACTTNNNNNNNNNNCCACAAGGAGCAGGGCAATGTTGTCTGCCAGTTAGCGCGAGGACTGGTAGAAGGCTTAGCCCAAGACCCTGGTAGAGCTGTCAATGCCTCAGTAAAAGGTAAAATAGGCTCAAAAGCAGTCTGGCCACACTACAAGAATT
305	CTAGAACTAATAAAGAGCCCGGGGCCCTGGGCGTGGCAGGCAGTGTACTGACCACTAATGCAACAACGTGTGGTCTCTAATTTGTTTAGCCTGCAGGCCCGACCAGTACACCACAGGCAGTACCCTGAGCCCACCACTCTNNNNNNNNNNGAAGCTCCTCCGCCATCATGGAGGAGCTGCCATGCTAACAGTGGTATGCACTTTCATGTAAGGTATAGGTCTTGCTAACCTATGCTATATACAGAAAGAAAATTGGAAATTCCTTTATAAATCTTTGAAATATCATGAATT
306	CTAGAATGAGGCCAATACCATTATTCTCTTCGGCAATGTCATTTGTATAGAAAGCTCTTCAATTTTGTAGTGCAAACAGTGAGTTTGTTGTCCTTTTGCTGATTATGAAGTAAAAAGCAAGTAGTATGAATTTCATTCAATNNNNNNNNNNGAAACACAGCACGTGATATTCCATGAATAGTTAGAGCTCTTAGGGTCTGTTTTAAGCTTTTTCAGGATCATTAGAGGTGTTATAGAGATAATAACACAACACCAAGGAAAACTAACATTGTATGTAGTATTGATAGAATT
314	CTAGAAAGAATTTGCAGCCCTTGCACTCTATGTATTTATGTGGTATGTCTGTGGTTTTATGTAGTGCGACCCTGGCTACAACGGAGCAGAGCTGTGCACAATAGGAGGTCGGAAGCTATGCCAGTGAGAGAGAGTGAGAAANNNNNNNNNNATTTCCTGTAGCCGAGGGTAGATGGTACTTGGAGGATACTGGTATGTAGCATTCCATGGCAGTGGCGCTCAGCACGGCAAGCCCTGGAATCTGCTTTTTCTTTCTTTCTTGTGTTTCTTGGGTCAGTGGGAAGGAATGTGAATT
319	CTAGAAATGGGGGGAGAGGGGGTGATCATGAAAAAGGGGTCCTTTCCTTACAAAGTGCATACTTGTTTTAGTTTATCCGAGGCAGTGATGTTGGTCCATCTCGGGTCCTCTGTTTCTAGCATTGTCAATGCTCACAAAGCNNNNNNNNNNAAATCTTGGATGGACCAGCTGTGTTGTGTATTTTAATTTTGAAAGGAGAACTGCTCACCTGCATTCTAGCCCTGTTTAGAGGAAAGCAATCTGATTAAAACATACAAAACTTGCATGAAACATAACAAGGCAAACCGAATT
323	CTAGATAGAATGAAGAAAGAAAGGGGGTAGGAGACGGGACAGCCATGTAACCAATATAGGCCCGAGGTCACATTCTTCTCAAATATCCTCAAAAAGAATCCGCCCATTGAAATCCAAAGGGGATTGGACAGCCTAGTGGGNNNNNNNNNNAACGCAGCTAAGCTGGTCCAACACAAATTGATAAAGACCATCCCCGAGGGGGCTGTGTTCGCTGTAAGTGTACAAATGGCACAAGTTTTGAAGATAGGTCGATACGAACAGGGTTTCAACCTAGCTATACCAGCAGAATT
334	CTAGAGCACCCGTTTCGGGCAACAAAGTGAATATCTGGCCCCTGTTAGTGAACCAGATAGCTAAATGAGTGGCCGTGTTTCCAAATAGTTTTAACTAGTAAAGACCCTCTGCGTGAGTGTTTTCAACGTATGTTAGACTGNNNNNNNNNNCCCGTAGGCACTGTCTGATTGCGCGATAGGCCAGCCCGACCAATAACCATGCTGGATGGTTTGAGCCCCCGTCGCTGCCAAACACCCTCTGTGTCACTTTCAACCCGTCGTACTTTTTCCAACCAGCAGAAAGTTGAATT
344	CTAGAAGAAAGCAGGTTAAAGGGGGGTGGCCCAGCCCAGCCTCGAGCGGTCCCGGACGTGCCCTCCCAGGCTTTGCCCGGCGTGTCCCGCGCAGCGGGGTGCGAGGCAGTGCTTTATAGAGCGTTGGGGACGCCTCCGCCCNNNNNNNNNNAGGGGAGGCGGATTACCCCCAAACTCGCAGGTGTCCCCACCAGCGAACAGACCAGAAAGGCGGGTAAAGAAAAAGCAACCCATTTGCATAGTGCTACTGGGCCTCAGTGCAACAATGCTCAATACTTCACAGCTAGAATT
351	CTAGAAATATATTTTCCTAATATATGGCAGGCTTCAATGGCCAATATTCTTTCTCTCGTGGTCATTGAATTTTTCATCAAATATTTTCATGTGCATTAGAACATTGGAATGTTGGGCGCTCCATTGAAGGCAATGGAGTGNNNNNNNNNNAAAGGCCCTCACCCTTGTTATAGGCCCGAGCCTCACATCTGGTATAGACCTTTGCATTGGGCTATAATGCTATAGTAACAGAATGCTGGATGTGGCCCTCTGGTTGAAGTGTGAGCATCTCAGTCTTAAGGTCAAGAATT
355	CTAGAGGATTCTCCTTCCAGCACCACTGTTGTGTACATCACTCTGGCATTGTTTTGCACATACTCTGTTCATTATTTTTTAATGTCACTGTAAAGTTATTGTACCAACATGATTCCTTTTTATGCGATGTTTACCATGCCNNNNNNNNNNGAAGACAAACCTGCATACAATATCTGATGCTATGGTCAGGCAACGCTTACCAAGTTGAACAAAGTTGCAAATAAATGTCAAAATGTCTAAGCATAGGTTGCTCAGCAGGAATTTGAAGTCAAGAGAGCGCTAGGGGAATT
364	CTAGATACCCTTATTCCGGGAGGACTCAACTCCGAGGAAGAAATGGTTTGGCACCTCGGAGAGTGATGGCTAAAAAACTCAGTCTTTCCGTATCTTTTCTGTAAACACTCATAATGAATTTTAATAGGGTTCTTCAATATTGNNNNNNNNNNAATTTAAACTGTTTTGGACATACATTGGCATTTACTTATGATTTGCAAATCTGACAGGCTGTATCCCTCTCTCTTTTTTGTTTTCTCCTGTTGATGTACAGGATCAAGAAGATATGTCACCTGAAGAAAATAACTTTTGAATT
378	CTAGATCTGAAAGACGCATACCTGACTATCCCAATTTGGCCACCACATCAAACGTGGCTTCAATTTATCTGGGGGGGCAAACTTTGGCAGTTCTGCAGCCTCCCCTTCGGTCTTTTCTCAGCCATTTGGTGCTTCACTCCNNNNNNNNNNAAATCACCCATGGTCCCAAGCCATGAAACACAGTTCCTGGGCTTTGTCATGAACACGATACAGGAAGAATTAAAATTACCTAGAGAAAAGCTAAGGAAACTTCGCAAAGAATTGAGGAAAATATTAGAGAGAAAGGAATT
384	CTAGAGGAAGGGCAGAGATTGTCAATAAAGTTAGTTGTGAGCACCGATGAGTTTAGGAGAATTTGGAGAAGATGATAAGTAAAGTATCAAAATTTGGTAAAAGTGATGCAACCAACAAGCATAGCATTGTATTTTCACTTGACNNNNNNNNNNGTATACCAATGGTAAAGCCCGTAGTTATGCATTGGATGCGCGGTATGAGGACTTGCATCTCAGATGGAAGGGTGAATGGGCTAAGTAGTTAAGAGGAGGGCTAGAGGGTACAGTGGAGTCCCCTCCTGGAGGTGTGAATT
393	CTAGAAAAGTGTCTAGAACTGGAGCTCTGACGAGTGATTCTGGTGCTGATGTGAGCACAGCTACCAAAAGGAGAAAGAACAACATTAAGGAGCAGCCCACCAAGAAGGAGAAGCCCACCAAGAAAGCAAGGAGCCAGACAATTGCCCCTAACNNNNNNNNNNAACCATGTACAGAGAAAGAACAAGAGTTATTTAAACGTCAAAGGAGTAGCCTCACCTTGCACATGCTTGAATCTATTCAGGTTTTCCATCCGCTTGGAAAAAAAGGAGGGGGCACTGGTACAGCTCGTGCTTCTGGGAATT
411	CTAGAAGTACTATTCATCTCTTTATTTAAGACCAGGTTGAAATCCCCCCGATTGATTATTATTCGTGCAGTATTATTCAACAAATTAGCCTCCAATCTCAGGAGTGCCCCTGGATTATCTTCATTCGGGCCATAGTATACTGTGNNNNNNNNNNCTCCCCTGGTGCTTCCTCTTTGATCAGAGCAAAGCACCTCCTGAACCCATCTCTCCTTGCAAGACCCCTGTTTACACTCCTGGGACTCTAAATGAGTCTCTTCTAAAAAGCAGAGTGAGCCTTGCTAGTCTTCAGGAATT
413	CTAGAGCACTAGTCTTAATTTCTACGACAAAAAGAATCCACACATGTTTTAAATTTCTAAAGGAAATGCTTTACGTTTTACAGATTTGTTATGTTAATTAGCAGGTGGAATTAATTATTTGGGGGAACTTCCCAACCTACNNNNNNNNNNTACTCGTGGAACAACGAACGTTCTTTCTATGGAAACGCGGACCCAACTATAATTACACAATGACGACCACCTTTATGAGATCTTCATTACAGTGGCAGTATCCACTCTGTAATTATAGTTAGGGTTATCAGATAGGAATT
415	CTAGAGACCTTGCCCCCTCATTAAACAATCCAGGCCTGTCCTAGTAATAAGGTGCTAACTCCATTATGGGGAGTCTAGCCCCTGGTTGGCGCTGTTGTCGGAAGACACCTGTTCAGCTTTGAATACGAGTTGAAAATAATNNNNNNNNNNCGATAGCGGACCAGACAGTGTAACACAAGTATGGGCCTCTACTGAACCAGGGGGAGCTTCAGAGAGGTCAGGCTGCCCAGAGGTAAGGTACATGGCATTGTAGAACTCTTGAAGTTGGGTGGAGGACGATCCCGGGAATT
420	CTAGAATCTCGCCCCATAATGCTTTGCTGGGCCTTTGGTTGGCATTGTATTTTTGCCCATAACTTTGCTTGGTCTGGTTGGAGGAGGATGGGGCCACCACCGAATCGTTCAGCATGATATGCTCTTTGTGTTCAAGGCATNNNNNNNNNNTAAAGTGATTTACCAAATGGTTGTGGGTACAGTAGATAACTCCGTTGCATAACGGAGGGGGAAATCTTGCATGAGTTCTGTGTTTTTAAAGAAATGTGTAGTCATCAAATCTCCGCAACCTCCGCTAGTGGAGCAGAATT
428	CTAGATCCCAATCCATCTTACCTCAATTATATATTTACTACCGACCCCATGTCCTCTCATTCAGTTCCTCTACCAATACTGGCTTTCTGTCTCCCCCCTCCTCCTCGTCTCCATCCCCGTCAATCTTTCCAACATCTGCAAACNNNNNNNNNNTTAGCCTACCTTTATGAGATGCCTGCCCCCGATGCATCATTGTCAGTTTGCTTGACATGACACAAAATCCGGTTAGCTCACCTGAGAAGTGACCGGTGGAGCCCCTCTGCAGTGATAAACCTTTGAAAATCTCCTGAATT
431	CTAGATGTGAGGGCGACAGGCACACTGCGAGTTGGGGTGGCTCTATGGTCGTAAGCAGGGGTGCAGGGTCGGGGGTATTGTAACGGGTTGTTTGGGAAGGGGAGGTGGGAGGTGGGAGGTATTGATTTTCAGTTTCGTTTTTCAGCANNNNNNNNNNCTCCTGAAGTGACACTCTCCGGATGCGGTTTTACTTCAAGAAACCCATTTAGGGGGTAATATGTGTCATGCCATGAATAGAAAGGGATATTGTTTGGTGGCTCATGCGGGGTTCTCATCTGGGTCCCGGGGGGTTGGAATT
432	CTAGAGAGGCAATGGCGGTCTAGGTGGAGAGGCTGCGCTCCTTTGACTATAAGTCATACCGGGCGTGGTTACATGCAGAGGGAGACAAAACGGGCGCAATGCTGGCATGGTTAGCTAATCCGACCCCAGGGGCATGCCTANNNNNNNNNNACTGGAGTGCCACTACCAAGACTGGAAAAGGAGCAAGCGGACCTGTTAGGGCAGGAGATTACGCTAGGAGAAATCCGGGGCGCAATCAAGCAAATGGCGCATAACAAAACACCTTGGGTAGATGGCCTACCAATAGAATT
434	CTAGAGCTTCTAGCAGTATTTCTAGCGCTGAAAGCTTTTCAGATGTAGATGTTTGTGCTTGGTGTCCCAGAGACCCTGGATTGTGTACTCGTGGAGATGGGCACCCCAACCTGAAAGAGAGAAATCTGCTGTTAGCACGANNNNNNNNNNTTGTAGGGGACGCATGTGTAGTCTTGCATGAGGCAATATTGATATGCATGACAATCATTCCTAGCGATTGCATGAAGGTTCTGGCTGGTAATTTTTGGTTGGCCTGGAACTGAAGTAACAGAGTTTGAATATTGAGAATT
444	CTAGAACCTTTTTTTTGGTTACTCATGCCTACCCAAAGGGATACACAACATGCAGTTTCAATATGTATTGAAGCATTGTGATTCTTGAGTAAAAGAATTGTGCTGCAATAATCAATATGAGAGAAAACAGAGTAATGTTANNNNNNNNNNATGAGTGAATCTGCCACATCCCTGTAGGGTGATCTAACTCCCCATTAACTGTGATTAAGTGTCAAAAGGCTGCCCATTTTGGTGAAGAGCTTGGCAGCATCCCTCGCATCCGGTTAACAGGAATCAGCTGGGCTGGAATT
450	CTAGATCTGAAACAACAGCAAAATAGAGAATATCTTAGACAAGAGACGAAGACATCCCTGGCAGCAACTAGGCATAGGATATACGAAGTGGGCGACAAAGCAGGAAAGCTACTGGCCTGGCTAGAAAGGAAAGACCGCAGCNNNNNNNNNNAGGACCTATTGCAGGCCATAGAGATGCCGAATCTGGACTCGGGAGCTATGGCAGAGCTGGAGTCAGACCTAACTATAGACAAAATAGACGCAGACATTAAATCCTTGCAGTCCGGATAAGCATTAGGACCCAACGGAATT
453	CTAGAATGGTCCTATACAACCAGCGACTGATTTTGCCTATAATAGATATTACCTAAGAACAGGGTAGCAGCCAGATCCTAGCATAAGGAGGAAGATAATGGATATGGACCTGGTATGTGAATGACCACAAAGAAATCCGTTTTTGAGANNNNNNNNNNGCTACGTTATGACCAACTCATTTCTCCCAAAAGGAACTAGAGTACCTAGAGAACATGTCTATTGGGCATATACAAACTTGATAGAGACTTCTTGTTTTGAGTTCTGGCTACCTATCACAAGTGCCAAAACAAATAGAATT
466	CTAGAGATGTTAAAAACAAACCTTTTCTCATGTGTAGACCTTCGTGAAGGCTAACTTACAAAAACAGCTATGCAGTGTCGTGTGCAAAAGCAGCAAAAGGCGAAATGGTGTTTAAACCTCCAATAAGCCATGCTAACATANNNNNNNNNNCCAAACATGAGAATTGGGAGTAAAATCCGAATTAAAAAGAAACTAAGTTAGTGAAAACAATCACGGGTGGCCATGGTGTGAAAAAAGACCTAAAAAATGAAGAAAAAAAAAATAAGGCAGTACATGGGGAGAAAAAGAATT
474	CTAGATGATATGCTAGGGTTGCCGACCTGTTGGCAAATTACCTGTGCTTTGCCCACACTGGCTGCTAACTTTTGAATATGGTCGAGGATAGGAGCAACCTCTTCCTTCACAATGATTCTACATTGGGTAAGAAGATCTGATAGGAGTGTTTNNNNNNNNNNCCTGCTGTTACCCTGCTTTCTTTTCCTAGCTTTCCTAGTCACGGGAGCAGTACCCTCTCTAGTAGCTTCCGTACTAGGTGCAGGGATTGACACCGAATCATGCAAGGGGGCACTTTCAGATACAGGAGGTTCGGGGGAATT
479	CTAGAATTAAACCTAATCTGCGATTCATGTTCGGTGTTACTCTATCCCCCACTCTTGGAATTTGAGCATATGGATTGTTCTTTGCATCTAACTTGTAGGAGTACTTGAGTGAAAAGCCTTTCGATAAGGCTGTGTTGTTTNNNNNNNNNNTGCCACTTGCTCCTAAAGCATTTTGTGCTTTATTGTGCACCCTTTTGAGTCTTTAACCCCATTCTGAACCCAGTAGTGAAGATATTAATTGTAATACTGGACACAGTAAAACAAATCGCACACTATAAATGTTGGGAATT
489	CTAGAGAGTCTATGACAACAAGTATTCAAAGTCGCACATATGGGGCATTGAGGAATAGTTGCACAAAGAGAGCTCTCAGTGACTCAGTCTGGTTTCCTTATCTTGACGAAAGGGTTGAATAAAAGTTAAGGGCCTGTCATCTTCTAGCTTTGGTGGAAGACCTTTCATCCACTACACATGAAAAGGTCATTCAAAGATTAGATGGCATTTTAGCAACACAAGGTGCATCTGCAATCTTAAATTCTGACTACGGCCTACCCTTTAATAGCCATGAATT
493	CTAGAAATCTTGGGGACTGGTGGGGACCTCCCAGACTATGAAGAAGGAGAAGACCCTGAACAGTTTCAGACCCAGGATACGGTGAGGAAGATGAAGGATATCAGTGAAGTAGTACAGCGTGATCAAGCACAGCCATTCGTNNNNNNNNNNGAAATTACAGAACACCGTACGGCGCTTAATAAAAACTTGCGCGGAAGTTACGTCACGTGTGGTGGAAGTAGAGGAGAGAGTGTCCTCCGTAGAAGATACTCTGGTGAAGCAACAATCTGTGGTGGAGTCCTTACAGAATT
496	CTAGACGCCTACCCTCCTTATCCGGTGGTGTGGTAAGGGACGCACAATGGATTTTTTGACTTCCTTCTAACTGCCTGAGAGATAACAGAGTACGGCTTCGTTGACCAACCAGGCAAGCGGGACCATCTTCTGGAGCCTTACANNNNNNNNNNGCATTCCGATGGTACAGTTGGAATGGGAAGAACAAACCTTTTAGAAGCCCTCTCCATCATATTTAAGATTATGGAAACCTCCAATGTCGGCTGGAGGAGAATCTATAGGATCCGGTGATGGTGAAGCACGATCCGGAATT
501	CTAGAATAACAATGGATTATAGCATGGGGTCTCAAGGAAATTCAGAAATGCTGGAAGGTGTCTGCATAGTGAAGACTCAAGTAAAAGTCTTTCAGAATTGAATAAGTGTTTCCATGAAGCATCACACTTGCAAGACTAATNNNNNNNNNNCATTTGCAACATCATCTGAATTTCCCATACCACAGACCTTGAACAGATATTGCATCCTTGAACATCCCTCTGTTTCTGATATGCGATGAAAATTAGACTTTTTTCTGCTCAGTAGATCTTCATGTTTCTTGCCAAGAATT
515	CTAGATTTGCAATAATTGAAAAATTGTCCAATTGCAGGACATCTTTTGTCAGTTGCAAAGTGGCCAGGGAAACCACACTTAAAACACACTACTTCTTTTTTAAAACTTGGATTCATTGACGAAGAAAACATTGGTTTACTNNNNNNNNNNTAGTTTCATATCTTCAAAGCGATGTGCGATGTCAAGAGCCTTAGAAAGAGACAAATCTTTAGCATCAAGTAACTTTTCTTGTAGTTTTACATTTGCTACATTATGAACTAATTGATCTCTCACCATCTGATCGTGGAATT
520	CTAGATAGATCTTGCCTCGATCGGAAGCCATCGAAGAGAGGACAGGATAGGAGTGATGTGGTCACTTCGTTTAGACCCTGTAATGAAGCGAGCTGCTGAATGGAGGATGTATTTGAAAGGTGAGATTTAGGTAGGCCCGTNNNNNNNNNNTAGGTTGAGTCTTTTGTCAAGTATGACACCCAGGGATTTCGCGCTGTCAACAATGATGGGTTTGTTGTTGAGTAAGTTCAGCTGATCCATCCACGATTGAATGGGAGGAGGTGAGAGAGAGGTAGAAAGGAGGAGGAATT
522	CTAGATGTGCATCACTTGCATGGATCTCACTAGGTAATTTTACCCCGAGGCCCTTGGAAACATCAAACTTTGGTTAAAAACACAGATTTTCTTCACCTTTGTTGTAACTGAGAGTTCTGGATTCTGTAGAGAGTCACAAATNNNNNNNNNNATAGGGGTAGCTGCGGAACTTGGGGCTGTGCAGCGGTGCCACCCACACAAACCTATGAACCACAGACATTTTTTTAAACTAGTCAATTTGGTCAATTCCTTACATTTCTTTGATGTAAATTTCTGGAATCCGAAAGAATT
525	CTAGAGCTTGTTGCTTTAGAAAGAGACATTAAGAATCCGGAACTATCTCATGCGGCGGACCTCCACAATACTTCGATTCTGAATGACCTCACTAAAAGAAATAAGAATATAACGCGATTCTTAGCAGGAGAGCGGGGGTCNNNNNNNNNNACTCATTCTCCACACCTTCAAGTCCTTTTACGAGGATCTTCATAAGAATAAATTAGACTTCGATTCTCAAGCGTGCTCCAATTACCTGAACTCCTTAGGCCTCCCAAAACTCAATGACGCTGATAATCTGACGTTGAATT
536	CTAGAAATGGTGGGGTTGAGTTATTTGGGATGTTGGGTTGTGAGAGGAGTTCTGGGTACTCCACCTTCTATAACAACCGGTAAGAAGAGGTAAATAATTGACACTGAGTACAAAGAGCACTGGAGGGTTCCAAACACTACNNNNNNNNNNGTATTTTCCATTGTTCAGTTTGTTTTCTACATGCACACTGTGGACATGAAAATGCAAACCATGACTTAACAAATATTTTTAAAAAGCTGAATTTAATATCGCATGAGGTACCACAAATGCATCGGGATATGGTGAGAATT
540	CTAGAGTGAAACCACATTTATTTTAGGATCAGCTCATAAGGTCAGACACCAAGCTTGAATATGGGTCTTGAGCCATTTCCAGAAATTCAAGGTAGGCAAGCCATTTCCAATGCATCTAGCTATGAACAGAGGACCTCGGGNNNNNNNNNNATTATTATTTGTTTATCACAATCTTTGCATATGGTCAAGATAGACTATTGAGTAGCCCTGTTTGCAACAGAACCAAATTGCTCAAATGCTGGATCCAGTTGGTCATCACTGAGCAATGTTTGTGAAGCTGGAACTGAATT
541	CTAGAGATAGGGCCCATTTTGATGGTGATTAAGTTAGCGCATTTGAAGTGTAGTGAAAATGTGGGTAAATTCAAGCCTGGAAAACCAAAATGGAGTTAGTGAGGAGTGAGGTGAGGGAGGTAAAATGCAGGGCCATGGGGANNNNNNNNNNTGGTTGGCTGGAAGGCCTGACAGTATTCATGACCTTGGTGGAGGAGATGGTGATCTTAGACTATGAGATTACCCTGGGAGAAGTTCAGTAGGTAATAGACCAGGGTAAGCAGCTGGCCCTGGTGGGCTACCGAATGAATT
548	CTAGAGGCATTAGTCTATGTTCAGAACAGATTTAGACTGCTCTTCCTCATTGAGTTATTAAGTGTCTCCACCTCCAAAGGTGCACTTGTAATGGCTAGTATAACCCCACATAATTCCAGGCTAGGTGTATCTGCTGGCCANNNNNNNNNNGGGCCATTAACACTTTAATGAGGATGAGGGTAGTTCAGTGTGTGTCTTTAGCTTCTTGCATTTCTTGTCTCTCGTCTGATGATGTCTTGGAGGCTTGTGTGATTCTGTCCATATGAGATGATTTTCGTCTTGACCAGGAATT
553	CTAGACATTATATTCCTGTATCTCCTGCCGCCTCAATATTTCTCTCTTTCGAATGCCTCTACTTCCCATTCCTCTAACGCTTCATACTGTGTAGGTCTGGGATTTGGCTCCAATAAATTCACTTGATTTCTCAAATTCGGNNNNNNNNNNTGAGTGAACGATGTTGTGGGAAAACTATAACACCATTATCCTTTGTATATTCCACCCCATTTTCTAACCAAGTACACGTATGGTATCCTCACTCCAACATCATATAGGTAGCAGGCGTTCTTAGAGGTGGAATAAGAATT
557	CTAGAAATCTGTAAACATAAACATATTGACAATAAAGTTTTCCTGGAAATAGGAACAAAGAATAAAAGAAAAGTTGTATGTACAATATTTTTTTACCTTCAGAAATTGATGGAGAATTACTCCTGAATCACCTTTTGATGNNNNNNNNNNTGTATTCGGCAGAACACCAACATTGTAAATATTTCTTATTTTTTGTAGCAGACCACAGTCTGATTCAGCTTATGGTGATGTGGAAGCTGTATCGCGTTCGTATAACATTTGGTGGGGTGACTATGTCCCATTCATTGAATT
564	CTAGAATGCCTATTTTTGGTGATAGTTAGCAATGCAGGTTTTGGTATAGAGAACTAATTTCCCTCCACACTGAATTTCCCATTTAATGCAGTTCATAAAGGGCTGTCAAAACAATTAAGACACATTGAAGGGTAGAAAACNNNNNNNNNNTAGTCCTTGTATTCAATATTATGGGATCTAAAAATGAGAACCTGGAATCTTGACAAAGTAGAGTGGGTGTATGGTTGCTTCACCCAATCACCTGGATACCATCACTCCACAAAGGTCTGGGCTCACAGCCAATGGGAATT
570	CTAGATTGGACTTTTTTCTAATCTCACATAGTCTCGAAATTAGTAGCTATGATCATTTCCCAAATGCATTTTCAGATCAGGCGTTAATTAGAATGAAAATAATCATAGGGAACGTGGAAAAGGAAGGATCTAAAAGATGTNNNNNNNNNNATACCAAAACAAAAGGCTAAGAGCGAGGAAAAAGCTGCTCTACAAACAAGTCTGTCACACGCAAATCAAGAGCACTATAGAATTAGATCCCTAGCTACTAAACAAAAGGTATTGAATGCAAAAAAGAAAATGAGGGAATT
591	CTAGATGTTCCTTCAGATTTGGACATGGTGAAATAAAAGGAAACAAGTAAGTGCTCTGTCAGAAAGAAAATCTGTCTGTCTAATTTCATTATTTATCAATGACGTGTTTTCAGTCTCATCTTTGACATACGTCGGTTTTCCAGNNNNNNNNNNTGCTGTCTAAAAGCAGATTATTGGTACTCATTTGGGCTATTATGTCTGTAACCTGAAGCACAGTGTAGCTGTTGTAAAATAATAACTTTAATAACTAATCTATACAATTCCAGTATTTAATTAATGTTATATAAGGAATT
599	CTAGAAGAGTAAATCTCAAGTAAATTTGAATCTAAGAGTTAGAGTTTCTCGTAACTGAGTTGAAGACCTAATCTATGACGGAGAGAGAAGAGACTGATTTGGATAGCTCCCTTTAATCTGTTTGGGTTGTGGCTTTGAGANNNNNNNNNNTTCACCACCAGAAAACAAAGAACATTCTAGGTTTCTTTATGACTGGGATGTGATAATATGCATCCTGGTGATCAAATACACACATACATCCCTAGTCGTCCAATGAGGGAAACACTGATTTAATGCCAGCATTGGGAATT
600	CTAGAGAGTTAAAGACAGCAAGGCAACAGCCAAGTCTCTTGGTCTTCAAGCTCAAATTAGAGGCTTGTCCTTCAGGAGATACAGAGGATTTGGGAGGTCGTTCTTTCCGACATATAGACAACCTCAACAGCAGCAACAGCNNNNNNNNNNCTAGATCCACCATTCTGGATCATGTTGGTCCTGTGGGGGGGTCGGCTTACTCACTTTCTGCAAGATTGGGAATCGGTCACTACAGACCTTTGGGTTCTCAATCTTGTGGAGAATGGGTATGCCCTTCACTTTTGGGAATT
601	CTAGATCCTGAATCAAGAACCCTTACTGCCTTTGTATCACCTTTTGGCACGTTCCAATATGTATGCATGCCTTTTGGGCTTGCCTCAGCGGCATCGGTGTTTCAACACCTGATGTCACATTCTGAAGGGGATTGATGGGCNNNNNNNNNNGGCGAAAATGGTGGAGTACTTCGGACATTTGGTGAATAAAATGGCATTTTTCCTAAAGCGAGTCTAGTTGATTCCATTGTTAAATCAAAGGCTTCTTCTGATAAATCCACTCTTAAATCCTTCCTTGGGCTATGTGAATT
612	CTAGAAAAGGCCAAGGAGTAGCTCTGACTCCACAAAGAAGGCATAGAAAAAAGGAAATCATGGCAGCGTGCATGGGTGGCACTCATGCGTGGTTCCGCTTGTCACTTATGAAGGGGAACGGTCGGCACTTACTTACACAANNNNNNNNNNAAACACACACCTTCACAGGGGATGGAATATACGAAGGTTCTGCTGACCTCACTAGCACTGCGCAACACACCCAAAGGAGTAAATGCATACAAATTGAAAGGGTGTAGGGGTATACTGAACTATAGAGCCTGGGAGGAATT
613	CTAGATGATTAAAAAACCACCAGAATTGAAGTTGTATTTTTTTCTATCCTTTTTATAAACCATATCCAAAATAAATAAAATATTTTGTGTAGCAAATGTCTACATCCACCCTGCTAAGCTGGACAATTTATTCTGTCTGAGNNNNNNNNNNGAGGCGGGGCTAGGTTTCATAAGCGGCTGCAGGGCGGGAAGCGGGCAATTGTTTGAATGTTGCTGCGCGTTTGACTGCTAGCGCTGATCTTAAAAAATTGTCACTCATTCTGAGCTGTTTTAAAATCCGTGTATAGAATT
615	CTAGATAACGGTGGAAGGGCGGCCCTCATTTTATTAGACTTATTGGCGGCCTTCTACACTGTTAACCATTCTATTTTGGTTAGCAGGGATCGGTGTGCAGGGATCAGCACTTCACCTGCTTAAATCTTTTTTAGAAGATAGNNNNNNNNNNCTTTGCCATAAATTCTTAAGATGACGATACACAAATCGCCGTAGTAGTCACAAAACAACCATACTCCATTAGTAAGCAGTTTAGTGATTGCATGTCAGCTGTAAGTTTATGGATGAGCTCAAACAGCTTAAAATTGAATT
616	CTAGACCACTTGTCTCTCTGGCCACCTGGCTTCGTGGTCCTGCTTGCTGCCTCGTGTCCTCAGTCCACCGGTGTGGTTGATGTTTCCCTCTGTGACTTCTTGTAGTGGGGGGTCGTTCTCTATGGTGGGTAAGGATTTACNNNNNNNNNNTCGCGCCTCTGAATGCGCGGTGCGTGCGCAACCGCAAACATGGCCGCCCGCACGTCACGTCGGCGCGTGACGTGCAACAACTAGATTGCGCCACCACATTATTGTGTCCCAGAATCCTCTCAATGTGGTGCCTTGGAATT
622	CTAGACTACTCTGCAGAAGCAGCTCTTGGAAAAAAACTGAAACAGTCAGCAGGTTGTGCAGTGGTGCAGGGAATAATTAAAGATGGTAAATTTGAGCTGAAACACACACATACAGTCCAACACTGGGTGACAGCACTGCANNNNNNNNNNATTCAAATATTCAAAATAGAAACCAATCAAAAATAAACAGCTCTGGGGAAAGGTCATCATCTTAATAAATGAGTTTCCATTAGTCCATGGGAGAAACACACTGAAACATATGCAAGATGGTATTAATGGTGTAGGGAATT
642	CTAGAGTCGGACGCTGAGGATGCTGCCACTCAAGACAGGCAGAAGCTCCTCCAAATGGATAAAGTTTTGGTGTTTATACTGGATAAGAATGAGGACTTGGAGGCCCGCTCCCGTCAAAGTAACTTCCGCGTCACGGACGCNNNNNNNNNNATCGCCAAGATCTTAAATTACCAGGACCGCGATGCTATTCTTCAAGCTGCTCTTGACAGGGGCACTATCAACCATCAGGATAACATACTCTACTTTTATCCAGACTACACCCTCACAGTCTAAGCTGCTCTGTGAGAATT
647	CTAGACCCTCTAAAAACCATGGACATTTGAGCGTCAGCTTTTGGTGGACCATGCTTATCAAGAACAAATGGTTAAATGGATACCGGAGTTCTTTGAGTTTAATTCAGGCTCCACCCCAGTGAGTACAGTATGGGACGCGTNNNNNNNNNNAGGTAGTACTAGCCAAGAATACGAACAAAAGGCAGCAGAACTGGCCATCCAAAAAATGAAAGTATATCAAAGTTTTGCTGATAAATTAGCGACTCAGACAGCTGTTCATCGTGCTGACTTGTACGAGGTGGGAGAGAATT
652	CTAGATAATTGTACTCCATTTTTTATTACGCTAATAGTAAATAAAATAGTATTACTCACTATTAGTGAAATTTAAAAAAAGAAAACCGGGAAAGTGGAACCCCAACCAACATCCATAAGGACGAGCTGCTCCTGTGTTCCNNNNNNNNNNATGGATGGGTTGATTGACTGATCGATTAGGGCTTTTTATAAAGCATTTGCAGAACATTTCAACTGTTTCAGCATTGAATCGTGGCATGAGAGTGGGATCTTAGATCACAACTCTGGAAACGACTACTTGTCCTGGGAATT
658	CTAGAACATTTTCATTTTTGGTTAATCATGCATACCCAAAGAGAAACACAAGAAATACACAACATGCAGTTTCAATATTTATTGAAGCATTGTGATTCTTCAGTAAAATATATGTGCTTCAATAATCAATAGAAGGAAACNNNNNNNNNNGGGGTGAATCTGCAGCATCCCTGTAGGGTTATCTAATTCCCCAGATATCTGTGGGTAAGTGTCATCAGAAAGCCCATTTTGCTGAAAAGCTCAGCCTTGTCCCTTGCATGAGGTAAACGGGAAACAGCTGGGCTGGAATT
667	CTAGATTACTAATCCTATCTGAACTATGAGCTGTGTTAGACACTGTCAACCATGAAACTCTTTTGTACCTCTTACAACATAGTAAGAGTCTCTCCAGTATAATACTTAAAGGGTTCTCCTCCTTCCTTCAGCGCAACATAANNNNNNNNNNCACATGTATGCAGACGAAACTCAAATCTACATGAAAATTACCTTGCACAATGACATTAGCACCCTTGATAACAAATTGACAAAAATGCAACATTGGCTGACCCGTAAGCACCTCAAACTCAATGTCCTCAAATCAGAATT
673	CTAGAAAGCAGATTTTCTCCTGACTAATGTTGGAGAAGAAAGTGAGATTGAAGACATTCTGATTTAACTGGTTAATGAAATAATTCGCTGTTTTTTTGTACCCCGCCATATTAGAAAAATGTCATCAATATAGCGGTACCNNNNNNNNNNCCCCATGGCTACACCCCTGACTTGTTGGAAATGTTGATTGTTAAACAAGAAAAAGTTGTTGTGGAGACAAAAGGAAATCATACTGATTAACATTTTGTTGTGTTCATACAGATGAATCGGTCTATTACCCAGGTAGAATT
679	CTAGAGAGGGCAGGGACCAGGGACATGGGCAGGGAAGGGATACAAATTCTACCACTGGGATTCTTTTATCGGCACCCCACTCTGTTACCTGTGTATAGACGCGAACCTCCAGCTGTCACACACAACCAGGGGAGGTATAANNNNNNNNNNGTAATATGCAGCCAATTATCCCTGCTGAGCATAAGGGGCAGGCAGAGGGTGGTGCCGGCCATGTGATAACCGGTGGTGAAACAATAGCTAAGGCCTCCCTTAACGACAACAGAAGTAAAAATTATTCTGATCTTAGAATT
693	CTAGAAATAGCAGATATAAGTTTGTTAACTTTTTATGTAGCCTTAATTTGAATTACATCTCTGTCATTGTACTCTGTCCATCCTCTTTGACATCTTTAATGTATTGTGTAGTGTGCAGAGGTTTTATTAACTCTTTCATGNNNNNNNNNNCCTCCGTTCTAATCTGCAGTTTGGACAGGTCATATCTTGATTGGTGTTTTCGGTTAAATGTTCAAAGGCCACAGCTTTACAATCTGGTAACATCAAGTAAAGGAATTTTTCCAAATTAATTTCACTGCTACTGGTGAATT
700	CTAGAAATTACTTTCCATAATACAATCAATAGAAATTCAAATGATGATACATCCATAAGCAAAAAGATGTCGAGCGTCGACGTTTCGGTCCCCGTTGGTTTACATAATCCATAGGACTCATCAGGACCATACGTTGCACANNNNNNNNNNCCACCCATAGACAGGAGGTTTACACGTTACTTAATAACGCAAGGGGAGCACTGCCGTTACTGCCCATTCGACTGACGCATCCAAAAAAGCCCCCCTGTGTTTTTGGAGATCAATGGAAAATGTATGGTAGTTTGTGGAATT
702	CTAGAGTAACTTTCTTAATTACACAGATTATATATGTGGCCAAGAGGTAATACCTTACTTTAGAGATTACTGTCAGTATTCATTTCTTGGGCACATATTTTACATGCACTCTAGCTGCAACAAGGAACAATTATGAGCTTNNNNNNNNNNCAGCTTTGCTATGCACCTGAGAGGATGGCAAGGTTTTGTACCTGTGGCCTCAATTAGATGTGTTGGTGTTCTCAAAGAGGTAACATCGTGCACGCAAAAACGACTTGCTTTATAGTAACAAATCATGCCTTTTTGGAATT
715	CTAGACATCAATAGAGGGTAAATCAGCCCTTTGTGTGAGGATAGGACACATCCAATACAAGTGTAAGTACACCTGATTCCCTCTCTCCCAGCCCAGGAAGACTATCAGTATGCAGATGGATGCAGATGCCTCACCTGTCCTACNNNNNNNNNNACTTTTTAAAACTGGCATTTCTAAATAGTAATGTGAAATACACCTACACCAGTAAGCAGAATTTTTCAGCAACATGCCAAACATGGTAATGCTACTCCTTTCAGCCCAGGAATTACCACTTAAGCACATATAAGGGAATT
721	CTAGACTATTTAAAGTATGCTACTCCACTTTATAACACCAGTAAATGCCACTATAGTGTACGCCAATCTAGTGTACGTTAGTCCTCTGTACTCCATTGAAACTCCACTGTATGTCACTCCAGTCTACGCCACTATACTATNNNNNNNNNNTTAACTTTACTTAAGCACTACTAAATTGTAAGCCACCTGTCAGGATTAATGTGACGACCACACACACTGCAGGCAGTGCTGCAGGAATAAACAATTATTCATCAAATCAGATTAAATATTCAAGGCGACGTAAAAGAATT
726	CTAGAGACGTAAAGCTGAACTTTACAGACTGTCCCCATGAAACACTGTAATAATAGAACCGCAATCCATGCCACTTCATTGTCTTGTTAAATATTTTATAGTACTGATATGTAGCCTTGTTTCTTCCAAAATAGTTTTGTNNNNNNNNNNGATAAGAGGCCCAAATATCCTTAAATGTCAATGCAATATCAAGTGGAGCCGCCCTTCATCAGTCCTGGCCTAAAGAACAGTCCATTCCCATTTTCAACAAGCACTTGCACTGAAAAGTCTGGGAACACCTAGAAGGAATT
751	CTAGAGAGGAAACTGTGCAAAACCACTCTCCCAGACAGAGAATCACTTATTATGATCTCTACACTACTATTATGTCTCAGCCTTCTCCGGTATCAATGTCCTATAACAGTGTCAAGATAGTTTCACTGAATGTTAAGGGTNNNNNNNNNNGTTGCTGGCTCAGATGCAATAGGTAAAAAAAACGGTGTCCTGACTTTAGTAGCCAAAAAAGCCAACATTGACCTGGTAAGTGCTTCCAATACACAGGGGAGGTGGATCACAACGAAATTGGTAAAACATAGTACGGAATT
752	CTAGAACAAGTTTTTAGTACCTTGTTAAAGATCTGTACTTCCGAGCACTAGAAGATGCATATGTCTGCAGATGTTGTCATTTACTGTTTTGCAGTTAGTCTAAAGCAATGCTGTAGGCACAGACACAATGTATTCTTCCTNNNNNNNNNTCATTATATTCTGTTACTCAAATTCAAATTGTTCTGCATTAAGTTTTTACTAAATCTTTGAAATGTGTTCTGTTTAACGTTTTGCCTCTAAAAACGACTTTTCTCATTCTTTAATCTTGTAACGTTTATTAATACAGAATT
762	CTAGAGACAAGGCGATGACTGCCTAGGTGGGTTCTTTGGTGATGGCGCATCGTTCAGGTTAATACCCTGTTAAACCAGGAACGGTGCGTCGGTATTGGTGGTAGTCCCCAAGGTTTTCAGATCTCGGAAGGGCGCCATCCNNNNNNNNNNCAACTGAGTCGCCTATTTGTGCCCTTTCAGCACCAGAGGGCCAAGGCGAGCAAGCAGCCTCTGCTTCCTCTGGGGTGGGGTGTAGCATTGCTCCCAGGAGCAGTGCGATAAGGGCCCTCCTCCGTGCTCATCGCAGAATT
765	CTAGATTCTAGATTGCCTCTTCCGGTTCAGTGAAAAATAATGACTGGCCATTTCTAATAACTTTGAGGCGGGCAGGTTCCTGTAGATAAACCATACCGCCTATAGCTTTGAAAGAGTCAATCCATTGTGCCCTTACTCAGGTCCGAGNNNNNNNNNNCTAGTTCTTTTGAAAGAGGGGCAATCTATGCACCCGCTGTAATTGGGAGTCCCAGTCCCAGTTCGATAGATCGCTAACGGCTTTTTGGAAGAGTTTCACAACAAAGGTTCAGGGATCAGCCCCCTCGATACCCTCAGGAATT
768	CTAGATGTCCTCTACACCAAGACTAACACATAGATTAACAAATATGACTCTCATAACCTGAGAAATAAACTGCAGAAGCCAATTCATGGCAGTACTTATTTAAAAAATGGAATAACAATGGTTTATTTTTTCCCATGCTTNNNNNNNNNNTTCTATTGCTACTGCGAGTTGTGATAGTTTTGCTACTCTCAAATAAGCACATTTTCCAAACTCTCTCATCCAGCTAAATCCTTTAAGCTGCCTCTTAAAGTCCAACCTACTCAATCTACGTAAGAAGCTATTACTGAATT
776	CTAGATAGAAGCCTTCTCCAACTTGTCTAGTGGCGGGCACGGGCAGAGGCAACCTTGAGTAGTAGATAGTGTGTGCCCTGCCTCAAAATCAAAACGTATTTTACTGTATTTCCAGTTTTGCAGCATCTGCTTGGAAAATTNNNNNNNNNNCCGACTCTTCATTTGGTATGAAAGGCTGAGAGGTGGCCGTGAGTGACCTGGGTGACCCTAATCGGGCCTCTTCCTTCAACCTGACTCCCCTGCTTCCACCCATTCCCTACTCCCCACGGAGGTCTCCTTTCATCTGAATT
778	CTAGATCCTCTTGAACGGGTTCCTCTCCCACGCTGGAGGTAGATGGTACGAGTGTTGAATTGCTGGTATCCCTGTCCAAGGCCTATTCTCTGGCCCTTGCAAAAAGGTTATTGTTAAAGACCCTTTTCATATTTTGTTGTNNNNNNNNNNGAATTAGTCTACGCCTTTCCGCATTAATGCTCGCGTTAGCATTGCCCAAGAGTATTAGGGCTCTTTGGCTCCAACCTCTGATAAGATCCGTATTAAGAGGTGTGCCATGGATATGGCTCTCTTCAGCTGAATCGAGAATT
782	CTAGACTCAGTTACTACAATTTTTGGCTACGATCTTCATAAGAACCTGCATCTTTCACCTTTTCAAACTTCAATCAACTTCAACTACAGACCTAACAGTAACTGAAGCTAGTTTCAACTTTCAACTGGCATCATTGACCTNNNNNNNNNNAATGGTTCTGCTACTTCAATCAAACAAAAGACAATTCACTATCAAATCAAGGCCCCTATAGTGGCATGTTCATTGAAAGAAACGTAAAAATCAATTACAAAACAGGGGGGGAAAATTTGTAAGCCCAAAACAAGAGAATT
797	CTAGAGCTGGAAGTCAGCTTTTTCAAACTGATGCTTAAACTACGTCTACGACATTTTTTTGACATCTTACCTAAACCAACAATACAAGAAACAGATCAACTGCAAGGCTTACGCCCCACCAGTTCCTTTCAAGCACCTATNNNNNNNNNNGAAAAAATCATCTGCACAAAAGCAGATAAAGGCGGTGCAATAGTCTTAATGGATCGAGAGAAATATGAACAAAAAGTATTGGAACATGTGAATGACACCAACACATATATGAGACTTGATCAAAACCCGAGCATGGAATT
811	CTAGATGTTTTGAGGCCTGGGTTTCAGAGCTAGAGAGACTTTGGGATATGGGTCTATATTAATGCGTCTGCATTATCTGTATCTCTGGTATCTCCTATCAGCATGTATCTTCCACTGATACATTTGAATATGCATCTTATNNNNNNNNNNTGAGTGAGACTATGAAGTGTGTTTCTGACTTCTTAACTTGATCTGAACCTGTGGGGCTTCTGGATATACCTCAGGTATCAATGCATTGTTTTTGGTAGGGAAACCCTTGAATGCATTTCTAATGCTGAGCATGTTGAATT
813	CTAGAATACAAAGAATATGTCAAATTATGAATAGTTTCAGCCCACTTACGACCAAAGTGACTACCTGAGTGCGGGGTGATATCCGTTTCTTGTACGAGAGCAATGTCAATCTTTCAAAATATGCAAAAATTTGCCTAATTNNNNNNNNNNTGGCACTACCCCAAAGTGATACAGTTTGTGTGGAAAAGTATAAACCATAATATGAATAACTACTTACAGGTACCAGGAAGTTTGACCACATCTCTCCACACATAAAAGCGCTGAACTGGCTCCCCCTAGAGGCTAGAATT
820	CTAGATTAACACAGATGTCAACGATCTCACCTCCCATTGCCTCTCAATCCTAGCAGTCGAAATCGATAATGTCGCTCCACTCCAAAGCAAAGGAAAAGACCCACCCCTTCAGCACCTTAGTTCAATAAAGCTCTCTATGATGNNNNNNNNNNTCCATGAAAAAGCATCACATTTCAGATCCCTTCTCGGCTCAGGTAAAAACAGACACACATTTTTTTTTACCTCATCAAAAACCCAAACTGCTCTCCCCAAACCATCAAACCTGAGGATGCTTCAAAGAAAGCAACAGAATT
826	CTAGACCCATAGATTAGCCTGTCCTCTTTAAATCTGGCTGTATCTTGATTGTAAGCTTGCATAATAAAAAGTTTTAAGAATAGCACTATGCAGGGATCTACTCTTGATTATCCAATACCAGAATATAGTATGTAGCACTAACGTANNNNNNNNNNCATATATATATGGAATTTGGTATAAAAAAATCTATACATTCTTACATAATAATAACTTGTCCCTCAATATTTTGTCCACGATATTAGTGTCCGATGATATCATGCACTCGATATTCAAGAGCCACACCATGCAGAGAATT
827	CTAGATCTGGCTGGGCTTGTCCATAAGTATTGTTCTCTTCTTTCCGACGTGCAGCCCTAGCATAACCCCTGACCCTCTATCCTGCCAATCTTACGACTTAACAATGCGCGTGTGGCACCATAAGAAGATACACTGCAGTGTATCTGTTGACAGAAACTGAACATCTAAAAAAATTAAAAAGAAGCCACACGTTGTTCTCCTTTACGGTAATAATGTATCTGCAGTAGAATGCCAGGCATACCTGAATATTTAAATGGGAGTTCAGGGAATT
831	CTAGATAAAGCCTTCGACCCTCCAAAGCACATGAATCTGAAGAAGGTCTCATTATAACTGATGACCTAGCTACTTACACAGTGACGCTGGTTTAAGTAATCTCCTTCATATTCAGAAATGAGATTGTTTTGGGAGACCATNNNNNNNNNNTGGTAAATAGCACAACATTGTGATGCCACTGTGTTCCCATTTTTGCAGACAACTGTATTCAAGCAATCCATTTTCTCTAATACTAATCTCAGTTACATTTATGAGGCTTCAGACACATTCACTTAAAATGAAACTGAATT
834	CTAGAAGGAGTCCCCAATATTGGCTATCCCAATCCCTTTTTGCCATTACAAGTGTAGTATATATGCAGCTCTTTTTTCTTGGTTCTCTTCTCATCTCCTACTCTTGATGGAGTTAATCAGAGCACTTTTGGCCAAACTACNNNNNNNNNNAGTACATCTCCAATCTTGAGTAGATCTGACTCCAGGTTTGGCACTAGATGAAGCCTGCAAAGTTCCTACAATGCTGGTCCCACCTTATTATATATAGATCCTAATGTCTTCTCTGACCTTGCGACTGCGTGCCAATGAATT
837	CTAGAGGTTGGTGGGGTCAGCTGTGGGCTTCGTGAGAGGGGGCCTGACTTTTGTGCACTTCCAGTCTTCTGGGAAGGTTCCTGTTTTGAAGGTGGTGTTAATGGTGCGTTGCAGTTTGGGTGCGATGGAGGCCGCAGCTCTNNNNNNNNNNGTAGGCTGTGTCGTCTGTTGGATGGTCGACTAAGTTGTCGTAGAGGGTTTTGATCTTGAGGTGGAAGTAGGTTCCAAGCTTGTCGCAGAGGTCTTGGGCCAGGGTGATGTCTGTGGCTTCGCTGCCTGGGTTGGTGAATT
840	CTAGAGATAACAGCTAACAGCTATACCCCAGGTGCCACAGACGACCTTTTTCATTGTCACCGCTTTATGGCTCCCATACTGCTGTCACGCTGTCCCAGCATGGGACACTTGAAAGACTGCCTGCCATCTACACTCCTACAGGGCCCANNNNNNNNNNCACTGCTACCACCTCAACAATACACAGAAGTTCCCCAGGGCCATTCGCAAATGTGGAGAATAGACTCCTGATCACACTCCAAAAAACAAGCACTGGCATAGCCAATAGGTCTGGTATTGGCTTCCAGCTGTCTGGGAATT
857	CTAGACAAATTAACCTGAATCCAGATAAATAAAGAGGATGGACTGGCTGTCCGGGTTATTTTAACTTTATTCACTTACCACTTATCACTGGTCACTACTGTTTTAACCAAGGGTGAATACCTCCTGGTGGAGGTTGCATAACAACTANNNNNNNNNNCCTGTATTCCCAGGTTATGCAGGACAAGTGATCCTTCCTCCCCCAAAGTGATTTATGAGTGCAAATAAGCTTGTCAACTTTTGACTTTGCATAGTAATATTGCCTTAGTTTCTCTCCTCACTTCTTTTGGTAATAGAATT
859	CTAGACAGCCACAAACACAAGAAGAGTAGGTGTGACAGAGAACCTATCTGTATTCATCTGCATTCATCTACATTCTGAAAGCTCTTCCTGGGCAGGAAGAGGGAGGGGGAGTTGACACTTAAACCTGAATAGGCAGCATACNNNNNNNNNNGTATATGCACTGGAGCTCTGATTCTACCAAGGCAGTACACTACTGGGCCTGTGAAGACTGCTGTGCTACAAGGGTTGCCACTTTGCATAACTGAAGAACTGCTTTCTGCTTTGCTGAGCTGCACTGCTACCTGCTGAATT
860	CTAGAAGTTTGCAGGGGGGCTATAATATTTAACATCTCAGTAATGGCGGTGTCACACTGGGTGACAGCCATGTTGATACCTTCTGAGTATTTTATATCTGGTAACTGTAGATAGTTAATTAAACTCCTGCAGTTAAATATTNNNNNNNNNNGTTCACTTGAATCAATCATCATCAATATAATATTGATGAATATACTATCAAGAGTGTGATCGGCATTGCGGGTGTAACAGTGACTATTTGCAACTTTAGACTTGTGGAGTCTTTCTAATTGTTATGGTGGAAATTGAATT
863	CTAGAGTACCATAATGGCTTTACTGAAAACTGAAAACTGGGAAGTTTTATATTAAACTTCACAGCACATTAAACCCACACTGACACCAGTGTGGAATTTAATGAAAAATGCACTCCGAGTGCATCTTAGAGATGACCCCTGAAAACANNNNNNNNNNGGTCCATGAAGGGGAAGCTTCAAAGGCTTGCAACCTTTGTGAGCTTCCCAGGACACTTGCTGCTTTCAGCAATTGGTTCCCACTGGTTCTGACCCCCACTTTACAGATCTGGTGGGGTTGGCCCACAGTTTCACTGAATT
865	CTAGAATTAAAAGAGGAATTGATTTTGTGGAAGGAGTATCTGGAGGCTTGGAATGGTCGAGCAATTTTGGAACTACGCCAGATTTTGTGCAGGAGACAGATGGAAGAAGCTCAGGTTGGAGTGCTGTTGGTTTAGGGCAGGNNNNNNNNNACATAAACAGGTTTGGAAGTACGAGTTCCAGAGGACTAGCCGAATTGGCAAAGAAATGATGGGATTTTTGTTTGGAGCACAAAATAGGTTTGAAGGCAGAGTATTTGTCGGGGTTCAGAATGTTATTGCAGATTGGAATT
867	CTAGATAGACCTCTGAAGCTACTCACAAGTAAGTTTAAACACTTTACTGCAGGATAATTACCTGATTCACCCATCCACTCTCTACTTTTGTCTTTATTACCAATGTCTAATAAATTGAGTTTTCCCTCACAGCACGACGCTCATNNNNNNNNNNAAATACCACCAGAAGGGAAAGGAAAATTAGTGACTCAGAGTGTAACATCCAGAAACTTAAACCTATGCTAGTCTTTTCAAAGTGCAGTCACTGGGTCACTCCAGTTATACAAATTATGAGTTGCATCAAAATGTTGAATT
885	CTAGATGATCCAATGCAGTCCTAATGAAATGCTATGCTGTTCGTAATGCAAGAATCAGGCACTTCGGAATGTAAAAATAATGCTGTTCGTTATGCAACATCAGGCAGTTCGTAATGCCAAAATAATGCAATTCAGAATGCNNNNNNNNNNCCTTCCTTCAGTCTCTTCAGCTGTTTTTCCTTGGCAGAGGTTCCTCTTGACCACAAAGTAGTTTCAATCCTTTTCAGTATTGATCAATCCAGTCCAGGGGTTTAGGCTCTCATAGTTATACCCCTAAATGTCTTTGAATT
906	CTAGACCTCTCTGCAGCCTTTGACACTGTTAATCATAGCACCCTCCTCAACAATCTTCAACAGAGAATGGGATTGGATGGCACAGTGCTGAAATGGTTTGCTACTTTCCTCTCGGACAGATCCCAAATGATTAAGATAGCGNNNNNNNNNNCCATCTTTATGCGGATGACACCCAAATCTACCTCAAGGTGTCTTCCGCACACAATCTCTCACTACTCAACTCTACTCTCAATTCCATTCACAACTGGTTGTTAGCTCACCAACTCATTCTAAATCCCGCCAAAACTGAATT
911	CTAGACACGCCCCCTTGAATGTAATTTTTAATAACGTAGCAGTACGACTAAGGCCTACATCATGGGGACCATTAGTCCATAAGCGGTCTGGCACTTGCAAAAGATCTGTTTTCCTAACAGAATCAAAAGATCTATCTAGTGTGGGCATNNNNNNNNNNAACACATGCACATGAAACATGGTTATGGCCACTGGCTATAAGGGCACCATAGGTTTATGTTACCTCTAAGGCCTCTATTTGCAATATTAATTCAGTGTATGGTAAACAGGAAACTTGCCCTTGCTACCGCAAATGGAATT
914	CTAGAACATTACGGCTGTATAATATATACAGACGGAGCAACACAACCCGCAAGTGGGGGTAAACAAGCCTATAGTGCTGTGTGCGCGATTGTTAAAGGTCCCTCGGAGACTGTACAGCTCAGCGAGCTGAACTACAGGCTTNNNNNNNNNNGTTCAAAAATTCAAAAGGTGGCACAATTAAGTATGAAACACTTTGGAAACAAGTAGTTCTTTTACAGAAAGAACTACAAAAGACTCACGTGATACATACACGGAGTCATCAGCGTGATGGCGTTCACGTTGCAGTGAATT
919	CTAGATGTAGACAGCAATAAAGCCTGTAAACAATTCAATGAGTGGTTGGAGGATGCAGTCCGCCTCACAGTCCCACAAAAGAAAGTCACATTCAAAAGAAAGACCCCCTCACAACCATGGTTCTCAGATGCTTTGAAGGAANNNNNNNNNNAAAAGCAAATACTTCGTTCAAAAAATTGAGTCAAAAAACTCTAGTAAAGCCCTCTTTTCTACTGTTAAAAAACTTTCAAAAATTGAAAACAGTACTTTAGAAGAAATGTCACCAGACTTTTGTAACACTTTAGGTGAATT
926	CTAGAATTTCAAGCAAACTATGAGAATGTCTTCTTATCTTCTGGCATCACAGATCAGTGGTTTATTCTTACCATACAGGGTGTCCACGTGGCCTTAACAGCAGATCATCTGACTGGATACTCTTCTATACTTGTCATTCAGACNNNNNNNNNNACCCGAGAAATCATCTCCTCAGACTTGCCCTTAAGCAATCACGAGTCTTCTTCTTAAGTCTTCTCCACCTCCAAAAGGATTATACTAGGCCCGAGTACAATTTTAATTGTAAGGGCTTAATACACATAATTTTGTGAATT
932	CTAGATCGTCGCTGCCAGACTCTCTTCGCCAATTAGACTCCCATTGCTGTATAAATACAGGTTCACTGGTGTAGCACCCTCACTTCACCCATCTTTAACCTACATATTAACCAACAGTTGCTTCAAATTTACTTCTCAACNNNNNNNNNNCTGCATCCCAACAATTTACAGGTACATGGTCCACAAAACTGAAAATCAATCTTACAACCAAAATCCCTGCTAGTCACTTGTACAAACCGTGACAGACTCACTGAAAGTCGCCAGAACTCTCAGACACTCTGCCTTGAATT
940	CTAGACCCGTAACACCATAGGGTTCTGTTTATTCATGCACTTACTCAGAAGTGCACCGGAACTCTGTTGTCGGTAACCCTGAGCAACGACCCGGCAGTACTTTCAGTCCCTCTACTATTTTTATCCTCAGCCTACACGCCCATTTGGCANNNNNNNNNNTATATCTCCATTCCGCCTGCAGAAGCGGAGACTCGGTGCGATCCTTTTCGACGCACGTTTGGGACCCATTTATCTGGCCCAGCTTTTCCACTCGAACACCTATGTGGCAATTTTTCCTAGTATTTCAGCAACCCCGAATT
946	CTAGAAGCCTGGGATGCTGTGGTCAGGAGTTCATACTCATGCAGCATATGCCGCAGACACCCTCTCAATATAGCCCCTCTGTGTGTAGTACAGACACAGCATGCACTGCTGCACAGCTCACCTTCATGAGCAGATGTAAANNNNNNNNNNTTTGAGGAGCATGTAAGCTAAATGATACTGCCACTTCTGCTGTTGTTTAATAGGTCATATAGGTGAAGATTGTCACCTCCACATTTAACCTTTCCTTCAATGAAGTGATACTTTGCCTGCTCAGGGAACGTCATGGAATT
948	CTAGAGAGAGATAAAACCTTTGAATATTTGGGTATTACCCTGGGTGAACACTTCCAATGGGATCCGCAGTTGGCCAAAGCTACACTTAAACTAACAAGAGTGGTGGGGGGATGCAGAAGCTCCACATAGAGTCTGAGTTCNNNNNNNNNNCTCCCTGTGAGTACCCCACTCAGCCCACTGTGTCTGGACCTATATCTGCTCCCCATTGAAGAGGTTATGTCATCACGCCCTCTAACTTTTTTGAAAAGATTGTGGTCCGTGCCGAAACTTATGTCCTACAGAAATGAATT
950	CTAGAGTCCACGAGGCCCGAGGGGCCATTGTTCTTTGAGCCCCTCGAGCAAGGCTCAACCGTGGTTTTTGCCCCATTATTGTTTCAGAGCCAGATGGCTCCAACCTATGGCGCAGTATTTAAGAGGGCTAGCGAGAGCCCNNNNNNNNNNCTTAGTGCCCGCTGCAGCGTTTAGGCCCTGTTCTGTCCCTGTCCTCAGCTGCCCAGCAAGTAGTGGGCATCTGCTACGTTTAGGTTTTGGCGCAGTGGCGCAACCTGGACTTTGATGTAAGTTCTGTGCTAATATGAATT
954	CTAGACGTTAATGGAGTTAATTCTAAGTTATCTTAAGAGGGTAGAAGAAATCCGAACCCAGGTTCCAATAGTTTTTGTCAACTTTGATATGGACAGGGAAGGAGGTAAACCATTGGTACCAACAAAAAGCAGAAGGGGCAGATCTACAATNNNNNNNNNNTAGATCTGTAGGGTGGCCCCCTGGGAGTTGCACTCCACATCTGTGAGACAATATAGGATTCTGCTGGAGACAGAATTATAGAATGTGGTTGGTTCAAACGTTTTACCATTTGTGCTTTAAATGCAATTTGAATATGAATT
959	CTAGAACATAGTTCTTACTTTGTTTTCTCATGCCCGGCCACCAATATCTCTGTTTTAATAATGTTGTTGTGGCGGAAATACCAGCGTGTGCGGAAGCCAGCCCTTCGTGTGCCGCTAAAATAAGTCCTAATCTGTGTTCCATGTTTGNNNNNNNNNNTTCGGGAGTGTTTTTTTTATAATTTTTTTACTGTAGCACTGACAGCTTGCATTATATGCATTATTTGTTTTTGACCGAGTGATAGCAGTGATAGCAGATACGGAAGCCGTTTGCACAGCTGCTTTCGCGGCTTCGTCAGCCAATGAATT
965	CTAGACATCCAAACCTGAGGTCCTTACAGGTAGAAAACGAAGAATTGCCATTCAAGGACCATCTGACTTAAGGAACTTGGTCCACCCACGATAACATCAACTGAAGAAAGAAATTTGACTGGTTATCCAAATACAGTGCAGNNNNNNNNNNGAAGAGGAGGTTGAATACTGGATCACCATGTATCCAGTAGAAACCTGCATAACATTTATGAAAGCCCAGGAAGTCCTTGGGGTGCGATTAGGCCAGTTTGCAAAGTTGTCCAGGATGGTGAGGGAGATATGGAAAGAATT
987	CTAGATTCCAGTCCATAGAAATTGTCTTCCATAAGCACACAGTAGACAATAATATTTTTTACAAATCTTGTATTTTCAGTTATATGACCACCAGGCCCTGACTTTATATTAAAAACTGCACTTTTGACTATACCATTTCCCNNNNNNNNNNGGGCTCAAAGGCGATACCCATTGCATTACAAATGCTTGTTAGATAATGCATTTGTATAAAATTATCACAACTGTACTTCGTATAACAATGTACTTGTACACGTGTAAAGACGATTGTTTTACACAAGTTCTTCAAGAATT
998	CTAGATCTCCCAGTGAATCACTGAAAAGCTAAGTCAGTGCTGTGCTTGAACTTCATTGAAAGGATGTAACCACATGATTCTTAAAACGTAATGGCTCCAAAACCAAACTGAAGCTCTTCAGTGCCAAATGTTCCAAGGGCANNNNNNNNNNCCAGTCAGCTGAGCCACCCAGTCATCTATTTGTAGGATGTGTGGAAGATCTCAGTACCAGTCCTCATATCTTTTTTGCTTGGAATACATTCATTATTTGTAATAAGGAGCAATAACAGCCTAATGCCATTTAAAAGAATT
1000	CTAGATGTTTGGCTGTAGGAACGCCTTTTAAAGCTGTGAAATGGGCCATTTTAGAGAATGAATCTACTACTATTAATATGGTGTTGTAACCTTGACTGAGTAGTAAGTCAGTAATGAGATCTAAGGTAACTGTGTGCCAAGGANNNNNNNNNNTCTTGATCAATTCTTTGGTCTTTGCTTCCCCCTTGTGTCCGGCTAACCTAGCGTCACGGCATTCTTGTATCACCTGTTGCTGTAACTCCTTTGTGGGAATATATAAGCATTCCTGGAAGTAAGGAAGTTGGCGTAGAATT
1009	CTAGAACAGTTAACACCAATAGGGCAATGCTAGATTTATAGGAACATTTTCAGAAAAACTCATTTCAGGCTACAAGAAATCATGCATTTTATTTCAGGGTAGTTTAGTCTCCAATTATTTGGTGGCAGCCTTCGGCAAAANNNNNNNNNNATATTGCCGGTAGCTTTCCACAAATCAAAGTAGGGTGTCGCGTTTGTGCTTGTGAACCTACTGAAGCAAAAAGCACACTTTGTTGCATTTTTACCACCTAGATTTATATCTCGTAAATGACTCCACCGACTAAATGAATT
1013	CTAGATAGATATGAATACATCATCCACAATGATGGGTCTGCTCAGCCTGCTGTTGGGACAAGACACCAATATTCTGTGGCATGCACAATAGTAAAAGAGCGCATGCATGACAAAGTTCTGACTAGAAAAAACACACATGCNNNNNNNNNNATTTTTAGATTCCAAAGGTTGCACAATGAAGCACAAACTGCTTTGGGAACAGGTGGCAAAGCTGAAAGAATGCTTGCCAAAGGCTCTTGTTATACACACATTGAGTTATCAACATGTTAGCGTTCACGTTGCAAAGAATT
1014	CTAGAAAAAAGCACAAAAATGTTTTAACAATGCAGAAATAAGAATTTGCAACAGTTGGGGATCTTTATTACTTTACTCTGCAGGTCATCAAACATGGCACCAGCTCGACAAAGGATCAGTGTCTTTAATGGAGCTATCGCTNNNNNNNNNNAGCTGCTGCATTTGTCCCTAAACTGTGACTTGTTAAAAAGGGAGATATGGGATAGTGCTATTCAGATCCGGTGCCTAAATAGCAGAAAGATAATATGGTCTGCAAAATTAAAAAAGCCGACCCTTGAAATGATAAGAATT
1027	CTAGACTCCGGGAAAGGTATTGGTGGCCAAAGATGGATTGTCAGGTTGAGAAGGTTGTCAGTGGGTGTTATGAGTGTGCTTCTTGTGACAAATCCTGTGTTATCAACACACTCCGACTATCTCCTGTTGAGGTTCCATGTNNNNNNNNNNATCTCCACCAGATGTGTAAGTTAGGTCTGCACAAGATTGGTTATCGATTTTCTTAAGGATGAATTTGCTACGGAAGGCATTCCCAAAGTCTTAATTACAGATAATGGGGTACAATTTGTTTCTCAGGAAATGCATGAATT
1041	CTAGAGAACATTAGCAAAATACTGAAGGTTGCTTCAGAAAGGCCACCATGTTGTGGGCAGGACTGCCAGGCGCTTGGTGCTTCAGCAACTTACATCAGTGTCTCTGTGCTTCCTGCATTAACTGCTGGTGACATTATGAANNNNNNNNNNGGCTGCAGTCTCAGTGGTGGGAGCTGCTTCATTGGGAAAAATATCGTAGGACGATTCACCGTGCCATGAAAGCATGATGACATTTTTGCCACTTTTTACATTTGCATGTACAACACATGCTCCTAATGGACCAGTGAATT
1045	CTAGAGTTGAGGGCAAGTCTCTGTTTTGCCCAGGCACTAGGAATGCGTGATAAATTAAGATGTTTACATTGTTTTGCACTGAGAGGGAGGGCTGCACTTTCTAAGTGCTTACTCAAATGCATGGAGATGCTTCAAGACATNNNNNNNNNNTTAACTGTTATGGCCCCCTCCTTAGATTTTGCTCACCTGAATTAAAACCCAGCACATGACCCGAAATAGGCTTACCAAATATGAACAACAAATCCTATTGTCTGACAATGTGTCTTTGAAAAGATGTAAAGTTTTGAATT
1055	CTAGAGCCCCTAGTCGTAGACATTATAGTTGGATTATAAGCTTCAGGGACTAGTTCCAAAGATCACAAATAGCAAAGGAGAGTACCTTTAACAAGAGAAAGGAAGTCGGGAAGATGGAAACCAAGGGAGTAGGCCCAGCCNNNNNNNNNNTGGGTCTTGTGGTTTTCCTGGCCCTTCTACCGCTCTCCACATGGCGGCCAAACCCCTGTAGGCAAATGGAGTCGGGCGGCGGGAGGCGGGAGGGCTAGGAGCTGGTTTGGATTATTCCTCGTCAGGCAGGCAGCAGAATT
1066	CTAGATTTCTTCACCCTGGGGATGGAAGAAATACTCCACTTACTAGCTCTTCTCTCTTTTGGGGAGGTAGGGGCTGACCAGGTGGTGGATAAGAGGCTCATGTGGTGAACCATGCAGAGCGCTTTAAACTGAATACGCTCNNNNNNNNNNTTGTCTCAAATATATTTTGTAAAGGGGAAGAATGGAAACTAAAACGGATGGTTACTCCTTTAGTGAACTACCTCTCTAGCATACTTCCGGTAGTCTTTTCAATATTTCTTTTCAGCTAACAGCAACATCTCCTCTGAATT
1069	CTAGAGATGCTATTCATAAAAGAGCATCTCTCCAGGATCCAGAGGCACAAAACAGGGTGGGCAACCTTCACTTGACTATCAACAGACACACGTGACAGTGATCAGGAAGAAAGGCAAAAGGCTGACTCCCTTTTTAAGGGNNNNNNNNNNACACAATATACACTTAACCATGCGCTCAGGTTATCAGTACTAATACCTGAATTTATCAGTAGCTGCAGACTTTAAACAAATGGGCCAGTAGGCCTCTACTCTTGAGATACGGATAAAAAGGACTGGTCATGTTATGAATT
1075	CTAGATGACAACAGCAGCATACATTAATTGATTGTTTTCAGAACACTGCTCTGTGATACAGCTTAGACATGCTTACGCTGAAGGTTTTAGTTTAAGTGGAATCCACTAATTTGAAGAATTTTGGTCCCCACATAACCTATNNNNNNNNNNTGTAGTAAAGTGTTTGTGCTCCCACTTTAAACAATGTTGACTTGACATACCACTAATTGGTCAATTTAACTTGTCCATAATCACTTGTATATGATAAAAGTGTACCCAGGACCTGGAAGTTAAACGCCACTCGTAGAATT
1077	CTAGAATCCCTAGTAGCAGATTCAGACTCTTCTACAGGTGGGGCCAGTCCCTGTCCATAGGGCCAAATCCATTGTGGGCAGGTTCAGAGTGATTCCATACAAAGTGCAGATATTTTGTGTTAGCAGATTTGATTGGCATCNNNNNNNNNNTTTCAGGAGCAGCTAAATGAGATGCACCTGCTGAAGGAAGCTCTTCAGAGGATGCCAAGCTTCAAGGAGCTGGGCACAACCCGAGGGCACCAGCAATTCCAGTTCCAGCCCCCAGATAATAAGGTACCACTCTAGGAATT
1083	CTAGAACATGTTCATGTGGCTCCTTCATGGATAGGGTTCAGGGGAGGGCAAAGTGCTGATAATTTGCAGCTCTCCGTTTACAAACGACAAATAGAGTAACCACTATAAAACATTTAAGGATTTGAAATTGGCTCTAAAAACGGTTCANNNNNNNNNNAGAAATGTCGAATGAAAATGGATTTCCAGGAAATACATGGGGAAATAGACTAGAGAGCATTTTAAAACCCATCTTCAGTTCAACGCAGCCTATTCTTATAATTATCAAAAAGTGGCGTAATACCATCTTGCAATTGAATTCGAAACCTGCAAAATATGAATT
1084	CTAGATTAATCAGACTGAGAGGCAATTTGCGCCCTACCTTATTAATGTGAGGTAGTTTGGAATGTGGCCCTTTGGGTATGCCGCATATGATGGTCTTGGGTTCTGATGTGTAGGGCGGGAGATAGATTCCCTGAGTCTGTNNNNNNNNNNAGTCTCGTCGCAGTCAAGGAGGGATCTGATGCGCATGATCTGCGTGCGCCTATGACAAATAATCAGTTTTCGGCATCCAGACAATCATTACCTTATTAATGTGAGGTAGTTTGGAAAGTGGCCCACTCCTACTCAGAATT
1088	CTAGATATTGAACATCACTGAAAATGCCAGACATTGTACTTTTTTTGTTTGTTTGGGGGTATGCATGGATAATGGGTTGTAGGGTGCATCCGTTATTATTCTCGGGAGTGGACAATCGGTGGGGTTTGCATTGATCATACTNNNNNNNNNNACCCTGAAGGGTATCTGTCTATGGCCAGGAAATTTGGATGTGTGGATTCTTTGTTAGATCACATTGGGAATAACCAGGTCTTAACCATCCTTCTGAACTCAGTGATTCTCAATGGCTCTGATCTTTGCTGGTAGGGAATT
1091	CTAGAAGCAGTAACAAGAGCAAGCATTCCCAATGCAAAAGCTTTACACCCAAGATGGATACATTGGGTTAATTCTCTTGCTGCACCAGACGTTGCATATGAATTTGATCCTAATTTAAAAACACAAGAATTTCTGCAATANNNNNNNNNNGTGCGTGATTGTTAAAGGTCGTTGCCACGAAGGGAAATTTAAACCTTTGATGACTAAAACTCAAGTACTCGGAGACTGTACAGCTCAGCAAGCTGAACTACAGGCTTTTAAGATGGCACTTGAAAATAGCAAATGAGAATT
1092	CTAGATGGTTTATGTGGAGAGTTTTTTGCTGTTGACTCCACATGCCTTCTACTGTATGATGTTGAAGGTGAGCCCCCCAACCAATGATGGACGCATCAGCTGTTAGCATTATCTATGGAACAGGGTCTATGAACAGCCGTNNNNNNNNNNGGAGGGGAAGCATATGGAGCCTGGCATGAGGAACAATCGTGATGCAAGAGGCCATCATTCCCAGCAGTTGCAAATACACTTGAGCTGGCAGAGAGTGAGTGGGCTGAAACTGGAGAACTGGAGCCTGAATATTGCGAATT
1104	GAAATGCAACCCTCAATGGAGCAGCAAAATCACACCTAGCTCCCCTCAGATCAACTCTAAATGCAGCAGCCAGAATGGTCACTGGAATAAAGAAATATGAACACATTTCCCCTGCACTAAAAGAGCTAAAACGGCTCNNNNNNNNNNCCTAAGGAGTACCAACACTTTACTCCTCATCCCTCCAAAAACCCGCAAACAAAAATCTGCATCTCAATCCTTCACAGGAAATGCACCCAAAATATGGAACTCCATACCAGTCCATATAAGAACCAACCCCTCTTACCTTGAATT
1106	CTAGACCAAGACCTAATGGGGAATATTGAGGTCCTAGTAAAATCCTTACTATTGCCCCTTGTCGAAAGGGTCAAGAGGGTAGCAACCCACGTGGGGTCAATAGAGGAAGCCATTACTACAAACACAACTTTAATAAAGGGNNNNNNNNNNAAAAAACACCGGCCCCTATGAAGATAAGAGTGACTTGAAAACATCTAAAACACCCATGGTAAAAGGATCTGTTGAACATCAAAGTAATCCATTGGATACATACAGAAAAACTGAGAGGAAGAAGCAAAATATCAGGAATT
1111	CTAGAAGTGAGTACCTAGATCATAGGTTTATGATCAGTCCTTACAGTGACACAAGTGCCCCATATATATTGTCTGAAATGCTTAAGAGCCCAGACACAGCCAAGAGCCTCACATTCAATTATTGAATATTTCTCTTCTGTNNNNNNNNNNGGTGGAACAAATATCATTTTATATACAATCAAAACCGCATTGACATTTCTTCGACCATGAAAACTAACAACCTTTTTTTACGAGTTGCCTAATGCAGTACATTTTACTAGAGAAGTTGTGTACAAATTTCAAATAGAATT
1125	CTAGACATGGTGTAGTGTTCTAGTCTGAAGAAGTCGTACTGCGAGTGCCTTGGATACGAATGTGGCACAGTCGTCGCAGTCCTTGTTGTACCTTGGCAGGCAAAGGTTGTAGATCTTGTGAGGGTCTCTTTTGGCGAATCTGTGATNNNNNNNNNNTGGTCTTTGGTGTTCTTTGTTGATTTTTCGAATTGTTGTTTTCCTTTCTCTCTATGATTCTTCCGAGATCCCCGGTCATGCCTCCAGACCCAACGGCGGAAAAAAAGAATCTGAAGATGGCAACAGGAACAAGGAGAATT
1127	CTAGAGCTTCATATGACATCATGGGGGGAGGCATGTTTGTCCTGCCTTGCTAGAGCTGTCCTTCCGCCAGGGGGTTGGGGGGATTCCTGGGGAGTGAGAATTGCTGCACTATAAGATACAGGTGAGTGGGGGCCACATCCCNNNNNNNNNNATCAGTCCAGTTGAGTTGTTCCTAGGGAAACTGTCTTGGATAGTAACTATCTGTAAGCATGAGCCTTTCTGCAGCAGACTATCGTGACACTGTGTCTGGGACCTAGGGCTGTGTAGGGGGTTTAAGTACAGGTTGGAATT
1129	CTAGAAATGGTTAAGAATAACATTAACACGAGACTAAAGAACTGGTATGACAGTTGCTTACTAGATTATGATGAGTACTTATACTTAAAAATACAATCACCCAGGGCACCTTGCATGTACTGTCTACCAAAAGTACATAAACTTACCCTCCCATATTGAGGACACCAAACATGTGCTTAACATCATGAACGACGTAGTCTGGGACAACAACATGATAATGGCTACTTTAGATGTAGTATCTCTATATTCTAACATTGACCACGAATTGGGAATT
1139	CTAGAACCATATTTTGTGTTGCAAGCTTCAGCTTCCTCTAAACAATCACGGCAATGCCAGTCAGGTGATGATAATCTTGCTCAATATGACCTGAAAATCTCCCGTAATGTGTAATGGCACTAGGGGGCATATTTACAAGANNNNNNNNNNAACTTCAATGTAGGGACCCTGTTGCACCGTTGTGCAAGGGTGCCTGTGTTGCAGGGATGATTGTTTTTTTGCAAGAAGGGTCACCTTCTTGCACAAAAACAATTGAGGGTGTTTTCCCCCTTCTATGTGTGCTGCAGAATT
1146	CTAGAATGATGTCTGCAAGTACTATTCAAATGTATCTTAATGGGACAGCTGTAGAGGAGCGCAATATTATCAGCTTTGTAGAGAGAGAAATGGTAACATCAAGATTGCTTACCTCCTGTAGTCTGTATTATGGTGCAATTNNNNNNNNNNTATTCGATGGCTGAAATCAGAGCTTATAAAATAAAATTGAGCAACATCCTTAGCACTAGCCTTTGGACAGGCAGTCTGATATAGAAGCTGGCAAAAATGAAGTTGCCCATGTAAACAAGAATTGCCCTGCAATATGAATT
1153	CTAGATAGTTGTCAGGGACTAGGGGGAATGTATGTAAGAAATATGGGATGTCCCACGTTTACAGATCCACAGGACCTATTGTCCAATAGGACAATTCTGCATGTGTGTGAATCTAGGGCGATCTAGTCCGGATTTGGCAGCNNNNNNNNNNTAATACGAATGCTAATTAAATTCTGGTAGACAAAAGTACAAGTTTATTCTTTTAGTACAAATAAAAACGTGTCGTGATATTAAAAACAGCAGTAAAAACAAGCATGAATATCAATAAACATAATAATATATATGTGAATT
1154	CTAGAACTAGGATGGGAGGACCTCGAAGATGCCCCAGAAAATATCCATAATAACATTTAATGTAGGAATGAAAAATGGTTTCCCCCAATAAAAAAAATAAACAATCACTGGAAAAGCCAATAGGTCTCGCCTTTACAATGAANNNNNNNNNNTCATACTATGTTTCCACCGTATTGTAAACTTGTGATTCAGTCTTTCATTGGATGTTTGCATGTAGTAGCTGCTGAAATACAGTACACTTAATCACGTGTATTTTCAAAGTTTATAATATTGGCACATGCATCAGAGAATT
1157	CTAGACTAGCACAGTAAGCAAAAATCAATGGATGGGAAAGCTGGAATGCTGCCATAAGTAACTACTTATTTTTTTGTTTTTCTAACCTAATTTCATGACATTTCATCTCAGTGTAGAGCAAACTATTTTTTTAACCATCANNNNNNNNNNTATTTTTCAAGGGCCATGTTTTGGACCCAGCACTTATGCTATTTAAAATCTAAAGCACTCTCAGGATCCAGATATAGAAGTTTTACCGACATGGAATCACGGTGGTGCGTGTATCAATTTAATTTCTTTCTTTAGGAATT
1171	CTAGAACACCGTGAACCTCCAGTGGAGTAATTTCTTTACGTAATTCAGTAATGTTTGTAATATACTTTTGGATATTTTGACTGTTGTCTGGGATATAAGTACAACAGTGCTGTACCTTTAAAATTCCACAGACTCCTCCTNNNNNNNNNNCTATCGTTGACAATTTTCAAATTTTATTTGCATTAAAAGATATACCCACTGCTGGTATCAATGCTCCAAAAACATCACCTATTATTTCTAAGAAACTTTCCCTTCTCCTATGTGTTAATGGTTTACCTATCTCATGAATT
1172	CTAGACCTGCTGCTGACACTGCTGAACTGAGAAGGTAGCAATTATCCTTTCCACTGCTGTCAGCCAAAGTGCACCTCTCTGTACGTGTATTTGAAACTGCCGAAAGGAATGCAAGCTTGAAGGGGAAAGAGATTTCTTTTNNNNNNNNNNAGCGATTAAAGTGATAATGCAAACAGTGAAAGAAAAGAAATAGCTATTCTGCTTCTTTCTGTGGATTGTAGAACAATTGGTGCATATAAAAGCATTGTTCTTACAGACTTTCTGTGAGACCAGTTGCCAGGATCCGAATT
1183	CTAGAACTCTCCTAGCAGAGACAGTTTCCCTCAGATTATCCCAGCATAAGTGAAATGAATGAAATGAAATGAAAAGATCATTTGTATAGCGCGATAGCTACCCTAAGGCGTCCTACCACTGCGGACAAACGCGTGTGGATNNNNNNNNNNCTTGATCCTGGGTACTGTGACAAGGAAGGAAGAAGCTGATCTGAGCTGTCTATTGGGGTGGTAAGGGGTGATCGGAGAATGATTAATGGTGGCGCCCGTTTTCCAGAAGGCTCGGTGAGCGATACACAGGCCCTTGAATT
1190	CTAGAGTACTTCAATCCAGCCTTCTGTGCCCCCCAATCTAGCTAATACTCAGGAAATAATTCTGTTTTAGCAATTTTCAATATTCTCTCTCACAAGCACTAGATATTGTTGCTCTGTATAAACAGAACATCTCTAAAGCCATCANNNNNNNNNNTATAAATTAGCATTAGGAGCCTAACATAGCAAAATCAGGGAAGTGCGAAGACAATATACTATCAATAGGTGATCAAACTGGAAACTTTGCTAAAGCTGCTAAATGAATTTACTAATCCTCTTGCATGCACATCAGGAATT
1192	CTAGACTGACTCTTCACAATTTGAAACTGACAGCCAAATTGTGGAAATATTTTTTTAAATTTGCAGTCTGCTCACTTCAGTCAAAAAATAGTATTGGATAGTGCATTTTACAAAAACCCAAACTACCTCAGTGGTTCACANNNNNNNNNNAATAAAATAGAGTGTCACACGTGCTGCAAGTTAAACATGAAAAAGGCTCATTTTCATCCCTCTGCAAAGTTTATTAAAGAAACATTGATGACATGGAGTCAAGAATAAAAGTGTTCTGAAGAATTGTCCGCTTGTGAATT
1198	CTAGAACATCGTAAATAGAAACAAAAAAGAAAGAGAGATCTTCCTACGCTGAAAAAGGGAACCATAGGTGAAACCTCGAATCAGGTAAAGGCTTTAATAGAATTAACTTGGGGGACATTACGAAAAATAAGAACAGGCATNNNNNNNNNNTAAGGGCATAATATAATAGCCTACATACGATAGGGTGATGATGCAGGAAATAGAGAAACATGCCGACCATTAGTAAAAAGCGCCTGGGAGGGAAGGTGCAGTAGGAAAGGAATGATGTTAAAGAGATCAATGCTGGAATT
1209	CTAGAGACAACCAAAGCGCTTTTATGCCCTAATTTTTCCATAACGGGCCATAGTTCAATTGTAAAATGCGGTTTTTCTCCCTATGAAGGTGCACCCCAAGGTACTTCACCGACTCATCACACCCGGTAAGCGGGTATTCCNNNNNNNNNNCCCATTCTGCTATGTATGTTGGTCTGTGAGACTGTTGCATTAGTTTGGCTAGTGTTCTGCCTGGCCTCCCTCCCCATACCTTCTGGCAATTGCGTATTTTCCCTGGTTGTAAGCTTCGCGCTCAGCTGCCTCCCGGAATT
1211	CTAGAAGGGGGGGATGTTCAAATTTAATGGGAGTTTGGGTTTCCCAACATCTTATAGATGACTGTAGATGAGCAAAGGATAGAATGCAATATACGAAGGCAGTAGGCCCTGTGTGAATTGTAATATTACTTCGTGTCATGNNNNNNNNNNTGTTATATGGGTTATATACAGGGGGGAGACTCTTGGACATGAAAACCATGTACACACTGTCAAAGAGCTGCCAATGCAAACAATGCAGGGAACGTGCTGATAAAATCACTAACTCTTTTACTTTAAACTTAGTGTGAATT
1213	CTAGATGATATTGCTGTCTTTAGCTTCACTTGGGAAGATCACTTGATCCACCTGAAGAATGTTTTGGAGGCCCTGCAAAAGGCAGGCCTAACCATCAAGGCTACCAAGTGCCAGATAGGGCAGAGTCAGGTTGTATACCTNNNNNNNNNNGCAACCCTGAATGACTTAACTTCCAAGAAAATGCCAGAGAAAGTTCGGTGGACAGTCAGCTGTCAAAAGGCATTTGATGACCTGAAGCAGGCTATGTGCACTGCTCCAATTCTGAAAAGTCCAGACTACTCCAAAGAATT
1217	CTAGATCAAGAGAAGGCAGTGTGTGAGGCTAGTGTAAAACGGCAAAGATAAACAGAAGGACGAATATAAGCGAAGAAAAGCAAGTTATATAGTACAGTGAATAGAACATAGAGTTCATGTGGATTGAGCCATGAGGATGGCTNNNNNNNNNNATGGTTGAAGTTGTAGGAGAAGAGTCTTGGCACTCCTGGAAGCTGTGCTGCCCGCTGAGAGCACCAGTTTCTGAGCTAGGTATTGTGGGGCGTTGTGGTAGAGGGCCTTGTGTGTCATACAAGCGGTTCTTAAATGAATT
1224	CTAGAAACTTTTCATTTGGGCTCTCATGCATACCCAAAGAAATACACAAGAAATACTCAGCAAGGTGTTTCAATATTTATTGAAGCATTGTGATTCTTCTATAAAATATGTGCGCTGCAAAAATTAGTAGAATGAAACAGATTTGCGTAATNNNNNNNNNNTAGGGTGGGTAATCTGCCAAATCCCTTCCAGACAAGACTAACTCCTGAGCACCTGTAGGTAAGTGTCATCAAGCGGTCCATCTTGGTGTAGAGCTGGACAGCCCTCGTGTAGGTAAACAGGAATCAGATGAGCTTGAATT
1230	CTAGAGCTCCTGCCTGAAGAGTGCGCTCGACGAGGTCTAAAAGCTGACACAGAAGGCTCAAACGCAGTCTCTGAGGAGCGGCTTACCCCTGCCCTGCATGCCGCCACCGCGCGACTCACCCCTTCAGCCGCTAAGCGGTGNNNNNNNNNNCTTCACACGAGTCACCAGAAGCTGCAAATGCCAAACAGCGTTAAATTGCACAAACGCTGACAGAAGTCGTCTTCCAGCTGACTCTCCGCTACACTTCTAAGGCGCTGCAGCTGTTTTCCGTCAAAATTCTGACAGGAATT
1232	CTAGACCTTTCTGCAGCCTTTGACACAGTTAATCAAAACACTCTCCTTAACACTCTTCAACAGAGAATGGGGTTGGAAGGCACATGCTTAAATGGTTTGCCTCATTCCTCTTGGACAAATCCCAAATGATCAAATTAGCANNNNNNNNNNCATCTCCATGCGGATGACACTCAAATCTACCTTAAGGTATCTTCGGCACACGGTATCTCAATCCTCAACTCTACTCTCAACTCTATTCAAAACTGGAAATTAGCTCATCAACTGATTCTGAATCCTTCCAAAACGGAATT
1240	CTAGACCTTTCTGCAGCCTTTGACACTGTTAATTATAGCACCCTCCTCAACACTCTTCAACAGAGAATGGGATTGGATGGCACAGTGCTGAAATGGTTTGCTTCTTTCCTTTCGGACAGATCCCAAATGATTAAGATAGCNNNNNNNNNNCATCTTTATGCGGATGACACTCAAATCTACCTCAAGGTGTCTTCCACACACGATCTCTCACTACTCAACTCTACTCTCAACTCCATTCACAACTGGTTGTTAGCTCACCAACTCATTCTAAATCCTGCCAAAACTGAATT
1241	CTAGACTTGTGTTGTGTGATGCGCTGTCACGCCTCTTGGGTAGTTTTTCCGATGTATAGTTTGGGGCATGGACACTTTCTCAGATACATCTTCCTCATCATCAGGAGGGGACACTGATAATAGTAATACTAGGACCAATCAAACTTACGNNNNNNNNNNGAGTTAGAAGAGCTTCCACTGTTTAATCTGTCGGATCGTATTTTATCACCATCGGAAGTATCAATTCTGAAGAAAGGGTTATCTTATGTCCCTACACGCCCTACGGACTTTGTAAAAATGAAACTCAAAATACTGGAATT
1247	CTAGAGATATGAGTGCTACAACTGACTTATTCCCTAGAAAGTTGTGATCACTTTGTTCTGCTTCCTTTTGATTTAACAAGTAGTACACAATGGCCATAAATGTGATTGTTTTACAGGAGCAGTGACATATTTCTGAGTGGNNNNNNNNNNTAATTGATGGCCTACATCTTATAGAATTATATAGTTTTTTCAGGGGTGTAAAATATGAATATTTATTTCAAAGAACATCACGCTATCATACAAGCTCAAAGACAAATCTGCATGACATACATGGATATACAATGTGAATT
1253	CTAGAAAGGTTTTTTCAAGATACTTGGTTGCCAGTCCCGCCACGTTCCAAAATAGTATTTTTCTCTCATTTTCAGCGGTGGAGTGGGCAGTTTGAGACGGGGGATCTGAATGTGCTGCTTCTATAGACAGAATTGGATTGNNNNNNNNNNTGTCAGTCGGCTTATTATTCAGTTTATTTGGTGAAGGTGAAATTTGTCGTCTGGGAGTGTGCGGAGAAGTTGATGTGACGTGTTGTGATAGTGGTCAGTCGACCATGTCTAAACCGCTGTAATGATTAAAAGTTGGAATT
1265	CTAGAACCGGGAGGGTCCTCCTACCCCCTTGTTTGGCTGCCCCCACTTCAGACTGTTAATGCCTCGCCGTGGACTCGACAGTGATCGCTAGATTGACCAGTCTCAGTGGCTCTTGGGAGCAGCAGAGGTGTGAGGAAGTGNNNNNNNNNNGCTGCAGATTTTGACTGCACATTTTGTGTTTCTTAATGTTGTGGGTAGAGTACATTCATCTTTCTAGTGTGCTCATTATTTGAAGTCTTATAAAGTGAGTGATACAAATTGCACTTTTTAAACTACAAAATCAATGAATT
1267	CTAGAAAAGTCATCCAATTTCATTCAACGGTGCCTTAAGTAAAAATACTTTCAAATTGCGCTCTAGGTGCACAGCTTGTTTTATCTGAATGTTTTACTTTGTTTGTGTATTTACACGTAGTTTATGGGTGCTCTCGAGGTGNNNNNNNNNNTTGTTCATTTGTATTATCACGTTGAATCATTTTATCAAATTGCATTCTTTGATAAGATCTTTCAATAGACATCATTACTACTCATCCTCCTGTGCATTTCGGGTATAGAACACCCTTCTTCAGGGAGAGGCACTAGAATT
1271	CTAGATCCCAGACTGAATGTAGAAATCTGCTCTCAGCTGCATTACATTTAACACAGGTGGGACTCTGGACCCCACTATTTCAAAAAGGCTGCTCCTAATATCGTATGGTCTATGTAGGATTTTTTGCTGGACTAGCCACANNNNNNNNNNAATTATCACAATCAAATACAGTTTAATAGGAAGGAGTCATTGAAATGTAATACTACTGGAGCAAGGGTAAAAGGCCAACTCCATGCAAAGAACTGGCCTGGATCTCAATAGTGAAGAAGTCTTCCTTGCACAGATGAATT
1277	CTAGAATGACTATGTGGGACAACATAAAAGGTTTTGTGTGACTTTTTATATCCCCATCTTGTATGACAGAATCGCAGTAGAACCTGATCCGTTGGTGGCTTAGTTAAGCTATGTCAAAATGATACCACAATCAGTAGGTGNNNNNNNNNNTAACAAGCGATCCGAGATATACGCTAAACTGTAGCCCTTCATTTCGAGGCCCAATGACATATAGATACCCCTCCGGATGTTCTTGGCACGAGAAGATGGGTCACCCGCTGGGTCACAAGTGCAGGGATCCTTTCGGAATTC
1279	CTAGAAAATGTCCCTTTTGCTCTGTATCTTCTCTGAAAGTACTTTCTGCATCTATGATTTTGGAATCATAGAACTTGTTGTCTTAAAATGCTGCACAACTCTCCTTTGGGATGGAACAAGTTACATACTGCACAATAAAANNNNNNNNNNATTGCTCAAAATCAAAGCTATCAATGCTTTAAATCTGTGATTAAAAAATCCTCAAACATTTGCAGGGTCTACGGAGCACAATTCTCCTGGTGTCTTCCGATGAATGTCTTTTATATTTGAATTTGCCTCCTGCAAGAATT
1280	CTAGAATCTATTTTAATTAGAGCAGGGGACCGACACAAATAAATTGTTCCTTTGTACCCCGTGCTTTATTTTAACCACCCCGACACGTCTACAACCCTCTCTGGCCCCACACCCGCACTTCATCTATACGGCAGTTGGAAANNNNNNNNNNGTCTGAGGGCACTATATCCAACAAAATGAATGCCCAAGGGTAATTCTTCTTTACCCCAACAACATCCTTTGCATCACATGACTCATATTTTATTCCCTTTCCCCACCCTCCTCTAGGAACGGCGCAGCATTCTTTGAATT
1283	CTAGAGACAGAGCCGTCCTTTTAGAAAACACATTTTTGTCTGGGCCCAAATCTCTTTTGGCATTTCAAATTACCATAATTAATAGGAACATTGGCTGCCAACATTTTTCAAACAATAGACGTTGTACTTGATCCCGGAATNNNNNNNNNNTCCAAGAAGCCACCATGAGTCCACGACCTTCACTGTAGCGACTGCAGCTATAGCCTGTGATCTGGAGTACTACCATGAAACAGTTGGCTTATGTTGTCTCCTTATTCTTTTCTTTCTTGACTAAAGATTCTTTCTGAATT
1287	CTAGAATGAAACTATCATATTGAAGCAATCTCTCGAGCTACAAGATATGGATGTTGGGAGCAGGGTCCGTTTGTTGAACAGACTTCGTTCCCAGAATCAATCTGTATCCTCAAAGAACGGTTTTATAAAAATGCAATTGCNNNNNNNNNNTATATAATAAAGCCATAAACCTGCAATTAAACTGTGTGACTGATTTACAAGCTACAAGTAATGTTGCTTCTGCAGGCCAACCAAAGGACCACTTCTGCACCATCACCAATTAGAACACAAATGGGACAACTTGCGGAATT
1290	CTAGATATCTTGTAAATAGTGGCCTTGAGAAGAGTATTGTTACATGACGGCTGGGTTAGCTCCGGTTGGTAGGCTGCCTGTTCTGAGAATCCGGTTGTTACATTTGGCATCACAAACCGTTTTTGATTGATGGGTGCGGGTNNNNNNNNNNCTACGATTGTATGATGTTTTCGAGAAAATCGAAACCGTCTTTTCAGTTGCCTTTGGAAATTCCTGGTTGGGAATCGACTGCTTATGAAGCGCTTGCTCATGAATGGACTAATTCTACTGGTTTGAGTGAGAACTGGAATT
1291	CTAGAAATTCAGGCCGAGCATCAGCCTCGATTTCCTTGATCGGGGAGAGAGACTGCTGGTCAGCAGTTTCGGCAGACAATCCGCCCGGCACCCGCCAGCTTTGGGTGCTCCTGGTGGTGTAGTGCTCCATCTCATCTGGATNNNNNNNNNNCGGGAGATCCATCCGGGGCCTCCTGGCGGCCCATCTCGGTGTGGTGGGGGCCCGAGTGTGGGACCCACTGGGCTGACATGATACTTGGGACTGCGGTGCTGCTGAGGACCCGTGCCCTGGAATCATCCTTTGGAGGAATT
1293	CTAGAAGAGCTAATTTCTATCTTTTTTACAGCCTTGATCAAATCAGAAATCACATCCATTGCAGATACAGGGAAGATTGCCCTTTATCATGCTCCTAAAATATGGCAACTCTTCTTAATTTTCATGCCCTCCCATATGAAGTCNNNNNNNNNNCCCCAAACCATCTCTACTGGAGATGTCAGAGAACTTGCTAGAAATCTGCCAGCCTTCCACATTGTCATTTGTGAGCGATAGTGAAACAGGTTGTGCTATTTGTTCACCAGCCCCACACCAAGTCTTGTCTTCAGTGAATT
1343	CTAGATCATTCAACCCCACATGACATGCGTACAGACCTGTGAAGTGATAAACGAAAGCTGCAGCTGCTATATTACTACACAGCGGGGCTGGAAAATCTAGGCCCTTATTAGCCACAATTTGCCAAAAGAGTGGTGAACTTNNNNNNNNNNGTCCCACCTTGAATAGCAGCCATTAGGGCCTGCCTGGCTAACCGGCATGCCTTGGTATACCTTTTGGACTCATGAGCCCGTTTTAGGAGCTTCCTAGCCTCTACCATAAAGAGCTCCTTTAAGGAGCAGAACAAGGAATT
1351	CTAGAAATACCACTCTCCTATCAGGAACCTGCAATGTGGTTGCAAGACGTCCTCCCACATACCGCAGCAGATGTCAGACTGGGTCCCCTCAGCAATGAAGGGGCAACATGGCCAATCTAGGCCGGCTACATATCATATCCNNNNNNNNNNAATTCAAGCAAGTAGTCCAGTAACTATTAATGCAATAATGGGAAAGATTCTCACCAGACAAGAGGAAATTGGTTGCACAAAAAACAAATCGGCTTGAAGCAATATTTCCCTATATGGGACCGCAAGAAAAACATAGAATT
1358	CTAGACCCTCATTCACTCATGACCCCCCGGTCAACAACAAGGAGTATGACCATTAGATTACGAAGTCACTTGACTCCATACTTCCCCTCCGTAATACCAGCCTAAAAAGGCAGCGGAAAACAGCGCCCTGGTATTCAGAAGNNNNNNNNNNCTTATTATAGTGAGAAAATCATGTCGGTCAGATCCAACCCTAAAGAGATGTTCCAAATCGTAAAAAGCCTGACCAGGCTTCCACCACCCTCGGCTGCCAACTACAATCAACTCTCAAGATTGCAATGACTTAGCGGAATT
1367	CTAGACACAGAAACTGTATAGTCAGACCGTCAAGAAAGACTTGCCGACTTCCATATTGTACAACTAAAATTGAAATAACACATTACATGGGCCCATGAAAGTCGGGGTGTTTTATTGCCCTGATGCGGGATGCAGTATTGTTNNNNNNNNNNACTTTGGGACTGGGGAACTGAGTTTGAGTCTTGCCGTCTGTTCTTCCCCATTACAAATAAAATTAAGCAATGGCAAATCCAAACAAAAGAAGGAAGGAAAACAAAATGAAGCTGATCAGTGCTATGGCAATTTTTGAATT
1371	CTAGAGAAGAAGAGCAGGAAACAAAAATTGGAGGAGTAAGTTGTATGCCACAGTCAAATCCAGTAATGGCACCATCCAGGGGTGGAGGTCAATTGTAGTCTCTGCCCCTGCCAGAGTAAAAGGGTCCACTCGTCGCCAATGNNNNNNNNNNACATCCCCACAATTCCAACAAGCCATAGATCCCAACACATAAGCATAGATCCCAACACAGTCCATTTTAAATCTTCTGGTCTGTGACCCTTTTCCGAACAGTGTGTTACCATGGGTGCGTTGGGGGTTTTGCACCGAATT
1375	CTAGACCCCCTCAGGGGTAGCTGGGAGACCTGGCTGGGCCCCTTGGAGGAGAAGGATTGGAGAGACTCCATGATGGCCTACTATACCACCACTATTTCCGCCAGATAATATCACTAAAAGACGCAGAGGGGCTGACCGGTNNNNNNNNNNATACTGAGAAAAGACCAACAAGGCCTGTGACGATATTCACTGCAATAAATATAAGACCTGGTTATGCTGCTGGTTATGCATTTGTATACTTTAAAAACCCAGTAAACCTTTTGTATTAAAAAAAAAAAAGACATTGGGAATT
1386	CTAGAGATAGTATTTTGTACTGGAAGGGTAGCCTTCCAGTAAAAAACATATGCTAGACATGACGCAGACACCTTTGCACTGTGGTGGAAAGGTGTGTATCTGGCTGTAGGTAACCTGATTGTGAATCAGTCTCAGTCACTNNNNNNNNNNCTGAACATAAATGTGGTTTACTCAGCCAACCAACATCAGTTTTAATCCTATTTTGTTTAAATGCATGTATTCAAACCAGTTCCTACAAAAGCAACCCATCATTTTCACAATTCTAACATATACATGTAAAGGCAGGAATT
1387	CTAGATAAGTTTGCCATGGACAAGGTGTATCCGTATACAAGTGATGAATATGTCCCGCCACAAGTCAATCGAAAAGGTGGCAGATACGGATCAAACTACTCAACATCATCGAGTGAAGATGACTCCAGCATTGATGACACNNNNNNNNNNTGCCTGGACATCCACAACAACCACAATTTTTCCCGTACCCTCCTTACAACCATATGATGCCACAACAGCCTTTTTTAGGGTTTGGCCCCACCAACCAAAGGGGAAGAAGAAGGGCACCAAAAACACGGGTGAGTTGGAATT
1388	CTAGAACCCAGTCTCCTTTTTGGATGGCAGAGGTTCTGGCGTTTTGGCGGTCATCCACGTATTCTTTCATTTTTGCTTCCTTGGTCTTGTCTATTTCCGCTAGTGCGGAGTGGTCATGACGTTGAGAGCTTGAACGTTCCNNNNNNNNNNAAGTTGAACGTCTCGCCAGGCCAGTTCTGCTTGCTGTATAGTCTTCTGTAGTGTGGCCACAACCCTCTCTACTATCCCATTAGCTTGAGGCCACATGGGGGTCATCTTCCGGTGTCTGAAGTTGAGGTGACTTGCGAATT
1399	CTAGAGTGACAAGGAAGTCGTTTAATACCAGTAATGGGAGGACTTGTTGTAGTGTGACCATATGAAAATGATCCGACTGTATGTAAATGTTTAGAGGTCTGAGGTCTAGGATAGGTCTTAGAGATCTGTCCTTTTTTGGTTNNNNNNNNNGTTCCTGTGACATTGGACGTTGCTTGGGTGGTATGTTTGGGGGGGTAGATGTTAGTTCCAGACAATAACCTGATTTAATTATTTGGAGCGCCCATCTGTCTGATATGACGTTTTCCCAGGCTGGCAGGTACTGTTGAATT
1405	CTAGATACCGGCCCAAGGTGGCTGTAAGAGTGCGTGGGAACCGTAATAATAAACAGAGTTGCCAGAGGAGATCCTTATGGACAATGTTGTTGAACTTCTCTCAGAGGCCAGTGGGCCTAAACTGGTGACCAGTTTGTTGGNNNNNNNNNNGCTGTCTTCGTTCCACTCCCAAGCCATTGCAGATGCATAGGAGATGTAATACGTCCTCGTTGAGCTCTCCGCATAATCTACAGCGGTTTGAAGTGTCTGTGCGTTTCCACGGTGGGAGGTGACACTTTGCGGGTAGAATT
1411	CTAGATGGTGGTAAAACCTACCAGTGGCCTTCCACACAGCCTGCTGCGCTATGCTTCTTTCCTACCTGCAAGATGCAGTTGTGGGAGACTGCCATGAAATGGTTTGCATCTTTTCTTGCTCACCGATCTAAAGCAATAGTNNNNNNNNNNAAATTTTAGTCAGTCTTTCTGCTTCACCTATTTTTCCTATGCCCGTCACACTCAAGCTATTACCAGACTAGACAGCAAAGTGACTACTCTCAAACACAACTTTATTGACTGTATGACGTCTATTGCCCATTGGATGAATT
1427	CTAGATGGCATTGCTGTCTATAGCTCTACCTGGGAGGATCACCTGGTCCACCTGAGAAATGTTTTGGAGGCCCTGCAAAAGGCAGGCCTAACTATCAAGGCTACCAAGTGCCAGATAGGGAAGAGTCAGGTTGTGTACTTGNNNNNNNNNNACACCCCTGAATGACTTAACTTCTAAAAGAATGCCTAAGAAAGTTCAGTGGACAGTCAGCTGTCAAAAGTCATTTGATGACCTGAAGCAGGCCATGTGCACTGCACCAATTCTGCAAAGTCCAGACTACTCCAAGGAATT
1433	CTAGATGTTCACAACCTGCTGCTGTTCCGCTTGCGCAAGCTATGTCTGTCCCTTCGGCTCCAGCAATGGCTACTCCCGAATTGCCGGCCCAGGTGTCATCTCAGCCACAGACACCGGTTCCACAGGAGCCTTGAATACCANNNNNNNNNNTGGTAGATTCAAACTATCAATGCCTTCTGTTGCCACAGAGTGTTTCTTATATGATTGTAAAGAACCTTATAAGAAGACAACAAGATCTATCCCTATTGTCCAGCATCTGTGGGATGAAGGCCTTAAGGCAATGAAGAATT
1439	CTAGACTCAAAGGACACATATTTCAATATTCCAATACATCCCGCTCATCGCAAATATCTCATATTTGTGAAAGCGGGGCAGCAATACCAGTTCAAAGTGCTTCCATTTGGAGTCACCACTGCACCCAAAGTATTCACCAAANNNNNNNNNNTAACACTCCAGTTACTGCATCGACTGGGGTTTAAAGTAAATGTGTTAAAGTCTCATCTCCAACCTATCAACACACAAACCTATCTGGGAGCCACTTTAGATACTCAAAAAGCTCTAGCTTGTCCCAATGCAGCCAGAATT
1441	CTAGAGGGAAAGAAATCAAAGGCAGTTCAGGGAGCTTTTGACACACTATTGCTACCAGTACTGCAGAATGTGAGCAGGGTTTTTCTCAAAATAATTTTAATGCACATCTACAAGAACATCAATGCTAAAACAACATCGTCNNNNNNNNNNGTAAAGCAAGGAAAGAAGAAGACTTTGAATGCACAAGCAATTTAGACAACAGTCAGTGGGCTTTTCTGTAATTAACCTCTGCCTATGCCTATCTTCCTATAGAGCTCTGAAGCAGAGTGAAGCAAATTGATAGCTGAATT
1497	CTAGAAGTGATCTGAAGAGTGGTTCTAAGTGTTCAATATTTACACCTGGTACAAGCCTTTACATATGGGAGGCATTCTGTCCTACCCCATATCTAGTTCCAGAAAGGTCCCCTGTCAAGACTCCAAACTGTCTAGGATTGNNNNNNNNNNTATCTGACACAGGACAGTGGCAGAAGGTACCAAGGATTGATGCAAATGATTAGAACAAAAAATGACAACATTCTAAAAGAGATAGTTTCTGAATTGTGACAGAAAATCCGACTTTGCCAGAGAGTCTAAACAGCAGAATT
1506	CTAGATAGGCAAGGTATTAAGTTCTATCAGGGGAATGATCCTCTGCAGTCTCTCAATCTTGAATGGTATCTTTTCCACAAACTTGTTCAGGTATGTCATATCTATGACAATCAGAAACCCCCTTGAACCTTGGGCACCAGNNNNNNNNNNGAGATCTGGGTAATGGGGTGATGACGGTTCATGAAAGTAATGGCAGAGAGGCCTATTTAATCTCCTAAGCTCTTCGGACAATCTTTAGTACCCATCTGTCTAACTTTGCTGACTGTCATGCCTGTTGAAAGTAATGAATT
1523	CTAGAAGGCCACGTGGCTGTGGGAGATGAGCTCCTGGTCACTTACACAGGGCAAGTGGGGAAGTAGAGTCGGGTAGTTCCTGCACTTCCAGCGTCACTCGGGCAGCTAGGTGCAGGGTGCTTTTGGGCCTTCGGGTGCCCNNNNNNNNNNGAGCCGAGGGGCGCCGGGTGCAGCGGTATCTTTTGGTGTCAGGAAATCTTACCCTCATCTGGTCGTGGTTGGAGGGGCCCCTGGTTGTGAGACTACAGGCATCGTCTGGTTCCTTGTGGAGGATCCTTGGGTGCTGAATT
1524	CTAGATATGGCCAAGGCTTGGGACACGTTGGTGCAGGCGCTGCGGGGGCTCCAGCAGGAGGGGGATACTTGAACTGTACATGTGATACTTACGAATGCGCATTAAGTCTTGAGCAATGTCCATACAGCTGGTACGATGATNNNNNNNNNNTCAATAAAATATGTTTGCAAAAAATGTTGGTCCTGTAGGGGGCGGCTTACTCATTTTCTGTAGGATTGGGAATCGGTCACTACAGACCTATGCGTTCTCAATCTTGTAGAAAATGGGTATGCTCTTCCCTTTCGGGAATT
1525	CTAGAAAGACAAGCCAGAGAATGACCTTACAAACCAGTATTTTCTCTCACTCTACAAGGACCCGGTCATTGCAACATCTTAATCTTTTGTTTAACACTTTTTTTACTATATTCTCGTAAGAAATTTTGTAAAACATCAATNNNNNNNNNNATTATCGCCGCTTTAGCAGCAGGAAACTGCAGCTAAAACGGCGATAATGGGCTTGACACTTTTTCCTTGTTGATAATATTTCCATGCAAATTCCCAAAGCGGCCCAGGTTCTGTTGTTAATCTGGGCTGCTATGGGAATT
1530	CTAGAAATGTGTGTTGTATAGAACTTAGATAATATCTTGATGGACGAAGAGTTTAATGTAAACAAACTACTATTCGCAATATTTTCAATGATTGCAAAGATCCTGATCAGAGGCTGGCTTGTAATATCCTTGAATCTTTGATCAGTAATNNNNNNNNNNACTGGTCTACATGGCATCATGATATTAATAAGGTTCAAACTCATTTAAATAATCATCATTTGGTAACAACCACTTTGAAAATACCCTATTCTTATGATTATTATTTACAAAATAGCTATGCACAACCCAAATAACGAATT
1534	CTAGAAAACACATATATTTAAAACAAATTAACAGATATATATTTATTACATACCAAATAAAAATGATAATTTGCTATTTGTATTATCCCACAAATCACTCAGCCTAGATCAGGTGTCTCTGAGTACCTGCTCCCAATAGCNNNNNNNNNNCAGTGCTCAGTCACATTCATGCCCCAAGCCAGGGCTGGGTCACAGAGGTGAACAACTGAAGAACTGAGGTATATAACTCTTAAATAAAAGTCATAGTCAACCCAATATAGGAGCTTTGCCCAAAAGGATGCTTCTGAATT
1539	CTAGAGCACCAAGTCCTCTCATAGAGTAAGGGAGTGTCAAGATATCCCACTTGACATGAGGCTGCTTTCCAGCCCAGCCAATCTGACCAGTAGAGTCTTGATACGTTCAAAAAAGTGAACTGGAAGGACCATAAGTATATNNNNNNNNNNGTTTGTGTGTACTTGGATGCCTAGATAACGCACAGAGTCAGTGGACCAGCTCAAAGGAAATTCCAGTTCTATCTGCTCCATGGCTGTAGTAAGGGGAAAAATTGTGGATTTAGTCCAGTTCATTTTAAGGCCAGAGAATT
1556	CTAGAAGTTCCGGAGAGAAGTCGTCGTATTTTTTTGTGTCCGTAACGAGCCTGGCCGCAGCATTGAAGGTCACCCTAAGGTGAGCCGTTATCGCTCTGAGCAGGCTACACAGCGTAGCACTGCCATAGTCCATCTTTACTNNNNNNNNNNCATGTTCAAACTATTGTCCAGTATGATACCAAGCGAGGATGCAGAGTCAACGAGGTGAGGCCTGCAGTTAAGAGCCGTAAGCTGATTCAACCATTGTTCAATGTCCGGAGATTGCTTATGGGGTGAGATAAGGAGGAATT
1562	CTAGAGTCTAGAAGAATGGGTCAGATCACTAACAGCAAGAGAGAGGGCAGAAAATATGGTCTGCCAGCTCCCAAAAGACCTCAGACCCCAGAAGGAGTGTAACCCTAAGGGAAAGAGCCTGATGTCGGCAGAGGAGGCTGTCTCCTTNNNNNNNNNNTGCATTGTTGAATAATGACCTGCCATGCCCTCAGTGGCAACAGGAATCTAAGTGACCATATTGTTACTGTAGAATAAGTCAGTGCCATCAACATCAACAAAGTCACAAATTATTTTGTTAAAAAGCGGAAACTCTGAATT
1564	CTAGAATGGATTGCATTTTACTCAAAGATAGACATAGCTTGGTATACCTACCACCTTTCACATCAGCCCTTCACAATGTGGTATCCCACAGGAGTCCATCATATCTCCACTATTATTTAATATTTACATAACTCCCTTTCCCAGATTNNNNNNNNNNACCACCAAAAGCTCAACCGCCAAAACAGAGTTCATGTGACCAGTGGACAATGGAAAAAACACAATCTGCCGCCATGTGGACTAAGGAACCAGAGGCACCTCCATCGACAGAGGTAAGAAACCTAGACGCAACCATGAATT
1570	CTAGAGAGAGTTAAAAAGTTAGGGGAAAGCATGGACCGCATCTTAGCTGCTCATATCCCAAGGGAAGCCCCGAAAGAAAACATCCCAAGGGAAACACGCCCGCAATAAAATCACGAGCACAGAATAACATGACCCCACGANNNNNNNNNNGACTCCATCCCAATCAACATACCACCTTTGAACTCCGTAAAGTCAAATCTTAGGAAAAATGTTGATCTACCACCAGAATCATCCAACTATGTTATTATTCTGACCGGAGTTCCAGAGGTACCAGAGGGTAGCATTGAATT
1572	CTAGAATAGTTAGATCAAAACTATTACAATAGTCAAGTCTGGGAAGTACAAGCAGGGTTAATAAAGTTTTTCTTTTGACTGTCTGGAATAAAAGGAAGAATTTCTCTTATCATTTTAATGATATAGTAAGTTGTGGATGTANNNNNNNNNNTAGCCTCCCCAGCATCTGCACAGTGCCTGGTGCACTGAAGGCACATCTGTATGGCAAATAACCTGACTGGTCCTAATCTTAGAAAATCTGCGAAGGGTTCTGGGTACATTGTGATTCATTTGTGAAATGAGCACTGAATT
1576	CTAGAACCTGTTTTTGTAATTGCCAATTAAAGCTGCTGACCCATGCACACAAGGCTCTACACAACTAAGGACCCACCTACATTAACCACTGCCTGAACTTCTACCAACCATCGAGAAAGACTACGCTCTGCCTCCCCTGCANNNNNNNNNNGGCCCTCAAGATCTGGCTGTAAGAATATGCCTCTGGGGCCTGCAAGCACTTGATACCCTTTCGGGTGATTACCTGCACTTTATAAATCCTGATTGATAGATAATTCCCCATGCTATCTGCTCAGCTTTTTTCTTGGAATT
1577	CTAGATAGATGGTCAGGGTGATAGTCTAAGATAGGAACCAAAGAAAGTCAGGTTACAAATGCCTCCATCTGGAACAGAGGAGGGTTATTAGGATATACACATGCTTCTTTTTTTTTAATTCTTTTTATTAAAATATTGAGTNNNNNNNNNNAAAAAGAAAATTAAGCAATATAAGGGAGGAAGATACAACCCGTCTAGCATGCATTTTTAAAGCCCTCTTTCCATCGGTAAATGGGTTCCCAAATTCGCCTGCCAAGTGATTTACCCTTTTTTCCTTTCCTTGCATGAATT
1580	CTAGAATAAAGGGGTTGAAGCCTTTGTATTTATTCTCTAAATGTCCCAGCCTTTATAAATATCAATGCACCCTACCTCCCTACCCCCAACGACAATTCAATAAGTAGATGAATGTAGATGCAACCCTGTTACACCCAACCNNNNNNNNNNAGTGACACTCCTACAATAGTGATAAAAAATCAACATACACCAATAAGCAGGATTTATTACCACTATTTCAAACATACCAAACATGGTGATGCTACTTCTTTCAGATCAGAAATTTCAACTGAATGACTTATCATGGAATT
1589	CTAGAGAATACCCTTGTTGGCCCCAATTACTAGGTGGATGAATTTATATAGGGTGATACCTTGTGGCTCTAACGTTGACCCACAAATGCTCCTATTATGAGTGTGTGTCCACAGAATAGTGAATAACATGAGGACGTTGANNNNNNNNNNGGGCACAGCAAAGACTCTGTGCTGACAGGCATGGTCCATTCTGTGCTCCCCCGTGCTCTGGAAGGAGGTCAGATGGAACCCCGAGACCAAAGGCTGAGCAGTACTTGCAGCTCAAGCTTCATGTTTTACCAGCATGAATT
1595	CTAGAAGGTGGCAACAAAGGTGTTTAACTACTCATAATTCAATCTCAGTGGCTTTAAAACGGTTGGCAATTGGGCTTTGTTAAATCCTCTTTTTCCAGGATGGGGTTGGTGGTGTGATTTTGAAGTGGTTCTTACCTTGGANNNNNNNNNNTCACTACTTCTGGGGGAAAAAACTAAGAAAAAATAATAAATTCAAGAAAGAAAAGAGGAATTTGACACTAGCCAGACAAAAGGGAGCAGAAGTGAGCAGTACGAACCAGGACAAGCACACAGACGCAGGACCACAGGAATT
1616	CTAGAACAGTTCAACTAGTCGGATGGTTCCACTTCCAAGATGCTGTTCCTTTGCCTGAGGATGCAAGATTCTGGCACTTGACAAGTTGGGTACAGACAAGGGTAGGCAAGTTCAGATCGCAGCCTTTCTCCAGGTAGATGCAGCANNNNNNNNNNCCAAAAAGGCTGGTTAAGCTGTTGGAATGGTTTTAGGGTTGGATTCGGGTTGAAACTCTACTGTAAACATTCCCGGAAAACCTTGTTCTGGGATCTTTCAAGATGCTAGGAACCTACGGTCTTTGTTTGAGCTCTGAATT
1622	CTAGATATGATATTTCTTTTAATCAACCTTTCATGCTTTTAGTAATCAACTGGCAGAGGGTTCTGTAAGGACTGTTGTAAGACCAAGTTTTGTACCCACTAGACTTTAAAGTCTACTGTATCGGAGTTGTCATAGTTTATNNNNNNNNNNAAACCCTACCATTTAAAATATTTGTGACATGTAGGGCAAATGAAAATTAGTTAAATGTTACTTAACACTCTTCTTGTGGTCATACTGTGGACAAATGAAACATAATTTTAAAGCCTCAATCTATGGGCATATGAAGAATT
1628	CTAGAATATTTCCTAGGATATTTCCTAGGAAAAAGACCTATTAATTGCTACAACCATAACAAAATGTCAGTAGAACTTACAACATGGTGTCTAAATAACAATTTATTTTTGTTTGGCAGTGATATCTATGTTCATAAACGNNNNNNNNNNCTATAGGTGCGATATATAGAGAATATTTTTGTTTTATGGAAGGGTGACTCTGACAGTGCCAACAAATTTATCAGGTCTATCAATGAGAATCAGATAAACCTTAAATTCACCTCTGTCATCAACAAATGTGAGGTTGAATT
1638	CTAGATCACTTCAAGGCCCTTCACACTTCTAAAATAGGTCATAATCCCACAGGAAGAGTATTTATCAGAAATTGCATTAGTATACCTTGAGAAGCACATGCAAGATTTCCTAGCGGAGCCAATCTCCGAAGCCAACCTACNNNNNNNNNNGAAGCCGTCATCATTCTCCTCCCCAAGCCAGGCAAAGATCTGCGACTTTGCGGGTCCTATTGTGCGCTGTCATTATTAAACTTGGATTATAAAATCCTGGCTAAGGGTATCGCAATGCGCCTGTCTCAATTGATGGAATT
1646	CTAGAAGGCCACTGTTCCTGTGTATATAACACAGCTACACAGAGCTAATCGGTGTGAGAAAATAAGAATTATAAGTATGTCGAGTAGACTATGTTAATGGTTTAACCTGAATGCAATGGCATCTACTGCTATTCCTGGGGGTNNNNNNNNNNGTGCCAAAACGCCACATCATGTAATTTCAAGTCCATTGAGGTGAAAATTCTATTATGAGACAAACATGAACAAACAGAATGAGAGCACCTGTTGTTTGCAGAACGAATGGTTTTTGTGCGATTTTGTTTTACGCAGAATT
1676	CTAGAACACTTTTCACCTGGCGGCTGCCGCCTTGGCTCCTTGTTAATCTATAACAGCTACCTATCACCCTAAATTTTGACCTAAGTAGAGCAGATATTGCGAGGTGAGGGTTTGAATCAGATTCAGGGCTGCATTTTTTTTNNNNNNNNNNTTAACCATCAGCATTTTAAAATCTTAAATGACTGCATGATATTCTGAGGCCGAGATATTTGCATTTGTTTAAGAGCAGAAACTCACAGCTTGCTGATATGGTTTTTGAAGAATAACATGATTCAAGTCTTGCACCGAATT
1681	CTAGAGATCATTCCCAAGGAGGACATGCAGTTTTAGGGACACGTTTCAGCTTAGCTCTCAAGCCTCGGTGTCTTAATCCTCATTATCAATACAATACATGCAATAATATTCAAGAATGCGAGTTACTAGAAGACAACTTTGAAGANNNNNNNNNNTATCCACAAACTCATCATGATAAAAGTAATACAGGTTGGCACTCAGGACAGAGGGAAGTTTACAGGTTTTCGGCAAGCATGAGGTTAATTCGGAAGATCTCTCGAAAGGCTCTGAAATATCTTAACTTCCATAAAGAATT
1705	CTAGAAGGCTGCTCCTGGTGGGCTCCTCTACAGCACGTATACACCTGCTGATGAGACTTTAAGATACCTGTTTGCTTACCTGAATAAACCGACTTGGACTTCATCTTACAAGCGTGGTCTTAATTACTATAGACTGTACTNNNNNNNNNNGCCTGCTGTACTAAGATTCCTATCAAGAAATGGTAATTTCCATCACATAACGATTTACAATTTGCGATTTCTTAATAGTAATCGACTAAAATGGATTTGGTAGAAGTAGGTGCAATTTGCACACTGACTTTTCCCGAATT
1708	CTAGACATTCCTCAGGTTTGGCACTTCGTGGGGCTTGTCTAAGGTGGATTGTGTTCAGTAACCAACCACCAAAAGCACTCTGCTGGCATTGTACATTTTTAAAATTTTTACCTGGCCATGTTGGGAGGTGGGAGGTAGGTNNNNNNNNNNAATTTCCAATTCACTGGTATTGCTAAATACTAGCAAACTGTATTAATAGCCCTTGAGGCAAGCACCGTCTATTTTATAGCTTAATCGCCATATTGTAAACCGGCTAAACGTAATCCAGTGAGGTTAACATGCGATGAATT
1719	CTAGAGGATAGTCGGGGAGTGTTGCTCGCAAGGCGGAACAGAGCCTCAGTAGTATGAATCAATCCATAAATGTAGGGTCAGGGGAGGAGGACTCATTATCGCGATCAAAGATATGACCATCTGGAAACAGATCGCCAACTTTCGGAATATTNNNNNNNNNNCACGCCATAGTTTCTCCCTAGTCCAGCTAGTGGTGGATACCGGCTAAATATCTCTGGGGTCTCTTGAGAAACCCTTAGGTAAAATGGCCGCTAATTTCTCCGTCAGAACTAGGTCAGATTCTAGCCGGAGGTAGGGAATT
1726	CTAGATCTGACTTGGTAGGAGCAGGATACAACAAGCATTGAAAATGCAACAGGTCTCGCCTTTGATTAAGTTAAAGCCATTTGCTTTGCTAATGGTATTGTATAGCAAAGCAAATGGCTTTAGATTAATAAAAGGAGAGACCTATTGCATNNNNNNNNNNAGCCCAAAAGGTGACATTACTCTTTATTATATCAATAGGTACCCCATCTGGGCCCGGAGCCTTGCTGCCAATGCTAGGATTGATGGCATCTGTCAGGGTTGTGTAAACGCATGACACAAGCTGAGTATCTATTTGGAATT
1728	CTAGACAATAATGTCTAGTAAAAGAGTGTACACTCTTCCAGGTGGTTGCTCTGCAGATGTCTGGCAGCGACACTCCTGCGAATAAGGCCGTTGAAGTTGCCATTTTTTTAGTGGAAGGCGCTTGTACCTTGGAGCGCAGTNNNNNNNNNNGTTGATATAGAATTTCAAACATCTTTTAATGTCTAGTGAGTGTAGGGCTCTCTCTGCATCTGTTTAAGGATTTCCAAAGAAGGTAGGTAATATTACCGGTTTATTGAGATGAAACATTTTGAGGACATTAGGAATGAATT
1732	CTAGATACAAAAGTGTAGCGCTTCTGTCTCTTTCTTTGTTTCATTGCAATCTCCGCAAAATGTGAGATAATCTCTGACAGACGGGGCATTTTCAGTTGGGGCTCTTCACTCGACTACGAGAATGTTTGCCAGGGACGAATNNNNNNNNNNTGAAACTCCATTTAAACTACGTGATTCCGGCCAATCATCTGTGCATTGTGTGATCCTTTACAAATCACAAATAATGCTAGGTTAGCACCGATCCGAAGTGTATTGTTCTGTAAAGGATGAAAGTCTGAGTCAGTCCTGCAGAATT
1747	CTAGATATCTCCATACAACCTGTTCCTATGAGATGCTTTAAGAGTGCTTAAACATTTAAAAAATGGAGGAAGTTCAAGGCCCCAAGAACATGATGAACCCCACTGTCCGGCCCAAACTGGAAAACGTTTGACCGTGAGATNNNNNNNNNNTGGGTCAGTCTTGTGACAGCGGTAGTGAGTCCTAAAACTCTGTAAATGATGTGTCTGGTACTAGCAGAGTGTGGGAAGTGCACCTTTTGCAGACAACTAGCTACTGGCCTTACGTCAGTCAGCGTTGTTATTTTAGAATT
1750	CTAGATACCTCATTATATGACCGTCCTGATGCTTTTGCCCCCAAAGCTTGCGATGGTTTTCTATCAAGTTGTCTCGTCCTTGGATAACTCATAGTAGCCAGTATTAATGTTGCCAGGAGATGTCAAGACTGGGATATGTANNNNNNNNNNCGCCTGTTGTGAGACAACACACCCACACCGAGGCTATTATGAGATGAAGTTTTGGAAGGAATTGCTTTTGTGCATATTCTTGTGTCATAGTCAATTTAGAATTGCGGACAGAGCAGGTGCCCGCAGCACCAGAGAGAATT
1756	CTAGAGAGGACAGAACAGGTTTGGGCTGGGCTCGGAGATCCTTGCCACAAAGAGAGCAAAAACAAAATGGGGTATAAGTATCATCCTCCATGCCGTGCTGGAACTTTTTTCTCCCGTTCCCATTGCGATGCTTGTTTTTCAGTCANNNNNNNNNNTTGGAACTATTGAGAACATTAGTAAGTAGAGTTTCTGTACAATAATCATGAGGAGAGGAATGTAGTTCAAATGTGTTAATAAATGTGTGTCTGTTAAATAAGTCTCTTCAAACCCTCTTCCAATACCAGAAGAAGGAATT
1761	CTAGAGTTGAACAGCATTCCCTGCAGCAACTTTGGTGAAATACTACTACTAATATTCAAGTAAGCGCTAATTGTAAACTGCTTTCACCATAACACGAAGGGGCGACCTGTGCTGGGATGTGAAGCAGTGTGCTCCCACCCNNNNNNNNNNCAAACAAACGTTTATGTTTTTTTTTTAGATCACAAACATTCCCAGTAGTATGGTGGAAAGTTGCATCAGGTGTCCAAGCGTACTACTGGGAAAGTCAAAAGACTTGTCCCATGGGCCTCTATTCCTCGCAGGGCAGAATT
1764	CTAGAGTCATGGGCATTACATCTGGTCTGGTCTGTGGCGTCTGTGGTATAGCGAAACCTGAGCACCTGAGTGAGGTGAAAGGGGCATCATCACCCTATTGTACAACTATTTCACTAACTACCCTGTCTCCCATATCCATGTATCTTTCCNNNNNNNNNNCAGAGAGGATAAGGGAATAGCTGACTCAGTCATCAACACAATGCTTTAGTTTTCTGATTTTCGTTCTCAGATCTTTGTATTCAGGTCCATTGATGCAATGGTCACACCTGAAGCGCACCAGGGCTAAAAATGGAAGAATT
1771	CTAGATTAGATGCAAGCACAGTGTAGGTGTGCGTTCTGCGACTCACTTGTCTTTGGGGGGTTAAACAGTGTCACTCAGAAGCTGCCTGGGAGTGAGTGAGCGAGCGAGCGCCCACAGTCCATGGACCGGAGGTGCCGTATGACGNNNNNNNNNNATCTGTGGAAGCTGCTTGGTCTCTCGTAGAGAGAGCAGTGCTTGGCGTCAGCCCTCCCAGGTGTAAAATCAGGGCAAAGGGGTGGCCTCATTGGTATTTATTGTCCAGTTCTCGCAACGTATCTGTAATTGGTTTGAATT
1780	CTAGATAAAATGCTGATGGTTGCAATAGCAGAAGAACGAGCAGACCGACAAGCTGCTGACATGGAAGAGGGAACAGTGCACGACGAATCTGCGCAGGTGATGAAAAGCAAACACAAGCACAAAACAGATGCACGTAAGCCNNNNNNNNNNATTCTGTGTAACGTGTTCATATTGTCTTGCTCCTGTTTCTTGAGCTGAAAATGATGAGGATGGGAGCAGTGCAGGTAATGACGAGAAAGACACCAGCAGCTCTTTTGATGGTACAGCCCATTAGTAGATGTTTGCGAATT
1787	CTAGACACAGAGAAAGCTCTCAACTGGATGGATGGACTGGCACTTTGAGGCTGGTCCTGGAGGGTGGTGGGCATTGGTCCAAAGTGTATATCTATGAGAATGGCTATGAGCCCCTAAGGCTGAGTAACTCTTAATAGTCANNNNNNNNNNAACACACAAACTGGCCCTCTTCGTTGACAACCATATCCTGACATTGAGGAAGCCACCCCACCCACTGGAAGGTGCACTTCAGCAGCTACTTGAGTTAGAAACAAATTGAGTTACAAAATCAGCATAACTAAATCAGAATT
1793	CTAGAATATGGTCAGCATGGAACGAGTACAGGGGCCATATATGTGAGCCCCCCCCACAGTGCCCCAATTGACGAGACGCTCACATTATAAAATGTGTTAATACTGCACTGTGATTACAATTGTGAAATGTAAATTGCTGAANNNNNNNNNNAAAAAAAAAAAAAGATATCTATCATATCCCCCTGTCATTTGATGTTGAACTACCATACTTTTATTCATCTCCACAGCCTCTCTAAGCGGCTCAAGATGGAACATGCAGACTGCTTTAAATTCCTTCCTTGGAATGGAATTC
1799	CTAGATGGTAGCCCTCCTTCGTCTCCTCTATCAGTTGCAGAATCACCCGTATCCGATCCCCCTCGTTGGTTCCGGCATGTCAACGCGGCCCTCTGGCAGTTCTTGTGGGGAGGGGCAAGGTGCGTGTGGCCCTGCAGACGNNNNNNNNNNCCCATTTGGGATAATGGGTGCTTGCCGCAATTAGCTGCTTTGCAAGGTTTCAGAGGGTGGGATCTTATAGGGATCTCGGTCTTGGGGGATGTTATGAAGGGTCTGGCACTGAAATCGTTCCAGGACCTTCAGGCGGAATT
1807	CTAGACCTGTCTAGCAACAAGGTCTCGGGGCCCGGACAACATACCAGCTGACCAGTTTAAAAGAAATATGGAGACCTTTACTAACGCAGGTCTTGAATGCGGCTGTGCGGGAGGGGCTGTTACCCTCTTGGTCAACCGCANNNNNNNNNNGGCTATGTGACTGGACAGATGAAAAGAAGATTCTGAGTAATGTCCAGTATGGTTTTAGGGCGGAGAGGTCGACTTCAGACCAATGTTTGAACCTCCATTTAATAATTAAGTATACAGTGGTGTGGTGATGTCAGTGAATT
1812	CTAGATATGCCCCTGCTCAAGGTTGGCAGACACATGAATCCAGAGGTATGAACGTTCCACTAGAAAATGGCGGCTTTGTTCGGATTTCAAGTTGCTGTGCTTTTAGGCATTGAAAACAACATGTTATTTTTCCATCCATTNNNNNNNNNNTTTCAGTGCCAGATTGACGTAATCAGCTGATTTTCCTGTGTGAAGCATGAGTCCATTCCTCTGTAGAGTTTTAAACGAGAGTGTGATTTCATCGCTGCTGCTTTGAATAGGGTTCTGGGACAAATCATAGCAGAAGAATT
1820	CTAGACATATGAGACAGTCTGGAAGAGCACCCACCCTGTGGAAGAGAGAAGTGCAATATCTTAGAGATATGGTGCTGCACTGCTCTCTCTCCCAAGTGTAATGAAGCAGAGACACCTTTCTTGCTGCAATGCATTGCACANNNNNNNNNNTTAGGGGACGACAAGCAGGGCTATGTGAGCCCCTTTAGAAACTAACAATATCTCGGAGGAATGGCAATTCCAGGTCTGATTCCCCCAGTAATTCCTCATTATTCCGCAGAGTTTTGCAGGTGCTCATGGATCTCCGAATT
1840	CTAGAGATTAGCCCTAGGACGTGTCTGCTTCCGCTTGGGAATTTTTTTTTCTGTTTATCTGCTTCTATTCAGACCCTCCAGGATTTCGCGAATTTTCAGATTTCGCGGTTTGCGAAATTGGAACTTTTGTAAAAATGCTGCNNNNNNNNNNTTGACAGTTTACAAAAACTTTACACTATGGTACAAACTCAATTAGTCAAACCTTCATTGGGAATTATTTTAACACATGAAGGAAGAAAAGAAGGCGAGAATTTAGCCTTTAACCAATCAGGATTATGAAAGAAAGGAATT
1844	CTAGAGTGCCCGACGCCGATCAACAGCCAGCGTGGTCAGAATCCTGGTGGAGAACCGTTGGTCCTGTCACCATTCCAGTCGTGCAAGTACCAAGAGGAAGCGGGCTCGCCTCCTCTTTAATTTGTTGTGTCTTGTTACAATNNNNNNNNNNTATTACGTGGAGGTTCCACGTTATTTGTTATTGTGTGACTCAAAGGCTTATTTGAGAATACTAACTAAGTAACAGAGGAGTGACGTTAACTCCTCTGTTCTCCTGGTCGCCTATTTGTTGGGTTCTGTATTTAGAGAATT
1847	CTAGAACCAGTTTTGTTGTTTTTGTAGGTGTTCTTTTGTTACTCTGCCAGGTAACCTTGGTGCAGCCAGCTGCCTGGCACAGAGCTGCTGTCCTTCCCTCCCTGTTTTAAGTCTGTATAGAGGGAGACAGTCCCTGCGTCACTGNNNNNNNNNNAAGGCCCTGCTGAGAGGTGACAGCCCTTCTGCCTTCTCTTCTTTTTCTCATCTCTTTTCTTGATCCTGGGCCCAATTCACGGACACATTTCAAAAGACGGAGATCAGCTTCTTCCTACTTTACGGGTAGATTTTCGAATT
1852	CTAGACACTTTTTAAAAATTATAGGTGATGCATCTTATGAAGCAGTGCAGGACACTTAATGGATACATTGCATGGCTGGTCCATGTCCACTTAGCCTGCTCTCCTCCCGTCCGTTTCTCAAGTTAGACTCAGAAAGCCAANNNNNNNNNNCAGTTGGTTACAAGGATTATCAAAACCAAAAAAACAGCCCGGTCCGTTTATTCAGTGTTTAATCACTGCAAACATTGCAAAAGTAAAGAAAAAAAATAAAATATACAAAAGATAGCTTAAAAAGAAATAATGCAGGAATT
1854	CTAGATGTGGTTCGTGTAATGTATGCCCCCAGTGTATAGTTGCCTCTGAGTTTACTAACAATGGAATGACCATGAAATGCAGAACACAATTGTAGGAGTAAGAATATCATTTATCTCCTTATGTGTCCCTGTGGGCTTTGNNNNNNNNNNAATCATGGAGAGAGTGAGTTTAGGTGGTTCATCCTGGAGAAGGTAAAAATTGGCAAAAGGGGTGGTAACATCACCACCGTGTGCAAACAGAGAGAACAATGGTATATCTCCTTTTTCAACACTGAGAAAGGGTTTGAATT
1882	CTAGATTCATGTTACGGGGTTATAGTTCTAATATTCTGGATCAGGCCTTATCCAAAGTCCATGGCAAATTAAGAAGTGAAGTATTACAACCAAAGTTGCCAACTAAAATAGAATCTAACACAATTGGCCCTATACGTTTGATCACAANNNNNNNNNNCTAGATAGATCCATGCCAGAGAACATTTTGAAACCTCCATGGTTGTTGAAGCTGGGCTTCTTTAAGTGTACTTTGTGCCGCGCGTGCACTTTGCTAAAAATGGCACATATTATCAGTCTGCCTTTAGCGAAAAAAGAATT
1887	CTAGACTCTGATGAGAGAGAGGTAAGATAAGGAGGCTTGTAGTAATGGCTATGGCAGGACATTTTCAGCAGCAGTTCATGTTCTAAAGAAAGCTTTCTTTCTTTTATTACAGACTTTGGTCCTGAAGAGAACTCCTAATTAACGCGAGTTNNNNNNNNNNTAATTTTATTCCAGTATTCACGTAAATTTCATTTTCTGTGTTTGTTTGTAATCGTACGAGTGAGGAATGACTGACGGTTTGAATGATGATTTTTTGACTTGTATACTTGAAATGCATTTTTGTTATTGTAAATAGGAATT
1888	CTAGAGTCGTAAGAAACAATAGACTGCTATTTCAGTCAGTCAGTTGTGCAGAATTACTTTCACCAGGATGCAGAGGATAGAGAGAAGGGCGTTTTCAATAAAAGATATTTTTATTGAGCAGTCTTCCTTCTCATGCAAGANNNNNNNNNNTACATTTGGCTAATGTCCTCAACTGGTGCTTCTAACTACGCCTACCCCGGTGTACCTGACCTAAGCCTAATACCTGGGAGGGAGTAAGTGAGTAACAGTTTAAGTTAAGTTGGTTTTGCCAAGGGTTTGCTTCAAGAATT
1901	CTAGAGATTCCACACTGACTGACTGACTGACTGACTGATTTTACTTGTAAAGCGCACTATAGCCAAGGCGTCTTGGCGCTGTGTTAGGAACGAGACATCAACTGTGCAGAAGTGCGGATGACTTTAGGGGAAGAGCCAGGTTTTNNNNNNNNNNCTGTATATTTGGAAATTATAGCAGGCCCAAGGACGAGGATCTAAGGGTCCGCGCAGGAACGTACTTCGTGAAGAGATTCCGCACTTCTTCCGCGCTCTCTCCAAATAAAGCTTTATGGACTAGACTGAGTTATTTGAATT
1907	CTAGAATAGAACTTTTCTTTTTCATGCAGGTTTTGAATATGTAGTGCTATATGCACTCATATGTATGGGATTATGTGATAAACTTTGTTGAGCAGTGTTTTAATTGACTCAATATGTTTACTCTTGAATGTACAACATAATNNNNNNNNNNGAGAGAAATGTGTGGAATGCACTTCTCTGTCTTGGAGTGTAGTGCTGTAGGCAGTGGTGCACAAATTGTGCATTATGTTGTACATTGGGAAATGAAGTTTTCACTACTGACTTTAAGTTGTTCTAACTCCATCTTGAATT
1909	CTAGATCTCAAGTACTCTGCCATGGCTATTGAGGTAATAAGCAGTGCATGGTAAGGGCACGAGTTATAGCAACAGTAGGGCACGAGTTGTAGTTACTTGAGATAACTATAACTGATGAATTTCAGTGGTTTCCGTGGTTTNNNNNNNNNNAAACTGCAAATTCTAGCTGATTCTTTTTAATCGATTTTTGTTTTAACTTTGTTGCATTAATCTGGCTATGTTAATAACATGCTAATCATTTGCACTGGTTCTTGAATTGCACTATTTCACCTTACCTCGCAGCCTGAATT
1913	CTAGAAAGGACACTGTTAAAGGGTGGTTTAATACAGTGTGTCTAAAATCCTATTCTGCACTGAAGGCAGCTCTCCACAAAACAGAAAGGGCTAAAGAGGAAATTGCTAAGCTTAGAAAGGTATACAATAAGGCTTTAAAATCNNNNNNNNNNATATAGCCATCGATAAATCTACGTGGGTACAACACTATGCACGGATATTTCGTTTGCAACCGCAGGAACCTCTCATGCAAACCGCGACGGTCAGTTCAAGTCCTCACTGTACTCAGTGTGTACCCCATCCCTCTTGAATT
1968	CTAGAGGGTGGTAGTAGTTGATTGGCTCCTGGCCAAAGTTTGGTCCTTTTTGCAAAAGGACTCAGATAGGTTACTAATGTGAGGCCTCTGGCCTATTAGTGTATATATGTCTTTATGACATTACTATTTTTATATACCGGNNNNNNNNNNGGTGCTTTTTTTGTTGCTTTTGGCTGAGCAGCATTGTCAAAAAGCTTTAGTAAAGCTAAAGACTAGATGTGTATGCACCTAGCCCTGCCTTTGGTAGTTTGGTTATAATGAAAGCCAGGTCGTCAGCTGCTTTTAGAATT
1970	CTAGATGAGACATAATTTTCAGGATCTTCTCTGCAAAGAAATTGGAGAGATTATTGGACTATTTTGTTGAAGCTGTGATGGGCTGCACTAGAAACGGTGGATTAAGAAACAGTTTGACTGTTAAAAATGGTGCGTGGATTGTTTTNNNNNNNNNNTTCTTATATCGGACAGCTCGGTGGTAAAACACAAGGCAGGTGGAAGGCATCTCCCTGAACTGCAACCTTTTTTAGGGGTTCCCTTATGTGCCATAACTATTGAGAACATGGACCATTGAAAAGACTGAAAACAATGAATT
1978	CTAGACAAGCAGACCAGCGGAAGAGCAAGGCTCTCCCACTGGACCACCAGGGATGAGGCACAGGCAGGAGCCTGCGGGTGGAGGAGGGCCTCGAAAATAACAATCCTTCAGGATTAAAAATCGTGAATATCGGATGTCGANNNNNNNNNNCGCCTACAGTCTCTTACTCTAACATAGTAGTTAAGCTTATGAGATCCTTTTGAAATGTGATTGTGTGTACCATTAGCACTTCAGATGCAAGAACAGCTACTGATGGAGCCAACGTTTGCAAGGCACAGTTATTGCGAATT
1990	CTAGAATGCCCTTAACTTTCTGAGAAATTGTGAGTTTGAGCTATGAGCGATCAGTTTACATTTTATTGTCGGGTGGACTTTGATGAGGCGAAAGATGTCCCCTCGCGCAGCTTTACTCTTCTGGCATGTACCGAGAGTCANNNNNNNNNNTTCTGTTGTCTTGGTTACCAAAGTAGTCTTTATTGGCATTTTGATCGAGGTAACCACTTAATAGCCTTGCCTATTATTTACAACTTGCGCAGAAAGAATTTTACAAAAGGCATTTACAGCTATATAATGGCGGCAGAATT
1991	CTAGACCTCCCTGCAGCCTTTGACACTGTTAATCATAACACCCTCCTTAACACTCTCCAACAGAGGATGGGCTTGTAAAGCACAGTGCTTAAATGGTTTGCCTCATTGTTTGCCTCATTACTCTCGGACAGATACCAAATAATCAAGANNNNNNNNNNGGGATCCATTACCATCTCTATGGGGATGACACTCAAATCTACCTCAAGGTGTCTTCCGCACACAATCTCTCACTACTCAACTCTATTCACAACTGGATGTTAGCTCACCAACTCATTCTAAATCCATCCAAAACTGAATT
1999	CTAGAACGCCGAGCTCGAGGATTGTGAGCTATCCATCTTATCATCGCATCTACCAGATTGGTAACGAGACTGTCCCGCTACCCCTTCTCCCCAAACCAAGAGACTAGAATCGAGGGGACCCCTGAGTCCAGACCTCCTTGNNNNNNNNNNTCTAACAATGTGTAAGTGTTGGCCTTTGAAGAGCTGGCTTGGTCGTGCGCCGACAATAAGACACACAGTCTTCATTACTCCACAAAGTATGTAAGTGCATTTGTATTGGAGACAGTAACGTCCAGGTACGAAACGGAATT
2002	CTAGAGCTGTTGGATTATTAGCACCTGAAAAGGAACATCAAGGCGACTCTACATCCCTCTTCCAAATCAATGTTCCTTGCAGGCAAAGTTTTAGATGTTTAGATCCTAGATACAGGAGGCAGATCCATGCACTTTTATTAANNNNNNNNNNATCCAATTGAGTTTCAAGAGCTGAAATCTGTGACCGTTTCTTCCCCAGCTAAAAAAAAATAAGAATATTGATTGGAATAAATATGAAAACGTCAAGTCATGCATTTTTACAAAAGTAGATAAAGATAATTTGATGAGAATT
2010	CTAGAGGGGCCCCGCCCCACTCAGTGCTTGGCTGCACCTGCATAAATGTCGGGAGAGTCGTAATTGGGGCCGTACACATTCATGACCACAAAATCATGTCCTTTACCCACACACCTGGACAACACAAACCTCCCCTCCGGGNNNNNNNNNNTGGTATTAGGCAGGTGCGTTTCCTGTAGTAATGCCAGATCTATCTGGTGCCTCTGCAAATAGTGTAAGACTTTGCGTAGCTTGCGGTAGTCATTGAGCCCCCCTAACATTCCAGGTCATTGCTTTGAAGGCCTCGGTATCCCCCACCGAATT
2020	CTAGATAGTCAAGGATGCAGTGGGGGTTATGCTGACCATAGGATGATGTTAAGTAAGTAAAGACTGTTATGACGTTAATGCTTACCATAGGGTGGTCAGGTCAGGCAAGGCTGCTACGAAGTCCATGCAGACGGTAAGATNNNNNNNNNNGCCATACAGTGCCACCAAGAAGTCCCCTCTGAGTTAAATAGTGTGGCCATAGATAACTCTGGGAGGCGGGATGGAGTTATAGCATATTATGCTGTGGGTACTGAAGCTCCCCTTGGAAATTAGGTATTACTTGGAGAATT
2021	CTAGACGGAATCTTTGCCTCCGGCAACAGCAACATTTACCACTCCGCCTCATCTCTCACATGAAACTACCACTACATCAACCATTTTAAAATCTCCATGTCACAAGCTCTCCTCAACATCAACCAACCCAGCTGGAAATGNNNNNNNNNNTGCACTCAGGCAGAACCACCACCACCTGAGAGACACGAAGAGAAGATCTCTCACGAACCGGATCAAAGTCAGCTCTAACAACTGCAAAGAGATTTTTGCTATCATTAAATGATTCACCACTCCAGCAGCCTCAGCGAATT
2034	CTAGATGGGAGGGAGGAGTTGCACCTGGGATCTGAATAGGGCTGTTCCTTCCCTCCACAATGCTGGCTCTACCCCCTGTGGTGCGTCTGAGGTCCCTGGCCTGTCTTGTGAATAGGGAGAGGGGCTGAGCAAAACAGTGCTNNNNNNNNNNGACTGGAATCTGCCAGGGGCGTGCTGCTGCTGGAGCTCAGGAGAAGGTTTGCCTCCCTAGGCTCTGCCCTGCCCCTGGATTCCTGGAGGACTTTCCCTTGCTGGGAGCTGTTTGGCTCCATCCTTGATGATCCAGGAATT
2048	CTAGATTGAGGGGGGGACCCAGGGGAGGGCGACAGACCTACTCCGCCAGCAGTCTTGGTTCTGTGGAAGTTGAGACTGAAGGGGGAGGGGGGCAGGGGGCAGTTATGGGTGTCTCCAGTTAGAGAGGGTTTAGAGACAGGNNNNNNNNNNGTTACCGACTACGCTACACACCACATGCTCCGGAATGGCGGGTGAACACGTGAGGCAAGGCAGAGACCAGAGTGGATTCAGTGTCCTGTCATGGAACGTTAATGGGCTCGGCAGCAAGATCAAGAGGGGATTGGTGAATT
2054	CTAGACCTCTCTGCAGCCTTTAACACTGTTACTCATAACACCCTCCTTAACACTCTCCAACAGAGAATGGGCTGGGAAGGCACAGTGCTTAAATGGTTTTCCTTATTTCTCTCCGACAGATCCTAAATGATCAAGATAGCNNNNNNNNNNCATCTCTATGCGGATGACACTCAAATCTATCTCAAGGTGTCTTCCGCACACGATCTCTCACTACTCAACTCTACTCTCAACTCTATTCAGAACTGGATGTTAGCTAACCAACTCATTCTCATTCCCTCCAAAACCGAATT
2060	CTAGACCACAAGGACGGGCGGTAAACTGATAAGATGGGTGTACAGAGTTTTCCTGCAACATGGGAACCACTCCAGGGCTTCTCTCTGTACCAAGTGGGGGGGGGCAGACATGGCCAAATCTCTGCACAATGGAGACAAGGTCTNNNNNNNNNNAGCCGCAGCTGCAAGTCCTTGCAGTATACAATTAGATGCTGATTTGTTCAATGTGTTTTGGCCTTGCTCCACACTCCTTTCATTCTAGCAGAGAGTTCTCGAGATGCTGTCAACCACAATGGCCTGTGTACTAATGAATT
2083	CTAGAAAAAGAGAAAGAGAGGGAGCTAGTGGGAAGTGGGATAAAGGCATGAGTAAAGAAAAGAGTTGCAGGCAGGGCCGGCCAGGCCATTTAACTCACTGGCCATTTGCCTGGTGGACTGGGTCCTTTAGAGGTTGTCTTTTGGCATNNNNNNNNNNTAGAAATATAAGAGAGAACAAGAGGCAGAAAATGGATGGAAGAAAGAGAGAGAAATAAAGAGGGCCAATGGAGTGGGGTGGATTTGAATATTTTTGCCATGGCGAGTCCGCTCCTGTTAACCAAGGGCGGGCGAAGAATT
2084	CTAGACTTGGCTAAGTCATTTAAAACTTATGCAAAGAGACAGGTATACAAAGGTGTAATGACAGAGACTGTTAGATGAAGATCCAGGCCGATATGCACAAGCTGGATTTTTGTAACGTCCTCTATATGCACATATGTTTANNNNNNNNNNGAACAACCAACCAATCCGATCCAGGCCCACCTAGCTCACAATCAGAACCACCTGCAAAGTTATCCTGGCTTCGAGAGGCCTCACCACCCCTCCTCCCTGTTCCCACATAATTACCTGGAACGGCACTAAACTCTGGAATT
2086	CTAGATAAAGTAGCTTATACTTACTGTTTGAGTTTACTGAGGAAGGGCTTTCACTTTCCAATTCCCATGGTGCCACACTGCATAGTTAGAACATGAAAGGTGACCAATGTTTTCTATGATTAGTGCCAAAAGGAGGAAAATNNNNNNNNNNCCAAAAAAGTTCCAAAACTAGAACCCAAGCTTGACATCTCTATAAAGGGGTCTTCAACACCAAATATGGCCATTGTATCCTGAATTGTGGAGCTAGTCATGAAATCATCCAGGAAGGGGGGCATTGCTTACCAATGAATT
2089	CTAGATTGGGGTACCAATATTATCCCCAAGAAGGAGACCCAAAGATAGATCAACTATTGATTTACTTAGCCATTTATCAATATACCTCTGTCAGTTCAGAAAAAGTTTTGCTGTGAAGATAGAAAGGGAAAACAAGACAANNNNNNNNNNTTCATCATGAGTGTATTGAGATTGCCTTGACTAAGAACTATTTGAATTTCAAGGACATTTCTACGAGCAAGCCAATGGTGGCAAAAAGTTCCCCAGTCTAGCTAAAATCTAGGTCTCACAGTTTGAAACTGCCCTCCAGAGGTATGGAATT
2095	CTAGAACAACAGTTGAACTCAAGCTGTGAACTCCGGTGGCCGCAGTATTTATACAACGGTAAGCACAGAGGCCTAGATATACAATGCCTTCATTACAATGCATTAGAAATAAGTTGGCATATTTACAATCCCTTTCTGCCNNNNNNNNNNGACAGTGGGTAGTGTACAGCAGCTTCACTGTCTAAAATGTATAATTATCTCCGAACACTGCCAACAGATAGGTTACAGTGTTATAGAAAATGCTGTCTGCTTTCACATGTAAAAGCAAAGAAGTCTTTAAGTTTTGAATT
2099	CTAGACGACTAAAACCCCTCATCACTAGCCCTAAACTACACCCATCCTTTTCCCATAAAACAAAACATCACCACCCCTTACCTCCACCAATCCATGAACCCTTAACACCCCTCACCATCATTAAACTCAACCCAACCTGANNNNNNNNNNGAAAAAAACAGAGGTTAAAGTGGAGTTATACATGAGGAAGGTAGTAAGATTTTAGTAAGATTTAAACATATTATTTAAGATTTTTTTTAAATGTACTGAAAAATCACTAGCATTTTAAAAAAACAAAAAGCAGGGGAATT
2129	CTAGAACATAATTTCTAGTTTGTTTTCTCATGCGCTGCCACCAGTATCTCTGTTTTAATAATGATACCTGGCGGAAACTCCCGCATGTGTAGATGCGAGCCCTTCATTTGCTGCTACAATTAGTCCTAATCTATGTTCCANNNNNNNNNNAGGAGTGTCTTACCACTGTCTTTGACTGTAGTAGTGACAGCTTGCATTATTTCGCTGTCTATTTTTGTTTTTGACCGTGTGATTGCAGCTACGGAAGCCGTTTGCACAGCTGCCTTCGCGGCATCATCAGCCAATGAATT
2133	CTAGATGGGAAAACATTCCAGATCTGCAAATACCATAAACCTTACAAACCCCTGTTTCAAGGGTCAAAATCCAAGCCACCAGTGGGTTTTGCAACTGCAAAAGTACTCTTTTGAAGTATTGTATACCCCGAACAAGATAANNNNNNNNNNTGCTCACACTAGAATAAGTATGCCACAATTTCAGCAAAGATTAATGCTTCTAGCCCATAAGAAAGGCCATTGAGAGAAACAAATGTTGGACAGCCCTAAAAGAACAGATGCATTGGACTCCAAAGGCTTGTATGTGAATT
2135	CTAGACAATAGTGGGAGTCAACAAGAGTGCAGATGGCAGACGGTGGAACAAGGGCAAAATAGTCTAGTTTACATCAGGAGAGTGAGTAAGGAGAACAGATGTCAGATGAAAATCGTAGAGATGATTATTTTGGGGAAAAGNNNNNNNNNNCTTTTTCACGTCTTATGTATTTATTGTTTTTAGAACCTTCTTTTGTTTATTGTATAGTGGGAAGAAGTGTTGGGTTGCATTCTTCTACTGCCATGGTTCCGCGCGCTTGAAAAATGCACAGAATGTGATGGAGAGGAATT
2172	CTAGAACACTCAGCAGAGGCCGATTCCCTTAGATTTTCTGAGAACAAGTGGGAAGCTAGAATCCCACAAGACTAAAGAGAGAAGTCTCTATGAGGAGGAGGGTGGGGTGCATGTGAATCTATGAAAGATACCAATACTGGNNNNNNNNNNTAAAATATGAATACATAAAGTCAGTGTATCAAAACAGTGACATTTGCAAGTATCAAAATACTCTTCCAATCCCATAAAATTCATCACTTGTGTAACATACTGCATGAGACAACTATACCATGCTACGTACATGAGGAATT
2198	CTAGAAGGAAAGTAAAGGTACGATACGATTACCACATGTATCCTTTAAGAACACAAAGAAAAACTTTAGTAAAATGTAATCATCACACTTTTTAGGTACCCTGGTACTGCTTTTTGTAACACAAAATTGTCAACAGTAGANNNNNNNNNNCACCCTTCTGGTCAAACCACACATTATTGTCTTCAGCTCTTTCAAAAATAAATTCTTGTGCAGAGAGCTAAGGCATCGAGCTGAGGCAAACTCCAACCGCTTCTGCTGCTTCTGCTGTATTCAAACCGAAGCTCCTGCATCAGTGAATT
2200	CTAGATTCTGGAAGGCATCTTGTTGAATCTTTTTCAGATGAGCAACTAAGTCCTTAACTGCTGGAACATAGAGTTCAGTGTTTCTTACTGTAGAATTTGGGTGTTGTCCATAGTTTAAATAAAACGGGGAATGCCCATTTNNNNNNNNNNTAACCCTCTCAGTTTGCCCGTCAGTCTCTGGGTGAAAACTGGTGGAGTATCTAGCCTCTATTCCCAACCCTTTCAAAAAGGCCTTCCAGAAATGGGACAAAAACTGTGAACCCCGGTCTGAAATGATAATTTTGGGAATT
2201	CTAGATGTCAGAAAATATGCCATCCAGGCCACACCTAAGAGTAAAGTGACTACCTACTTCTGCCTAGCATTATATAAATCCTTGGGTGACATCGGGTGATGATAACTTGCACAATTAGCTTTGTTGTCACTGGCTCTGTGTCCCCAAGAGGTCNNNNNNNNNNTTAATCCTCATTAGACTTTGCCCCATAGCAAAAGAGAGAACAACACAAATGGGAGGGAAGAAAAGTACCAAAAAACAGTGACATGGGGAAAATGCAGGGAAGGAAATGAACTTGTAGGTGTGAGATAAAGGAGCAGGAATT
2223	CTAGATATGTTCTAACTTTTCTATTAATTTTTATACATACAATTTTCTGTATTTTTTGTATGAAAGTGAAAATGTGAAATTTTATAGCTTACCTTATGTCACTCAATAAGTGCATTACAAGCACAGTTTAATCCCACTAANNNNNNNNNCATCTTCACAGCTTCTGTGATCGAATGACAACTAGTGTTGTTTTGTTTCATAGGGCCCGATTCACAGAATGAACTTAAGACTCAATCCTAAACTTACTACTATTTTGGTATTCACAGAATGCACTTACTGCTTTTGGAATT
2229	CTAGACATACAAAATACTGGCACCATGTTTCTTGATCACTTAAAAAGACATCTGCGGGGATGCCATCCATACCTGGCGCTCTCCCACCTGTAACACAATCCAAAGCGGTGCAGACATCATTTACATCAAATACTTGGTGGNNNNNNNNNNACAGTAGCCCAAAATTTCTTTGAGTTTTTGGCTGCACATGCAAGCTTCAGCTCGCACCAATATTCCTCATCCCACTGCCTCTTGGCTAGTTTTAATGCATTTCTGTATAAATCCCTAGCCTTCCTTACTATTTCAGAATT
2234	CTAGACATATTCACGCTTAAATAGTAAATACCTTAATGTTAACTCCAGAACTTCACACAAAACAACAGGGGGGTGACTAGCACTGCACAACAGGTGGCCTCTTGAACTGGACACAAACCATTACAGGTGGCTTCCAGAAGAGGGTTCNNNNNNNNNNCAACTGATGTTGATTTCCTACAATGCTTTGTAAATCGTCTACAAATTGGAAATGTCCTCCAAACATACGAGTAAACGTGAAGTAGGCGAATCTCACCCTTCCTGTGCGATGTTCTTTCAGGAAATGATGTTGATGGAATT
2240	CTAGATTCCCCATATAAGTCTATGGGCCAGTCCCTGAGGTAATCAGTTGTGGGAGTTACTAGCCACCATTTTGTGTAATTAAGTTTTGCCCTTAGAAAAGGAGGGACTTCTAGGCCTATGAGGAATTTGGAGGGTCAAGGACGCACCNNNNNNNNNNGGTCTAACACGCATCTCCCCCAGCTGAAAGTGGGGAGAGCTACCAAATCCCTTGGGAGTTCTCATCACTAAGGCGGAAATACCTGGAGAGACCATCTGCATTGGCGTGGTCCACTCCTGGCCGATGTTCCACCCGGAATT
2249	CTAGATAAAGAAGTAACAATTAAAACTACAGTAGCTTTAGAAAAATGATGGATCTGCAAGGCAGAATATGACTTTTTAAACAATAAAAATGCTAGGATACCAGCTGTATATGGTCTCCCCAAAATACACAAAAATTTGAANNNNNNNNNNTGGAATATAATCCTGACAATCAAATTTTGGTGACCCTCGATATAGAGGCGCTATACACCAATATACCACAAGACAACACCTAGGTGGTAATTGGTGAGATCCTTAAAAAAAGCAGATCTGAGAGGAGCCAGTATAGAATT
2254	CTAGATCAATCTCCCCAACAGCCCGAGATCTGAAAGAAACCAGCAATAACTAGAGCACTGTCTGAGGTCATTGACAATTGTTTTCTTTTAAATGTTACTCAGTAATTCAATGCACATACCTTAGGTTGGACCGAATCCTANNNNNNNNNNTTTTCTTCCAATATATGGATGACCTTAGAAACCTATCTGGAAACTATCTGGGTTATCAAAGCTGGAGAGCAATGAGGAACACACCTCCTGACCACAGTGTTGCACGAAAATTGGAAAATAAAAAAGATCTTGAGAAGGAAGATGAATT
2261	CTAGACCAAAAGATTTCTGTGATGTTTTGTGGTCCATTTGCCGCCATAGTGGCTGGGATAAAGGTCATCAGTTTGCACTGGATGCACTTTAAGTGTGAAGGGTCAAGCCATATTGGAAGTGCTTGAAATAAATATGAGGTNNNNNNNNNNAGGGTATAGCTTCAAAAAGCTCTGAGATTGTGCCTGGAAGTCGAACTCCGAGATATTTAATGGAATACTGTGCCCATTGAAAGGGAAAGCAAGGAGACAGGATTGCCACCTCCTCTGATTCAAGAGTTGAATTTAGAATT
2277	CTAGATCAATATGAATATATAATTTACACTGACTGGTCTGCTCAACCGGCCATAGGGAGTAAGCAACAATACAGCGCAGCATGTGCTATCGTTAGGATGCATGTGGGATGGAAAATTCCATCCAAGTTGCACCAAAACGCNNNNNNNNNNGGTTCAAAGATGCAAATGGTGGCACAATTGAGTATAAAGTGCTATGGGAACAGGTAGTAGAATTTAAAAACGAACTACAGAGGGCTCATGTGATACATACACTGAGTCATCAGCGTGATGCGTTCACATTGAAGGGAATT
2278	CTAGACTTGTCTACAGCATCTCTCTTCTGTTAGGCATCCCAAAGCTCCTCTTGGCCCATTAAAGCAGATCGTAATTCAGTGACTTGTATGGTGCAGGACACTACAATATCGGACTATGGCCTAGATGTATCAAGCCGTTTNNNNNNNNNNTCCTTATTTTGCCATAGCATTTAAAGAATCGCAATTTTGCGATTCCTTAAATGCTATGTATGTAGCATTTTTAAATTGTGAATTTTGGTTAAGAAATCGCAAATTACCACAAACTTGCAGTTGATGTTAATTTGCGAATT
2282	CTAGAGCGCTCTACAGCCACAGGAGGGCTGGCGGTCCCTGACCTTAAAACCTACTACCTGGCCGCACAGCTGCAGTGGTTCGTGAGATGGTTGGCAATCACCCTTTGCACCAGAAACCCAAGTCCTAACGAAAATACTGTTGCNNNNNNNNNNCCCATTGATATGCTACGCCAGCTACCGCATGAGGGTAACTGGGCTGGGCTAGATGACAAGAAGGAAGCAGAGCTGAAAGTAGTCGGAGATCTCTTTAGGGAAACCCAAATGACACCATTCGAGGACCTACGAGAGGAATT
2284	CTAGACTTGTCAATGTATAGTACATGAGGGCTCACTTAGCATCCAAAGTATGGTGAGCCTGTTCAGCAAGCCAGGTTCTGTGATAAAGATAGGGAGTTCAATGGATTAATTAAGGTGGAAATGTGAGACCACTTTAGGGGNNNNNNNNNNCTGGAGGGACAGGAGTGGAGGGGTTCGAACCGAGGGGCTATTAGTCTTGTTAGTACAATTTTGAGGTTCCATGTCATGGCCCATGGGACCCTAGTAGGAATCACTCAAAGCCCTCCATAAAAGCTTTAATGACTGGAATT
2286	CTAGATTGGAAACAATGATTAGAGGTCCTCCATCAACCTACCCCTAGCCCGAGAGTTGTTATCTGGCCTGCTAACCTCTGTGTTTTCCCTGACCACCAGAGCCCACGGGATAGTAGCAGTGTCCAATAGTTCCAGTGAATCCNNNNNNNNNNTTTTTAGTTTAGCGAGCTGTCGAGAGTGTGTGGGGAATTATGCTTGGGAGCGCTAGTAACAGCGGTTGGATCAAAAAGTCCCTCACACTCAGTCAGTCAATGCAGTCCAACACACCATCCCCTGCCACGGGACTCGAATT
2287	CTAGACTTCAACCTGCTTTCTGCATGTTTATACTTTAAGTTGAAAAAGGTTGAACTAAATAACCCAAAAAGTAAAAATGCAATGGCTTCACCTTTGCATGCAAGGATACAAATTTATCAGTATCAGTATTAGTTATGTTGTANNNNNNNNNNGCTGGCAGCAATGTTGGCTAGTTTTGACTTCACTAAGCCAATAGAACCTTAATACATCCCAGCAGCTCTCAGCAATTGGTAGGAATAAGCAACATGCATCTAATAGAGACTTATAGCTACAGATTCCTTGCCTTTGAATT
2291	CTAGAGTCTGACGTGAAACCAGCATGGGCCACAAGTTTGTACCCCCATCTGTGGAAACCTTACAACTGTTTCCCACCAGGTGGGTTTCTCTCAATAATGATGTGATCATTCTTGCCTTGCTTTTATTTTGTTTAGGTGTAGNNNNNNNNNNTCACTAATTTTGATTTATTCCCATTGGCAACAAGCTCAATCCTGACATTGTACGTGTTTAAAGCAGTAAGAGCTTTCTGCAGGCATATTTTTGTGTGGTCTAATAACACTAAATTGTCTGGATACTGCATGAGAGGAATT
2293	CTAGATCTACGATCAGAAGAGTAGATTTACCACCAGAATCTGCCCCTTTACCATCATTATGGCAGGAGTACCTGAATTAGCAGAAGGAGTGAGGGAAGACCATCATGCCCTAAAAAATAAAACAATCCATTGGTTAGAACNNNNNNNNNNTAGTAATTGTTAATTTTAAGGACCACAGAACTGTGAGATGCATTGGAGATTGGTATGAGGCAAGAGGGGGGATTCCATCTCCACGCACTATGTTAGTTACTTTTACCCACGAGACCCAACATCCTACCCAAAAGTGAATT
2294	CTAGATTCAATGCTCCGCTAAAGTCTTGCCAGGAGCTCTACTCTCATACACGGTGATAGCCGGCTCGGAGGCCCCCGCACAAACGCACCATTATGCAATACTCACTAATACATCACACAAAGACGACAACACTGTCCGTANNNNNNNNNNGACACTGGGAAAGAACCTATAAGAGTACATTACTACATACCCATCGGAAACGAACCCAGCCAAAGTTTCAGAAACTCCCACTGAACAGCACAAACCAGAAAGATGGTTCCCTCCAGAGACAGTTTTGGATGTATAGAATT
2297	CTAGAAGCAATGAGATGTCAGCAATTACAAGGAATGTTTCTCTTTTTTCTTCTTTTAGGTAAAATCTGAAGTACAGAAGAAGGTGGGGATAAATTTCAGCACCTATAAAGCTGTCTCTTTCATCTGCCAAACTGTCGCTGNNNNNNNNNNCAGGATACCATTGACTACGTAAATGATGTACATTTAGGTTAATTCTTCGCTAATTATCCTGTGTGGATATGCTCAAACTCTGGCGCGACTCTTGTGTGCCGCTGTTAGACACCCTCTCTAGGCAGTCATACAGCAGAATT
2303	CTAGAAACCCGGAGGAGCTGCCTTCCTTCACTCCCAAATACTTTGTCTCCCGTGAACACCGGATTTGTTTAACAACAGACTCTAGCACCGCAAGAATCCGCGAGTCTGCAGCCGACGCCCATGGCCTAAGTTCGAGTGGGTCANNNNNNNNNNGACTCCCTACGGCCATGGGTGGCTCAACAGACGGTGTATAACCAACATCCCAAATTACCTCTCAAAGTGGTGGTCGCATCCAAGAGACCTTCGTCCCGAGCCTGCAGTGTTTTTGCAAACCGGAGAAACCCTATTGAATT
2305	CTAGAGACCAGGAGAGAGCACGACTCTGTGTTAACATACCTTTTACAACTAATGGACATAGGTCGGACCTACGCATCATTAAAGCTCCACTTGGCCTCTGTAGTCAAAAGCACCAGAGCAACGAAAGGGAGCAGCCTCGCACNNNNNNNNNNGATTCCTAATAGTCATCACGTCGCTTTGCATAGTCAGCGAGCTAAAATGATCACCATGGACGAGCCATGCCTCCAAATCCATTAGGTTAAAGCTTTTGTATTTGCAAACCCTCAATTCTACCAAAGGTAGTCTTGGAATT
2307	CTAGATCACTATGACTACATTTACACTGATGGTTCTGCACAAGCTGCCCTAGGGACAAAACAGCAATTTTCAGCCACATAAGCGGCCATAAAAGGCCATATGCCTGATACAACCTTCCTGCCTGAAAACATTTACATGCANNNNNNNNNNTTCAGGGATTCAAAAGGCTGCACAGTGAAGCACAAGTTGCTTTGTGAACGGGTGTCAAAGCTGACAGAATGCTTGCAACAGGCTCATGGCATTCACACATTGAGTCATCAATGGTGCTGGTGTGCATGTTGCAGGGAATT
2329	CTAGAAATAAAAATAAAGGTGAGTGTCAGTTTTTTAAGAACTCCACAGTAGTAAAGGGACACACAGAAGGGGATCCTCCTTGACTCTCCAACAAAACCAAAGAATCATGGAGGTCAATGCAGGTGGAGGAATCACTACTTNNNNNNNNNNGTCAAATATAACGTATTCCAGCTCTCAAATGTTAATTACTTAGTATTACATGGATCAGCCTAAAGATACCAGACATCTGAATCAGATGCAAACACTCAAGATCAACTATTTTCCACATGTCGTGGGACTGCCCATGAATT
2332	CTAGAGTACACTGGATGCAAAAAAAGTTCTTCATGTGCCACAGTGAAAGCCCTCTGTGAGCTGGAATGATACACCAAACAGCCAAAAAAATAAGTGAGAAATGCTACCCTGGGCTGAGAAGTGAGTGACGTCTCAAGACANNNNNNNNNNGATGTGGAGAAATCTTCAAACGGAAGAGTGGCTCAGAATGCTGGGAAAGTGAAGGTATCATTCATATGGCAAGTCACTGCCTGACAAGCTATGCTAATAAGGCTTGGCCAGAGGTAGTCACCTCTCATGAACAGGGAATT
2335	CTAGAAATTATGCAAAAACAACAGTTGATGGACAGAATGCAGAACAATGTCATACATTCACCCCAGTGCAGAGATCTGGGCCTAAATCCATAGTTTTTTTGCTCACCATGCCATTCCAGTTTGAACGCAGTCCTATGCAANNNNNNNNNNCCTGTAATTCCAACTAAATATAATATGAATCACAATTTATAATTGGTTGTGCCTTTTTGAAGGGTAAAGTATGCTTTTGTACAAGCTCGTATGATACTATAATATGCCGTGTCCCCAAAAAATGATTGTATTCTTGAATT
2348	CTAGATTGCCATGGGATGGGTATCACTGGAAAGGGGGTGAAAATCCACTCTTCAATGGCATACCTGTCAAGTGGATCTAAGCTTGGGGTATGTCACAGGAGTGTGTCTCTCCCCAGAACGGGTCTACACACACTACACGAGNNNNNNNNNNACCCCACTAGACAACAGGGAGATGTTAAAATAAAAAAAGAAAAGCATAGGGCGGATGGGCACTGCCCTCATTGGGCAATTATCCACATGGAGGATGTATGTGGAGAGCGGGTGGAAAGGAGTAGATTGCCCCAGGGAATT
2350	CTAGACAGCCACATACAATGGGAGGTTAGGAAGATAGAAGGGAGGAGCCGGGAACAGCCTCATACGTACACTTGAATAGGCTGTGTCCTGTCACCACACAAAGGACTGATTAACTCCTTGTACTGAGTCTGGAGCCGGAAANNNNNNNNNNTACTCTGCTGAACCGCTGCTCTGGAAGAACTGCTTTCTTGCTGTGCTGACCTGCTGCCCTCCTTACCCAGGTGAGGTCTGGGACCACATCACTTGAACCCAGAACCAGAGCGAACCACAGGCTTGCCTCCCGATTGAATT
2360	CTAGACCTCAGTGCAGTGATTTCAGATATAATGTCTTGGAAATACTGCATCATGAAAGTTTTTATTACTGCTTCAACCTGTTCACTTTCATGGGTCTCACAACCAGCCATTGTTTGTCTGGAACGGCTACTCCCATTAGTNNNNNNNNNNTGTCCCAGGAAATATGCTCTCACATGACGTACTGGTTGTAAACCTTGCTGCCACCAGTCATGGAGCCTGGCCCGCTCATGATATGTCTCACCTGCAGGTGCAGCATGAGGAAGAGTAAATATGTTTGTCCCCATGGAATT
2364	CTAGATAGGCTGACCCCCTCAATATTCCAATACATGGAAAACATAAACAAGACCGGACACCAGGTATCACAGCTGTACAAACTCCTCCGCCCAGCATCCACAAAACTCAACGCCAAAAACACAATACTGGGAAACACAGANNNNNNNNNNAATAACCGATGCTGGAACTGTGACAGAGAAATAGGGGACCTAGCCCACCTTATCTTCCACTGCAGCAAGGTCAGCAAATTCTGGAAGAAGGTGTTCGACTATATCAATAAGTTCCTAGGCGGTACCCTGAAACAAGAATT
2372	AACGGAAGAAAGTAATGTCTAGCTTTATGTTCACTTTTCAAAGAAATGAACACTTGAGCTGGATTAATCGATTACTGCTTCTTTCAGGTTTTTTATGTAGATAAAACAATTAACTTTAGAAAGCTGGAAAACTCAAANNNNNNNNNNTTAATCCTCATTTACATCTTTATCTACTAGTAATTCTTTTTTTAATAAAGTGTATTTTCAATGCACTCTATACATATTTCTCCCACATGTGGATTCCTATTTTGCAACTCATTGTTCCCTTATGTTTCGACTGAAGAATT
2377	CTAGAATGGCCATATTTGTTTCAGATCCTCGAGCGCATGGGGTTCAGCCCGTTATTTATAATGCAGATACGTTTGCTTTACACCGCACCTAAAGCGAGAGTACGAGTTAACGGCCTAATATCCGAGTCATTTGAAATCTCCCGTGNNNNNNNNNNTGTTTCAAACCCGGCTGATAATTTGAACCCTCTGTTACGTGAATTTGTGAAATTTGGAGGGCTATCGGGTGTCTCCATTAACTGGGCCAAATCGGTTATCTTTCCCTTAACTGATAGCACCCCCGAGGTACATTCTGAATT
2380	CTAGATGCAAGGTGCAAGAGCTTGAATAGCAGTTCTGAGATTTGCTTAGAAGAGAGAGCTGGCATCTGAGTTTTGTTTTTGAGAAATTAGTTCTTAGAGGGAGAGGTTGTTGTCGATGGTGACTACCAGTAACTTGACAGNNNNNNNNNNGATGTGCATTCAGTGGTTAAGGGGCTGGATGTCTAAAGCACAGGAGACTTTCAAGTAGAGTTGTGTATCGTTAATATATTAGTTAATCTTGCTGCTGTAATCTGTGAATAGTGCAAAAAAAAACAATTGGTGGACAGAATT
2388	CTAGACCCAGGGGAAAGTGAAGAACTGAATAAAAATGCTGCACTAGGAATTAAAGTGGCTCCCCCAGAACATCTCATCAGAACACTCCTTGAAGTTGAAGACATGGAGGAAGGACTGCCCTGCTGTCCGAAGCCTGAATGNNNNNNNNNNGGTCTTTGCTGGAGTGAGTCCTAACCCCCACGAAGTGGCCCCCAGGTCCAGTACCCTTGGCTGGTTTTAGAATTTAAAACCTCCAATTTTACAATTGAAAGAACAGAACTCCATGTGAAAAACCAGAGGCTCTGAGAATT
2412	CTAGACGATTTTAAACTCTACCAGACAGCATCCCTAGCCAAACAGGGCTCCTACTGGCTCTCTCCCCCAGAGGAGTATATTCCAGTCTGGCTACATATTGAAAAAATATTACTTAGTAACCTTGCCCCTGCTACCCTCCTCNNNNNNNNNNATCTTATACAAAGGGGCGACCCTACACAACGACTCCTGGATCAAGAAAGGCATCTTCTTTCCACACCAACTATTTCGGTCAGGTTACACCCTAACATTTAAAGATGTATACAATACTTACAGTCTGGACCCCTTAGAATT
2414	CTAGACTGATGAACAAGCACTCAATCTCCTGTAGTAAAAGTGAAGTCTTTTGCATTTTGACGCTAGTCTGCATGGGCCTTTATTTTCCTTTCAGGATCCAAGTTTATAATATACGGCTTTCTTCCTCTGTACTTGATCTTNNNNNNNNNNGCTGAACTTCCCCAATACAGCACACTGAACAGTTTTCTTGAGAGTACTCATAAAACTTTCTACAAAGCCATTGGCCTGTTGCCAAAGAGGTATGCTTTTCTGTTGCTTTACATTAAGATGGCTGAGAAAGTGTCTGAATT
2421	CTAGATTCCAGAAATCTTTAGCTTTCCGGGATCACCCATGGGTTTCACCCTGGTTTCCACCGCAAACTGGAAGTAGGCTGAAAGCACAAAAAATTAGGACAAATTTGCTATTTTTTTGAAAAATGACAAAACTGTGATTACNNNNNNNNNNAGGAGAAAACACCGACACTTATTTTTGGTGTACTTTTTTGCTATTTATACCAAAAACAAACAAACAAGGATTGGCTATATTGTGCCAATTTAGTCAGTCCCCCTCCAGGGAATCCACAAACTCTGGGTATCTTTAGAATT
2424	CTAGAACTTGTGCAGAGTACCTCAATGAGGCTTCATTAACCTCAAATGCCATGGTTGGTGAAGGGGCATTTTGATGCATTATTGCAAGCCATTTCCCAAGGACTAAAATCAAATTTCCTGAATTGCTCCTCAACATTTCTNNNNNNNNNNTTGATTAAGTCCACTACAGTAGACTGTACTTTTTTCACATCACTATTAATATGTGACCAAAGATTATCACCTTTCTTGATTTTGGCATCATCACTAAGCAAAAATTCCGTAAAAGGTTGCCACAAGGATAATATGGAATT
2435	CTAGATGGAAGCCCTCAGCCCCCTGGTTTTCCACGGAACTACGAACAGACAAAGTCTCTGTAAAAAAAGGAAAACGTTCCTGTAGAAAGTCCTTTGATCTAGCTGCTAAATGCATCTATAAAGAGGCTCTGATAGGATTCCNNNNNNNNNNGCGCCCTCTCCTACTCTCTGCTCTAGCCGGTCAGACTACTTTGAGGAAAAGATCCAAATGATCTATTCCGTCTTCTATCTACCAGCATCTCCCTCCTCCCAAAGTATAACTTCAGATTCCCCTAGCACCTGGTCAGAATT
2439	CTAGAACTTTGAAAAATACGAAATGTTTTGTTGAGTGGATAGATGGCATTCAGATTGCCTAAAGAAAGACTGTTGATCTGCTGTGATAAAATAGTATTTCATTTGTCATTAAAAAGCAAAACCTATATGGAGTGTTATGCNNNNNNNNNNAGTAATTACAATTACATGTTTTTCCCTTCACAGACACACAGAGAATAACCTCACCCCAGCAGCATCCTCATTTACGGAAAGTGTCTGTGTCAGAGTCCAATGTGCTTCTTGATGAAGAGGTTCTGACTGATACCAGAATT
2445	CTAGAAGTTACAGAACCCCACCCAAATTTCTCATGCCTTCAAAAACATTGCCAGGAGACACACCTTTTGTGTTTACTGCTCTTGCTCTATTTTTTTGGTGTTTTATTTTAAAAGACAACAAAAAAGGCATCTTCTAATGCNNNNNNNNNNGAAAAAATACTTGTGTGGTACTTCATCTATGCTGAAGAACCTACAAACAATACATCCTCATCAGTTAGCATGGGAGCAACGAAGACGAGAGCTGGAAGAACAAGCCCAGCAAGATGACCAGCAACCAGGACCTAGGAATT
2455	CTAGAAGATGCATGGTTGTACATTTGAACATTCTCCTTCCTCAAAAACCTAATTCACAGCATACGTTACTGCTGTATGGCATTCAGCAAATGTATATGGGTCATAAATTATATGAACAATCTTCAGCTGCTCTGAAATGTNNNNNNNNNNTGCTGTTCTTCACCAAGTTTTGTTTAACCTTCTAGTGCCCACCAGACTGGACAGAATTGTACAACGTTAGGCACTACTACAGAGAAATGGAGGGAGCCTTATACATTGGAGGGGAAACAGAGGATGTTTACTTCTGAATT
2458	CTAGAAAGCCCCAGGAGCCATGCCTGCCTCTATTCATCAAAGATTTAAAGGACATGTTGATGGTCATGTGTTTAGACTGGGTGGCAACATTTACATTTCAAAGAGGACGGAAGTCAAGTTGCATTCCTCTTTCACTTCTGNNNNNNNNNNAAACCTGATGGAGGACAAAAAGAATAAAAGAAATCGGAAATACAGTTCAAAGTAAATTATTGGTTAAATAACCAGGTTTTTAAAAGCTTACGAAAATTCATGTATGAAGTTTAATTGCGAAGTGCAATGGGAAGAGAATT
2464	CTAGAACCAAACCTATTACTGATATAATAGGGTGGCTGGTAGGGGTCTAGGGGTTTATGGATCCTAGAGAAAGTGTAGAAATTGGAAGTCTTAGGTTATTTTGCAATCAAAAAGTGAGTTTGTGTTTCGTAATTCTATCTNNNNNNNNNNTGTCTGTTGTTCGTATGACAATCACTTCTGCTTTATCAGATAGTTCAATCACTAATTTGGGATTGAAACATATGTTCCAAGGGCTCTCTTTTTTTCTTAGACATATTTTAATGGTTTGTGGAATAGGTGTGGCTATGAATT
2467	CTAGAACGTTCTACTGGGGCAGGGTACAGATCCACCCCAGTCATCCTGGCAGGTTGGACCTTCCTGTTCACACCTAGTGCCCTTTGTGCTTCTATCTTGGAGGAATACACAATCCTCAACAGTAGCAATATTCACATTCANNNNNNNNNNATATTGTTTTCTGCTCCCAATCCAAAGTCATCAAGTACTAAATATAATAAGGTAAACCAGTGTTAGTTAATGGGAGAGATAGGCCTTACCACAGTGAAAAACAACTTTAGTAGTTTTTCTGTGCCAGAAGATGTAGAATT
2474	CTAGAGAAATATCAGATCATTTTAATAACAGAACTGGTTACAACATTAAACTAAATACTTCTCGGTCAAACAGCATAAGGACTGTGTTGTCAAAATTGAAGACTTTCACAGTAGAAAAAATAGGGAATCCCACAGGGTTGNNNNNNNNNNCACATGAACTGCTCTTTGTGCCATAGGCCTGGAACAGCATTCAATAAAAAGCAGGACATGGTACAGAATATGGCGGCAGTACAACAACAGAAATCGATACAAACCGCGACTACAGTTTTAATAATTTTAGTCATTGAATT
2478	CTAGATCAGTATTAATACATTATTTACACTGACTGATCTACTCAGCCGGCCGTAGGAAGTAAACAACAATACAGCCCTGCATGTGCGATTGTGAAGGGTCGTATGAAGGAAGGCAAGTTCCATCCTAGCAGTACGAAGATACANNNNNNNNNNGTTTAAAGACTCAAAAGGTGGCACAATTAAGCATACAATACTATGGGAACAGGTAGCTGAAATGAAGAACAAACTACCAAGAGCTCACTTGATACACGCGCTGAGTCATCAACGTTTTGGCATTCACGTTGAAGGGAATT
2480	CTAGAGGAAACATAAAACAATAAAATTAAAAATCCAAGTTTAAAACTGCCAGTGCACTTGAGCCTGACATTTCGGTATGTGGACATGCACATGGGTACATTTCTTCATTCAATAATACTTGTAAATTTGAGCCACACGGCNNNNNNNNNNTGCGCCCTTATAAAGAAAGAAAACTCGCACAGTGCCTGTCTGCCCAAAGCAATCGCAAGAAAAATGCTGCAGACATTTCAGCATGAGTTTCGTTGTATTTTATGTAGGTAGAACGAATACCACCATCATTTTGAAGAATT
2498	CTAGACAAATTCTCAACTTTCGAACAATGAGCCCCTGGGGTTTAAATCAGAGCGAGGAGCTTTATGTACATTTATAATGATGTGAACAATATGAGAACTGTGTACCTAACAATTTTTCTTTGGAATAGGAAACAGAGTATNNNNNNNNNNTATAGCAGGGTCAAACTAAATGACCTATAATCTATTGAGGTAACCAAATGAGAGAATTGAAGGGGTAGTCTATTACTAGCCTACCAGAGGGCTTTATTGAGTGTGGAATTAGTTGAAATGCTCACCAGAGAGCTTGAATT
2503	CTAGAGACACAAGAGGTTCTTTGGAGAAGGCACTGCTTGTTACCCCACTGAATCTGTCACTAGTCTATGGATGGCATATCTATTGTCAATTATACCTATACTAGGCCCCCTGATTTTGTAAGTGCAAGGAGTATTTGGGTNNNNNNNNNNGACAGGTTATTACCCTGCTTGCTGTCCGATTGTCAATTATGCTAACACTATATTATATTTTAATTGTTCTGGGATAATATTGCGTAAGGGTACGCACTCTTTGGTAAATCCAAAGGACTTCAGTACCTTTGGAAGGAATT
2504	CTAGAAAAACAAAGCAAAAAAGACAGTTGAAATACATGATCGACATAAAGACTAAATTAACTGTACACATGTAAAGACAAAGAATTAAAACAAGTTTTTACACAGCAAATAAAATAAATTGAAATTTAAAAAGCTCAACAGNNNNNNNNNNAACAATAGTCACAGATTTCCAAAAAACCTCACATTTATAATTAGTTTTGCAGAAATTACAGCTAGGTACCACAACAACCCCACCTACCTCCCGAAATAAATCTGCAATTATACAATTGTAATATTTTAATAAATCTGTTAGACCTCAAAATGGAATT
2510	CTAGACAAAGATTATTCCCTTCACAGATGAGCAGATCCCAGCACAAACAAAGCAAAAGATCACTGCAACCAAAATATATGAGTAGAACACCAGCAAATGTACTTAGAACGTCTTCTCTGAAAAAATGGTTTTGTGACTGGCACANNNNNNNNNNTGACATTATTCATTTATTTATTTCAAATTGATATCATAACGGCTATTACTGTTTTGATGTTTATCAATATAAAACATGGCAACAATGTACATTTGGAAACGGCTGGACATTCACATATTTTGTGCGACATTTCAAGAATT
2511	CTAGAAAGTCTAGACCAGACCCGACTCAGCCTGTTAGATAAATTGACCGGGTGATTTGGGTCGGGGGAGGGGGGGTCCAAGTGAATAAAAGCAGGGCATGGTCTGACCACGGGACAAAGAGTGACTCAGCCCAGCCAATATTATCCAAGNNNNNNNNNNCGTCTTGGCGCTAGAAACAGTGCGTAAAGTTCCCACAGAGGCTAAATCGACAGCTGTTATTGACCAAACAGCCAGGTCTTTATTTTTCTGCGAAATTGCATCAGGGACGAGCTTTCTCTGATGGCTACTGGCAAAGAATT
2512	CTAGAGGCCCAATTAATGAGGCCCAAGCTTGCCATCAGAAACATGCCAAGGTGTGGGGGGAGTGGGCGGCCTACAGAGGCATTATTCTCACCCGAAGGATGCACAATGGATGGTCCAGGATGATGAAATCCGGTCTTTTANNNNNNNNNNGATCGGAATTGCTGACACTGCCATGATTTACTTGGCTTTATATGTTATCTCCTCTTTCCTGGTGTCATGGGAGAGAAGGAGGAATTTTAAAGGCCCCCCTCTGGAATACATGCACCCAATATAGTTGTTTCCATAGAATT
2513	CTAGAATGATACTTAAGGCTCTCTGATCCTTCCATCCCAAAACTGAAGGACCATCAAATGCTATATAAAGTTTACATAATGCTCGTCGCCCTTTAAATTGAAAATTAAGTAAACAATAACCTAACATATTTATCTTTTCANNNNNNNNNNGGAATACCGCCAAAATTGATAATACACAAGGGTTTGCTTTTATCAGTATCAGCGACATTAAGAACAACACTTTTCAAATTGGAAATGGGGGTGGAACCAAAATGAGAACTTTCAGAATCAATCTCAGAAGAATCTGAATT
2515	CTAGATGGTCACCTCCTGCTCCCATCTTGATGATAACTCTGCAACTCATGAGGCCCACTGCAATCCGTGCAATGAGGCCCTTATCCCAAGAAGATCATTGATTAATAACTCAGCCGACACTCCCCATTCACAAGGCCAGANNNNNNNNNNTCACACAGATTCTGAACCAAATGGTTCATAAACTCAACTCTCTTACGCCGATTAAGCACATCTTAGACAGGATCTCTTAAACCAGAACATCATCGCCCGCTCTTACACTTACGAAATGTCACTTAAAAGTTTTCTGAATT
2528	CTAGAATGTTCACAAGTATCGTCATGTATAAGAGCTGAAATGTTGTTGCAATGCAGTGTGAAATGCATGATAAAGAACTCCTAAAGACCATCCTGGTTCCAACACAGCGTTCAACTTCTTACCATAATGGACAATACACANNNNNNNNNNGAGCATTCGGTGACTTAGACTAAAGTCGGTGGCTGTACCATGTAGTGCCAAAACAAGCTCCATACGTTTTTGTGGTATGATGGTGAAACGAACTGCTGAATCGGCCTTTGGTCCATGAAGTATTACGTGGCACCTGAATAACTCAGAATT
2529	CTAGAAAAACTAGTATTTACCCTAAAACTGTTCCTCTGTCGTAAGAAATTGAAGGAGGATGGAGAAGCTTTAGAATACACTCATCCTCTCATGCAGGTTAGTAAGTACTCATAGGTCAAAAGAATATTAGAGATGTTAAGNNNNNNNNNNGCTCTTTTCTGGACTGTTTGTTGAGGTAGTTACATCGTGGCAGTTATGATGTATATGCTAAACTTTAGATTTTTATTTAAATTTGATTAAATAAATCAAGTCACGGCAGTGTGCCTCCCTTGCCTTTTGAGCAGTGAATT
2533	CTAGAGCGCCGGGGTCCAGGGCCCCCCACTAAAGTGGATAGCATCCTTTCTTAGTAACCGCTGTTAAGCGGTTCGCCTTGCCAATTTTACATCTGTGAAGAGAAGAGTGACTTGTGGGGTTCTTCAGGGGTCATCCCTCTCTNNNNNNNNNNTGATTCCTCACCCGCCTCTATGGAGAATTTTCAAGCTACCATGACTTTCATCAGTAATTGGATGAATGCAAACCATCTTAAACTGAATCCTGACAAGACTGAGCTGGTTTTTACTGGGGGTCTGGCCAACCCTTGGAATT
2534	CTAGAATGCCATGTTCTATTCCAAGAGGAGAAATAATGTGACTGCTCCTTCAATCACATGCATTCAAATGATGCATGCAAACAATACTCTGCTTTTTCACCCAACTATCCATGTTTTGTTATTAACAAAGTGCAAATTAANNNNNNNNNNACAAAGTAAAAACAACATGACATGCTGCCAATCAAACACAAAAGATATATTAAAACAGTGAGCCCAATTCACAAAGGTATCTTTGGCCATAAATACATGTTTAGGGCTGAAAATATCTCTATATACTCATGGCAGGAATT
2536	CTAGAAGCCCAACTGCATTTCCTCATGGATCCTTGGGGCACAAAGGCACGCCAGAGGGAGCTGGTAATGTACCAAAAATGTGCAGCACAGCTTCACGGAGAGCCTTAATATGCTAGGGAGTCATTGATGAACCGGGGAATNNNNNNNNNNATCTTCCAATGATATGGTAGAATTGGCAAACTGGTTGCTAATTGATGAAATCCAGACCGCTCAATTGAATAAAATGGATTTTGAGTTGTATATCAAGGATAAAGTCTGGAGTTATGTTCCTAATCAGTGATACAGGAATT
2537	CTAGATCCAGGGGTAGAGATCCAGGGTTAATGTAAGGGTTGCCGCTCTTCAGCGCTTTTCCTCCCACACAGGATTCTGTTCGCTGAAGAATTTCCACTTTGTGGGAAAATTGAGGAGCAGTTGTCTACGGTATACTGCACNNNNNNNNNNTAACCCCCCGAACTGGAGCCGGGGCCTGTTATGGAGGGCATTCATATTTTGGGTCTGCACAAAGATAAGTTTCCTTGTCCATGTTGTCCGGTCTTTGCAGGCGGTGATGGTCGAGCTGCTCTGTCCACTTGCCTTGAATT
2538	CTAGATGCCATTAATATTGAAACCAAAAATGGATTTGATCACCTCATATGATTTAAAGATATGGTCAGCTATGGAGAGAAAAAATTGAGTCTGACAATCTCATGAAGAAAACTGTGGACATCTCTTTTCCAGATATTACAGTNNNNNNNNNNAGGATAGCTTACTCAAAATTAAAAACAGGAAAAGGAACAAAAGAAAGATTGCATTTATCACTCCCTACTCAGCAGGACGTGTATAAAGTTCTGAAAAAGCATTGCCACATACTGACTCAAGATGATTCTCTAAGAGAATT
2542	CTAGAAAGTGTGCTGTGAGTTTGGTATTGTTTTTCCCGTACCTTATTGTGCTTCGATGTTCTGTGATTCTCGTTCGCACCTTCCTGCTCGTCATCCCCACATACATTTTTTCACAAGGACAGGTGCAAATAAATGACCCCNNNNNNNNNNTCAACACCCTGGGTCTTGTATGTACAAGTACGTCTTTTAAGTTCTGGCTCCGCTTGAAAGAAAAGAGGGGTCCCTCTATATTCAGGCCCCCTGAGTTCATCCTGGGGGATGTATGGCGCGGGAGCCACATTTTTAGAATT
2544	CTAGAAAATAATGTGTTTTTACAATGCAGGTTATCCAAGTATACTGGTATATTGCTTCAATTCGTGGCATGCTTTCAAAAGTCAATTCATTAAAAACCTACATCTGATTGTTAAGATATATATATTTGTTTGGAAGGTGGNNNNNNNNNNCAACCCAACTTGTAACTTCATAAAAACCAAATGAATTTTTTACATTTTCTACCTGCCCATTAATATGTCTTTGCGCATGTGCTTAACTTCCAAAGGGCCTGTGTAATGTGTGACACTTTCAGCCTATTACGGTGTTGAATT
2545	CTAGAACCAGTGATGAGTCTCGCGGCAGCGTTCAAGGAGGCTCTTAGAGGGGGCGGTTGTTGAGAGGGGGAGTCCGCTGAGGGCCACAATTCCATAGTCTATGCGAGGGATGACAAGGGCTTGTACAGCAGTTTGGAAGTNNNNNNNNNNAGGGCAGTTAGGTGATTGAGCCAGGTTTGGGTGATGGCGATTTTCTCAGGTGGTGAGATCAGGAGGAACTCAGTTTTCAGAGCATTTAGTTTGAGGTGATTATCGGCCAACCATGATTGGGTGTTACTAAGTGTGGAATT
2548	CTAGAGTTGCGGAAACAATAGATCGCTATTTTACTCAGTCAATCGTGCATGCTTCGTTTCACCACAGGTGCTGAGGAAATAGAGAGACGGGCGTATTCAATAAAAGTATTTATTGAACAGTCATCTTTCTCAAGCATAAGAAATGTACNNNNNNNNNNATAAATAAAGACTAAAAGTACTCACTGGTGCTTCTAAAATACGCCTACCCCGGTGTACCTAACCTAAGTCTAGTACGAGGGAAGAAGTGAGGAGTAGCCAAAGTTTAGTAGTTATCTGCCAGGAATCTATTCCAAGAATT
2551	CTAGAAAAGAACAGGCAGGTTATACAAACACTTCCCTTTTTCTACATGAGTTATCCTACTCCTACAGGTTATGATCTGGCAACCATACGAATACTTCAATGCCCGGAATATTCAACATAAGGGTACTCCCTGAACTTTAGTNNNNNNNNNNACGGCACCTCAGGCCCGGTTGGCACAGCCTAAAACTCCAGCTCGTCACACTTCAAAGCACAGGTCCGATCATTCGTGCCTCCACCCTCTCCCCAAGTATTTCCCAGCTTACTTCAGTTCTGGTGAGGTAACTCTCGAATT
2558	CTAGAGTCATGTTTAGCTCAGGGATAATTGCAATGTTAGTTTTGGCTAATGTTGATCATTTTAGAAAAAAAGGGATTGATGTTTTCCCATATGAGGAGCCTTTTTCAGCCCAGCTAGAATACCTTAGGAAAGACTGCCAGNNNNNNNNNNAGAGGGGATGAAGAGATGGCCCAGTGGAGTTGGGTGGCTGGCTCTCTGAATGCTTCAAAAGAAAATACACAACTCCCAGTGTTACGGAGGTAGCCCTCTGGGAAAAATCTGGCCCTGGAACCTGGCCGGAGTTGGGAATT
2559	CTAGAAAAAAAAACAACGTTCACAATTACATGAGCATGGCAGTTGATACTTGAAATATTTTCTAACTGGTATCCTACAATACCATCAACAGTGTCCATTTTCATTTTCTTTGGAGCTTCAACATCCTCTTGATTTGTTTTCNNNNNNNNNNTAATCTTCCGGTCATCAAAATCAATCAAATACAATCCAGATAATGTTCTTACTCGAGACATTGCAACATATGCCAAGCCCTCTTTAGACACTGCACTTCGAATGTTTACCAAAGCATTGTCTACACTTAAACCTTGAATT
2561	CTAGAATAGATTCGAATCAGAAATGCACAAAAATGTTGTCAGTATGCTGCGATGGCTGATGGCCGGCTCCTCAGGATAGCTATCTTAATGTGAACCTTATCTTAATGTATTTCATGATAAATAAGTACATTTGTTCTAAGTNNNNNNNNNNATGAAGAGTTTGCTTGATATCCTATTGCAGCTTCTGCTATGACAAAGTGTAACAAAATTGATGGTGCATGTTTGTTTATGTTTGTTTAGGTATCCGACTTAGATCACATGGATCATCACCAAGTACAGGATTGATGAATT
2563	CTAGAAACAAGATGGCAGCAGCCGAAGTCCTGGCATAAGAGGGAAGCTTTACCAAATATTAACTAACCCAGTTGGTTGAGGGGCTCTGTAGAGATATTTGAGTAATCTGCTGATCATAGTTTTGAATCTTGGGTTGATTCNNNNNNNNNNCAGAGGAGCCGGGAGGCCCACATGGGAGTTGAGAACTTCCTTTGATGTAAAAGTGAGAGAGGCTTGTAAAGAATGCATATCTGAGCAGGCGCATATCTGGATTTTCACGTGGAGTAAAAAGGATGCTTGATGTCAGAATT
2578	CTAGAGGACTGGGCCTGCCGGCGTGCCTCCATGCCTGATACAAAACCTACCTGACAGTCTCCTGGCCCCTGAGCCCTCTTGGACATCAGCATTGTGACCAATGATGCTGCCATAGCCCCCTCTTTATTGAATGGGATGCCNNNNNNNNNNCTGTGTATACATGGAGGCAATTAGACCAATCATATACATTTGTAGCATTGGAAAATTACATGGTTCTTGTCCATCCTGTACATATCAGCTACTAATGTAAGCACCCGTTTTCCACCTTCCATTACATCCTGCATTGAATT
2585	CTAGATTCCAGTATCATAAATTAAGTCTTGGAATATTAATAGTCAAATGTTGCACGTCACCATAATCTGGAAACCCCTTAATCAATTTATGCACAGAACTCTCAGTAAGAGAGATCAACATTGCATCGTATGCATATAACNNNNNNNNNNGCAGTTATCAAAATGCTCTCTGTATCCCCTAAATCCACCGTGCACTTGGGCAAAGGTATCTCTATGGAGTCACGAACTGCAAATCGATGGTATTGGATGCTTGTGAGGATTGGTAAACGTTGGTTCATGTCAACTGAATT
2591	CTAGACTCGTCAGGTCCAGCTGTACTATTTGCACGGGGCCTACCTGTCCCCTATACTCCTCCATCGGGCTGGTTTTTACTGGACTGCTTACTGCACCAGGTGCAGCCATGGCCCGGCTGATTTCTTTCACATGGTATGGGNNNNNNNNNNAATCCCAACAACTGTATTGCGTAGCAAAGAAATTGCAATTACTAAGAAAAGTCTGACATCAAACAAATGAAGAGCTGACACAGTAATCTAATACAAATAGATGATCCCAAAGGTATTAAATTAAAGGCCATCGTAGAATT
2624	CTAGACGCTATACAAAAAGAATTGGGAGCAGTCAGAGAAGAAAATCGTAACCTTAGACAAGAGGTAGTCAGCGCTAGGAAAGAAACTGCAGAATTAGCGCTAAGATTAAGGTAGTCTAGTAGCCTAGAGAGAGAGGCAATNNNNNNNNNNCCTTCGATATTCCCTGACGCGCAGTCTAAAGTGGCTTTCATGCTCTCATATCTGAGTGGGGATGCAGCTTCATGATCCATGCCCCTAGTCACCCGGGATGATCCTTTGTTGAGAAACTTTGAGGAATTTAAACAAGAATT
2632	CTAGATTTAAATATCTACAATTAAAGAGCTGTTCTTAAAAAACCTATAGACATAGGGAACGTGCTGGAAGAGCAACTGGTACAGAGGCCAGCAGGGAAAAGAGAAGTATCTTTCTTTTATTGGTCCATCGAGGAGGCCATTNNNNNNNNNNTTTAGCACAAATAGAGCTTATCTATCCCCGGCTAGACTGTCTGAAATGGCTAAGGGTCCCCCTGTCAGTTGCAAAAAATGCGATATGGTGAATGCCTCTGATATACACATGTTCTGGGACTGTCCGGCCATCCATGAATT
2633	CTAGATGACTCTACATTAATCAAGGGAACAATTTTTATTTGACATTATTTGTCAAAAAGACAATGCCCCCCTATCTGCCGCTGTGTGCATCTCCCTCTCTGTGCCAATCCTTTCTGAAGCAGAGGTATTCTGTGGTCACGNNNNNNNNNNCTAGGGACACCTTGTTAGTGAGATGCTGCTGCCAGCTTTGTCTTACTGTGCTGAGAATGTCCTACTTACTAAGCATGGGCGAATTTTGCGAATCTGGCATTCGCGAATTTGCGTATTTGCGAACTCAAAATCCGCGAATT
2634	CTAGAGTTGAGAAAAATGGACCGTTTATTAAAACACCACTGTCTGTTTGTCTCAAACTTGAAGATGCATTCTTTTGTAAATACTATTTGTAATCCTACCTCTCATACTTGTCAATTCACACTGAAAAAGCTTCTTCGTCTGTGNNNNNNNNNNTTGAGGCCTCTTTAGGGGTAAGAAAGCACAATTCAAAGGGTAGTCTATACCCAGCACACTGGGACCTAGCTAGGGGTAGGCAGAACTCTCCAAAATACCTATAAACTCAGATTTCACTGAGTTCTGCCAGTGACAGAATT
2635	CTAGAGAATGTTTTTCCACCTACTCCTTTGATGGTAAGAGAGCTGCTCCCACATGGGTTAGGAATCGAACCAGAGATGTGTTAATTGCTCTACCTCGACAGTGCAGTTTAAGTCCTTTTGAGCTCAGTAGACTGCAAACTNNNNNNNNNNTCTGAAACATTGAGAGGAAATCTGCATCCCTTATATACAGGGCATAGCCTGTCTTTGTAAGCTGTGGAACATTTGGTGTAAAGCCAACATTCTGAATTTGTTGCTGGTTGGCTTGCCTCCGGTCCAATAGGGTCTGAATT
2638	CTAGACCGAACCTACACGGGTTAACACTCCCATTTGTTCCTCTTCTTTAGATGATACGGACTGTAGAGGTCTAACAAATAAGGAAATCCCTTTAAATTACACACAGCTTAGTCACTCAGAGGGAATTGTGAAAGTAGACCNNNNNNNNNNGTCAGAAGTACACATAGAGGGTTATAGAACTATTTTTTCCCCAGCGTTACCTTCTCCTTCTGGCAGAGCAAAGGGTGGTTTGGTTATTTACGTATCCAACACTCTTCAACTCACAAGTATAGTCCCGGTCAAAATGGAATT
2640	CTAGAATGGCTGTACTTGTCTAGGGTAATGCGGGCATTTTGGTTGGGATCAGAGTTTGTAGCATGGACGGCTCTGTTGTACACGGATTCTACGGCCTGAGTTAGGACAGGTAATTGTGTCTGTTACCCACCAGGCAGGAGNNNNNNNNNNACTCTTCCCTTGTCACTAACTGGCAGGCTATCGCTCCTAAAAACGGTGACCCTCCTGAGTCTCTTGTACGTGTTCGGGGTTCTGCTGGAGTGGATCCCGGGGAAGAGGTTTAGGCAACTCCGGACAATGGTGATGGAATT
2642	CTAGATAGGTGGCATAAGGCCTTGATCTAAAGGGAAAGGCATGTGCTAACAAGCTAACGTGAGCCCTAATTTAACAAGAAAATGCAAAAACAAGGGACTTTTTACTTGTCTTATGCAATGAAGTCCATAACTACAATCACNNNNNNNNNNCTGGACTGTAGCTCAGGTTCTAAGCGGTCAGATGAAGTGTAACCCTTATTCCTTCTGCTTCATTCAGCACAGCATCATTTTCTGCTTCTGTTTGCGTCCAAACCAATTGAGTATCCGAGAACGGTAGATATAGCGGAATT
2650	CTAGAAACAATGCAAATAGATTAGCACTGATAACAATCTACCTAAACATTCTTTGTTAGTATTCTGCAATATGAGAATAATGTGCAGTAAAACTTAATTAGATGACACGCTTAATTATATTGGCTGCTCTATTTTAAGACNNNNNNNNNNCTATCTACTGATAAAGACAAGTATGGAATACGGTTGAGGGCCGAACCTGATCACATGGTTCTTGGAAAGCGTCTAAAGGGAGCCTTCAAGAACGTGATGGCTGCCATCAAGGAGCTAAAGAGTGAACAGTTGGAAGAATT
2651	CTAGAATTGACTATTTTCTAGTGGACTTACGCCTCTGGATAGATGTCATCGATATGGAGGTCGGCCTTACTATTGACAGTGACCACAACCCCCTAACTCTAACTATAAAGAATCGATGGTCATCTCAGCCTACTAACTCTANNNNNNNNNNAAAGATAGATGATCTGGAGGAAGCCATGGTAGCAGCGCAGGAGAAGATACCTCTAATTCACCAAGATACTATTTGTCGGATTGGCGCTCAGTTTGTAGGAAGTGCTCGCAAAGGCAAAGGTAAGAGCCATCAAAGGAATT
2652	CTAGAAGGAAGTCTGCTTTCTGCTTCTCTTCGTCGAGTTTCACCCTGAAAAATGCAGCTGCATTCCTGATGACTGTGTTATAGACCCCAATGTCATCTGGCGGCGAGGGCCTCGAAGGATACGTGTCGATGCTTTGTTCTNNNNNNNNNNCTCTTCCTCTTCTGGATCGTCGAAAGTATTGACGTTCTCCGACTGTTCATCGACTTCTTCCACCTCTTCCTCCACTATCTCGACCACCTGTGTCTTAGGTTTCATCGGGATTATGAAGTCCTTCATCCTGGCGTCGAATT
2669	CTAGACCAAGACAAATCTTCTTCTGGATCTTTCATCTGCGTTCGACGCCGTAAACCATGATAAATTGCTAGATTGACTCGGAAGCAGGATGGGACTGTCAGGAACCGTTCTTGAATGGTTTAAATCTTTCCTGGAGAAAAGATNNNNNNNNNNCATATGTTTTCGGATGACACACAGATTTACATTAAAGTCTCGTCACTGGAGAAGATCATGTCAATGAATGAAGCTCTAAAGATGACCATTCATTGGCTAACAAGTAATCGGCTTAAAGTGAACGTGCAAAGAAATGAATT
2674	CTAGATAAGGCAAATCTCCTCCAAGGATAATTATCTGTGGTTAATACTGAGTTGGTTTATCAGGGCAGCTCTCACACTAAATGGTTTACTACTCCTAAACATCTCATTGCCTTTGGGAAGAGAAGGCCCCAACATGGTGCNNNNNNNNNNGACAAACTTGTGGACCCTGACCTGTCCTGTGACCTGGAGAGAAGCAGCAAGCATACCTTCATTGCATTGACAGTGGGCTACTGTCCCCTCTTGGCTTTAGTGCATAGAGCGGTGGTGGCAGAGTACCATGTTTGTGAATT
2681	TAGATATCCATTCTCGGAATGGGAGACATTGGATGGACATGACAAATTTGATTTGGAAATACTGGAGGTATATGGCGGAGGGTGGTAGGAGTAGATTAAGGCCAACTAACAGATATCAGTCAGTGAAAACTAGAGCACANNNNNNNNNNGTATAATGCAGCCCACTGAGCCATCTGTAGTGACGGTGATAAAACGTGTCATAACAAGTGTATTGGAGTTTAATGTTGTCAAAAAGACAACGTACCACAGAATCCTTAATTAACTTTACGAGCAATAGTTCTATTGAATT
2682	CTAGAGGAAGGGACTCCCTTTCAGGGCCCTAGTTTTGTGCACCAGTGGTCAGTGTCTTCTGGCATGGAATGTAGTGTGAAAGAACTGAAGTCAGCCAGCAGGGGCGGCGTCTAAGTAGATACCACGACTTAGTCCCGGCGNNNNNNNNNNACTTGTTCTTCATGGCTAAAGGGAGCTGCAGCCCATAGGTGGAGATAAGAGAAAATGTCTCTGTTAAAAAGGCAGGATTTTAAGGCCTAACTGAAATGCAAGATTGATCGCTAGGATCCTATTTCGACAGCAGCAGAATT
2685	CTAGATGGCCTGGAATTTAAATATCTGAAAAGTTTGACACTAAAGTTGTCGTTGCCTTTCTACGTAAGTTGTTTTTACAAGAAGGTGTTCCAAGGAACATTTTAACGGATAATGGTACACAATTTAGATCTGAACTTTTTNNNNNNNNNNTCGTGCTGATAAAGATTGGGAAAAGGAATTGCTAGAAACTATTTGGGCCTATAGAATCACCCCCACCAGTACCAATTACAGCCCTTTCAGGATCCTTAGAGGTAGGGAGCCATTTACTAAGGATAATGTTACTTGGAATT
2686	CTAGAAGTCAGATTTGCAAAAGAAGTTAACATTGTTATGAACCGTTACCAATTCTATACTCACAGGCAGGAAGAGAATCAATCCATAGATGAATTTGTATCCAAACTCAGAGAGTTGTCTCTCAAATGCAAATTTGGAGCGANNNNNNNNNNGTTAAACAAGAAGGAAGGTGGCAGTGGAATTGTCTCATCTGTTTCCAATACAGATAATGATGTAGCGGCTGTTTCAAGATCAGGAAGATTTTCCCAAAGAGGGAGACAGCAAGTTAGATCTTGCTTTAGGTGTGGGAATT
2688	CTAGACCCAATGCCATATCGCAGATAGACAAAACATGTAAGGCCGTTCAATAGTTTTGAACGCCTTTTCTACATGGAGTATTAAATACTCAAATTGCAGCCATGTATGAGGGGCATATGCTTTATTTGAAAGAGGCGGCGTNNNNNNNNNNTGTGTAGGATCGCTATCAGGCTTCGGTAAGGAGACAAGTGTAGCCTCGCTAGAGATCAGGGAGGTGCGAAGAAAGAAGCGCTTCATCATATACCCACTGAAGGTGCTGGACCAGAAGGTCCATGTCTGCTTTATAGAATT
2690	CTAGAAAGGTGTTTTTTCGTTTATGCCTGTCTTCAAATTCTGATTTACATAACATTTGCTTCAGGTTAGGTGCTCGTCGATAGCATAATTCTGGAAATGTCTGTAGATGTTCTGTAAGGCCAGCTGTATATTATAGTAGATNNNNNNNNNNTGGTCATAGACCTAGGTGTTTTGGGTTACATCCTCTATTGCCTACACGAGTTATGACTGCTTGACTCTTTGTCATGAATACTTGACTCTTTGTCATGAATACTAAGTCTTTGCTACAGTTGAGTCTTGTCCTCAAGAATT
2701	CTAGACTGGGCCGTGACCCTTCCACACAGGAGGCTTATCTCTTGGAGATTGGCCCTGGTCTACTTAGAAAAAGATATGCAAGATTTCCTGGCGGAACCTATCACAGAGAATGAGGTACGTGGAGTCATTAAAATGCTCCGTNNNNNNNNNNGAAGCGGTTATTATTCTCCTCCCTAAGCCAGGTAAAGACCCCACCCTTTGTGGATCATACAGGCCGCTTTCTCTACTTAATGTAGACTATAAAATACTTGCAAGAATTATTGCCAATAGATTTTCGCAATTTATGGAATT
2717	CTAGAATGACATAATCTACATTTATATTTAATTATGTTATAACTCAGACATACAAGCCAGGGATGTTGTAAAATCCCAAAGTCAGACTCCATTTTTAGTATGTTAAGTTAGCATGTCTACGTTTGGTCCATATTCAGCATNNNNNNNNNNGATGTGTAAAATAAACATGTTGTCTGAGTTGATGTATTTTCATCATGCTGGTTCAGATCAGTTATGTCTCGGATTAAATGAAAAACCCCTAATGAAGGCTAAAAATCAGTTGTCAAATCCAGTGAATTGACCACTGAATT
2720	CTAGAAATAACAAACCTAGCGTATAATAAAGGCTATATCAAACAACTCTATTTATTATTATTATTTTAGGATGTTAAGTCAAAAGAACTCCACAGATGTTGAGAAACAGAATGGCAAAAGCAAGTGGAAATCCTCATGAAGNNNNNNNNNNATGTTGTACGCATACTTTTATTGGAACCCTGCCATGGTGCCAAGGCCAGCTCTTTGAAGCAGATTTCACACTATCATCCAAACAAGTACAAATGGATGAGTTGGAGACCCCTATTGAATTTCGAACCATCCTCTGGAATT
2721	CTAGAACTATTTCAGTTGGTACTGTCTCAGAGCAACTCTGCTATCACTTAGGCATTTTCAGATAGTGCCATTCAGCAGTTGATCACTTTTGTTTTTTTGGAGATAACTGTTAATAGGCAGGCTGCAATCTCCCTTATTGAGNNNNNNNNNNAGTTTCATCCCTGTACATCTAGTGCATGTGTCACCTCAAAGTTTCTTTTTCGCCTCGAACTTAACCGTACCACAATGGCCATATTATCTGTTAGTAACTTGGGTCCAATTATAAGTTCGAGGCATGTGGGCTGCTGAATT
2723	CTAGATTGGACTATGGAAACGTCTTGTATTTAGGGGCCAGTGCAAAATGCATTCATAGGCTGCAGCGGGTTCAGAATGCAGCGGCACGGCTGGTTCTCCTGCTGCCCAGGAGGGCCTCTTCTAAGAGAGCACTCCAATCCNNNNNNNNNNAGATCGTGCGGGACTGGGCGAGTAGCTGTTCCCAAGTTTAGCAGAGTGAGAATGGGTGGACACTCCTTCAAAGTTCTGGCTGCCCAGCAATGGAATCAACTACCACAGAAACTACGCCTGGAAACATCAGAGCAGGAATT
2727	CTAGAAAATAGCAACATTTGGATGATGGATAACACTTTTAACTCAACTTCTCCTCCATTCACCATAATTTATGCTGTTCATGCTAACATTAACATCACTACCATCCCATTGGTTTACGGTTTACTGCCTCACAAACAATCNNNNNNNNNNAAGTATACTTTTTTGTTTAACTTTTCCCAGGTATATTGGTGAAAACATCCCAAAAACATTAGCTACAGATTAAATGCTTAACAGTGAACTGCAATATGAACTAAAAAAAACTATCTGTATTGTATTTTGTGTGGATGAATT
2737	CTAGAGAAGTCCCCTCTATGCCGGCTTTGTAGAGTCTTAGTATCAGAACGTCATGGTCAACCATGTCAAAGGTAGCAGAGAAGTCCAAGAGACGAAGTGCAGCAACCTCGTTCCTGTCAACTGTGTTCTTAAGAGCATCTNNNNNNNNNNAGGGTTCAGCGTGTCCAGGTTTGCTATCTTCGGTAATGGGCGTATGTATGACTTTCTTTGGTTCGTCTGGAACTATTCCTGTAGTTAAGGAACTGTTGATGATTCTTCTTACTGGTGTGGCAGCAGAGGTTAGAAGAATT
2740	CTAGAGCTCCAAAGGCCAACAAGAAGATTGGGACTAGTCCCATGGTGGCAGCTACAGTGTCCCTAGAGGTAGAGAATATTCTCATGATCATAGGAACCTGAACAAGATAATACCTCCCTTTCAGAGTGGGGATGACATCCNNNNNNNNNNTACTCCGTCTTGAAGAAGGCTCTCATTGATGGGTTTGGCATAACCACTGAACAGTACAGGATTAAGTTCAGAGACACCCAGAAGGCACAGACTCAGGACTGGGTTGACTTTGTAGATTGTGCTACTAAGGCTCTGGAATT
2742	CTAGAAGGGTGGAATGCTACCCCCGCCGCCAGAAATGGCAGGGGGCAGTATGCCAAAGTGTTTGACACCAAACACAACATGTTTTGATAACGCCATCCCAAAGTTAGCATTTACTGCAAGGATTATAATTCACTTAAGAGTNNNNNNNNNNTCAGGATTGTGAAGGCCTGCCATAGGAGTGACTTATAGGTTTATATATGTGTCTATTTTAAACACCTCGTATGTACACCTTGATGGTTTCCCATATCATCGAGAACTTATCTACTGAGCCAATATTTAATTAGAAGAATT
2744	CTAGAGGACCACTTCCTGATTCCCAAACAATTACTTTTTTTATTTTTTAAAGTAGCCTGCCGGTTTCTTTAACGAACATCGGCTGCTTTAAAAGATTTCACTTGGAAATACAAACACAGGGATTTCGGCCTATCGTTCTTNNNNNNNNNNGTAGCTGCACGATTTGCGAGCACTTTTTGTGACCAGTACATCAGGCCTATGATTTCAAAACCGAAGCATGAGCTACATATGATTTTCTCACACACAACAGGAAATTTAATAATCTTTAGACGGAATTTGAAGGCGGAATT
2747	CTAGAGCCCAGGTGCAAGCTGACCATGGGAAAATTTGGCATGGAAATCGTACAACAAATATTATGTAAAAATATGTTAGTGTCTACAAAATAATATATTTTTGACAAGCATTTCTCCCAGGCACATCAGATTATATCACANNNNNNNNNNCTATATTCTTATTTTCCATGAAGCAACATTATAGTCAATTAGGTCAAACACAAGATAGATTTTTGTAGTCATCCTCACGTATTTCAGGGGTTTCTCATATGTAATAATGACAAAATAGGAGGTACAATAAAAAAAGAATT
2753	CTAGAAGGGCGGAATGCTAACCTCATCGCCAGTATTGGTGCGGAGTCAGCATCCCGATTCGTATGACTCGACAGGTCTTGATAATGCGATACCGAAGTTACCAATATGGTACGCGTTATCATGGAACAGCCATTGAGTCTNNNNNNNNNNCCTCAAGCAACGGGCGAGTACGACATGTTGCCCCAGCTGTCGCGCAGCCAGTTGTGTCAGATTTAGATGGCCATCCGGGGGTGGCATAATACATGCTTCAGCCCCTGGTAGGTGGATAAAGTAGCAAAGGTCCAAGAATT
2760	CTAGAAGTCCAGATGCAAGAGTCTGAGAGGCAGAGTCTAAGTTTAGAGTGCTCGGGACCACTGCACCGATCGTACTACCTGTCCGCGTGAGAGATATGACCCCTGTATTTGAAAAGGGGGGGCACTGAAATTTAAGGTCTNNNNNNNNNNCCCAAGCGGGTTTTCTCCTTAGGTGAGTAATAACACCTGTATTGGTCATTGACCCCATGGGGATTCAAGGGTCATCGCCTTGGAACACTGTTGCTGGAGAAGACAGGTTTGTCACCCTAGGCAGTAATGTGACCAGAATT
2761	CTAGAGAGAAATTGTTATGTTATCAGGATTTGTAAAGCGTGACTTATCATCCGGGGGGTATCCAGGTGTTAGAGCAGGCGGGGAGGTAATCTGTTGGGTGTTAGTTGAAGAGCCAAGTCTTCAGCTTCCTGTGAAATTCCNNNNNNNNNNGAGGCAGCAGTTGAGCTAGACTGGTCCAATGTTGTGCAGTGCTTTGTATGCCTTTGTGAGGAGTCTGAATTGGGAGTGTTTGTGTATTGGCAGTCAGTGGAGATCTCTGCAGTGAGCAGTGATGGTGTGCCGTGGGAATT
2778	CTAGAATAATGCTTAATAAGTTTAAGCACCCAATAATCATCAGATTATAGTAGAGAGCACTGCATGAACCCATAATGAATTAACAACAACATGTACCAAGGTATCTGAGTACTGCAACCCAGTGAAAGCTCAGCTGGACTNNNNNNNNNNACCACTGCTAATCAGTGCTAAAGTGCATATGCTCTCTGTGTAAATTGTTATTATGGATTATTTTTTCCAAGATTGGCTTGTCTGACATACTAAGTGCCTAGTACCATGCTATATGTGTACCCAGGGCCTGTAAGTCGAATT
2780	CTAGAGTATGTAGCCCAAAAAGAATAAAGTGGTAAAATTCAATATACTAGTTACAAATTTCGAGATTCCTTCAACCAAACAATTGAACAATTGTAGATTGTAAAATAGTAGTAGTAAAATACTTAATAATAACAGGAGGGTNNNNNNNNNNAAACTTCATATATTTGAGAAATGTTGACAGAACTGAGATGTAAAATTATATGCAGAAGTTACTTCTTCCTTATGGAGTAAAACACTTACATACACTGCGAAGGTCAGTGGAACATGGTAAATTGTTCATGGGTGTGGAATT
2782	CTAGATAGAGCAATCTGAGAGTAGAAGTAGAAAATGGCATTACCAATGGTGAGAGTGCTCAGGGAGGTGAATATCTCCTGGACTAGCACTTTATGGCGAGCACTGGGTCACTGATCCAAATCTCGACGTGAAATGAGTGCACTCAANNNNNNNNNNAAACAAGTTTCTTCCCTTCAGTGAATATCTTTCTGGTGGGTACTCCATACAGCTGCAGGTTTCTTACTTTTAGAATATTCCAGGAACCAAACTGCATCCAGGGAACTCTTCAGTCATATTGCCTTGTCCCTGGTTGAATT
2788	CTAGAACTTCCTGTAGGTACCTTTTGTTTTTCAATTCCAGCCTTGCAGGGCCGATTCAGCTCCGGACCCCTTCTTCCCTCAGTTTGAGCCTGACTCTCATTCAGATTCGAAGGTGGATGGGAAGAAGGCCTGCCTCCAACNNNNNNNNNNCACTGGAGCATGGTATACCACCCTCCCCTATTCCCACTTCAGGCATTAGAAGCACAAGAGCACTCCCTGGAATCTCTTACAGCTGCAGGCATCCGGGGTGTTCAGAGCTGATCTCAGCTCTTCAAGTCTCCTAAAGAATT
2802	CTAGACAGCTTTAGTTGTTATTGCAAACTAAATGGCATTGGAGTAAATCCGAGAAAAGACTAAATATAAATATATGGCTATTAAACAACTCAAATGCTTGAAAAAAACAAATAGTGCTAGAGCACCCACCACTTGAGCATGNNNNNNNNNNACAAGCCACTAATTCCAAGGAAATTTCCCCGGCACCCCTTTAACTCCCTTGTATTATGACATTCTCATTAAGAGAATAGAGCACTTAGCTATACTGAGATCTTAACCATACTGGATTAGAATGTGGACAATAGATGAATT
2811	CTAGACAGTGCTGCTTCTGTGGTCTCATTGGTAATTCCTCATTCTAAATCCTTTAGACAGAGCTGCAGCTGCTTTTCTGGTACCAGTTGTAATTCTTCCAGAAATAGGCAGAGTGGAGATGCAGGGGCTCTAAGAAGGGGTGAAAANNNNNNNNNNGCGATGCACGCCTGGGTAGAGGAGTCTTATCAAGTCCCAATTTCGCAGAAGCAAGATTGGTAGAGTCAGAGTGGCTGGTCTAGTGTTAAGTGCAGGAGAGAATGTTCACTTACAGACAGCCGGTGATCGCTAGAAGAATT
2815	CTAGAACACCGTCAACCTCCAGTGGAGTAATTTCTTTGTGTAATTCAGTAATGTTTGTAATATACTTTTGAATATTTTGACTTTTGTCTGGGATATAAGTACAACAGTGCTGTACCTTTAAAATTCCACAGACTCCTCCTTCTTTTGNNNNNNNNNNCTTTCGTTGACAATTTTCGAATTTTATTCGCATTAAAAGATATACCCACTGCTGGTATCAATGCTCCAAAAACATCACCTATTATTTCTAAAAAACTTACCCTTTTTCTACGTGTTAATGGTTTACCTATCTCATGAATT
2822	CTAGAGCAGGCACTGTTTTATACGGCGCTGAACTATGGGGCCACGAGGACATATCATGCCTGGTTATAGCCCAAAATAAATTTATGAGGGCCTTAACAGGACTACCGCAATCTTCGCCATTGGTGCCATTATTTCTGGACTTGGGCTGTNNNNNNNNNNGTTGGGTCACTAACGAAGATCAGATGGCTTCAGTATATTAAAGGCACTCTGACAGCAATGGGGATGGTCATCTTGTGGGATTACCCAGATTCAACTCCTTTTCCTTATAAAAAGGAGCTTAAGGCCGCTTATATGGAATT
2827	CTAGAAATCTTCGGCGGCCTATCTAATATGTTGTGTACCAGTCTTTAGCAGTTAGAGTGATGCCTAGGTCATCCTCCCATTAGTTCGTAATTTGTCTAGGGGCAGCTGTTGATCTATTCGTAGCGCTCTGTATATGCAGGNNNNNNNNNNAACATGAGTAGTTCTGAGTCCCTAAAGAGGTCACCTATCTTCGTTGCCCCCGCTTTCTTCCACCGATCTAGTCCCCACCAGCTTCTCCAATGGTAAGTACCTGCAGAAACTCCAGGGGTAGTTCCGCCGAGTATGGAATT
2830	CTAGATCTCTATGCACAGTTCTGTGGGAGAACGGAAACCCTGCTACAGTCTTTGAGGAGAAGGTCCTGCAAAACTTGCAGTTTTTAACTTCATGGTCCGGGTAAAGACAGTAAATACACTTACTGTGAGGATCTTCATGANNNNNNNNNNCAGAGCTCAAGGAGACTCTATTCACACGACGTGCGGTAGAAAATCTGAGGGCTTGAGCTTCTGAGGAGAAGGTTCTAGGGGGTGCTATTGGCCGAAATGTGGACTATTATAATGACTATGATATGTTACTAAAGTGAATT
2831	CTAGACACAGGATCTAACTTTACATAAACATAGTGAAGACCTTTAAAATCGCAATAGGAGAAATAATCTACAGATATACGGTCTTTCTGAAGGCTCAGGGGCATGGACTCAGGACTTTATTCAAGTCATTTGTTCCTAAGNNNNNNNNNNATTCTTTATTTTCTGGAGTACACCAAGCTTAATTAGGTTATCTCTACAGTCAAATGGATGGAATGAATCCTGTATTATGGCTCTAATACTTATTTCTCTCAGGACTATGCCTAAAATACTGCTGATAAACTCAAAGAATT
2837	CTAGATGATCTTCAGGCTCAACTTCTGCACTGTGGTTACCCTTATGCTGTGATAGACTTACTCCAGTCCTGGCAAATGACACTCCTTGTCACAATTCAGCCACCTTCTATTAGCAACACTAATTCCTAGTTACCTAGTCANNNNNNNNNNTTTCTAAAGACTGATCTCTTGTAGAAACAAGATAAAGATGCACCTCTAATTCCTGAGATGATGTCAAATCACTGAAGTTCCACAGTCAATTAGCATAACAATAATATACAGCCCTAGCCCGGAATATACTTGTTAGAATT
2866	CTAGAATCTTCCACCTCTTTCAACAAAAGCAAGCGTGCGAATGATGTTCAACTCTGTGCTCCAAGGTCGACATTAGATTAGCCTGAAGTGATTTTCAGGACACTGCATTTCAGTCATGCAATTGCAAATATTTCTTTGCAAAATNNNNNNNNNNTGAAATTAGATAAGCAAACTTGTCCACAAATCAGGACTTTCCCAAGTCAGCCATTTGCAGATAAACTGCTCGGAAACGTCGAGGGAAATAATGACAATAGTGACATTTTAAGGCCAAACTGTACTGTGCAACTTTGAATT
2872	CTAGAAAAAGTAATGGGAAATAATCTTCAAATCAGGTTTAGAAGAGCATTGTCTTTAAAAGACACACTAAGCCAAACTACAGTAAGTTCAAATATTGAAATAACCACAATACAGGGCGTTTATACTTGTGGTACATGCACATCNNNNNNNNNNACCATTCATAAGGCTAAAAAAAGAGTGCTGGAACAACAGAGGGCAATACAAAAAGAGGACAAACAATATCCCATTGCCAGGAACTTTAAATAAGCACACAACAAGAACACACATTTATTGACATTTTGTGTGTTAGACAGAATT
2874	CTAGAAAGTTCAGGCGATGATACTGATGTTTCAGCCTCTATCCCAGATTTCGGTGAGAATGATTGAGGCTGCTGGGCCTCATGGCCTCCTGCATCCTGTGGGTGGATCATGCCAGGTGGCATATGCAGGCTCTGCAGTTGNNNNNNNNNNTTCCCCAACTATGTGTCAATTCTGGGATGGGATGGCCACATGGGAGAGTAGGAGATCAGAGGCCTCTGGTCTCCGGTGGAGTCAAGGCTCAACATCAACCTTCTGGAACTTCGAATGATCCGTCTTGCACTTAAAGAATT
2883	CTAGATCGTTGAAAGACACTGTTTTCATATTTGCCATTGTCAAATATATAAATCGTTTAGTGTCAATTTTAGTAGTATAGGAAAATGAACAGCTGTCACATGTATGAACCCATCTGTAATATAGTCCAAACAGATTGTAAGCATAAACATANNNNNNNNNNCAAAAATATAATGTAACAAAGAACAAAATCTTTTTTCTCGATTTTCCATAATTGCATGCTGTAGATTTTTTCAAAAAAACACAACGTTGACGATTACATTAGCATAGCAGTTGATGCCTGAACTATTTTCAAACTGAATT
2890	CTAGATCTTTGTAACTTGGCCATAATATAGCTTTGTTAAAAATTTACCTTGCCCTTATTGTTTTAAAATATTTGTGGAATATGTCATACCAGTTTTGGCAGCACACACTTATTTTTGATCTACTGATTGTAACTCAATTANNNNNNNNNNACGCAGGTTGCCTAAAAGTGACACCAGGAGTATGGTTCGATTTCATTCAACCAGACACAGAGGGGACGTCGGGCGTTGGTTCCTGTTGGATATTTTTGCCACTGATACGAGTGAGTATAACTTGGTTGGGGGCTTGAATT
2891	CTAGAGCAGAGGTTCCATTGTTGAATGTGTTTGGTGATTTTATTCCTGATGGAGAGCGGTCCTATTCCATGTAACGCTTTGTGGGTGATACAAAGCAGCTTGAACTTGGATCTTCTTGCAACCGGTAACTAATATAGTCCCNNNNNNNNNNCACACTTGATCCATTCTCTCTGGGAGTCTGTTTTTTGTCTGTCCTTGCATTTATTTGGTGCTTCCATTTTATATCAATGAAACTCTGCAGAAATATTTACACATTTCTGCTGGAAATGGAGGAAGAAATAAGTGGGAATT
2904	CTAGAAGGTATCCCCCTTTATGCGTCGGGCCTTGTACTAGCTGGCAGAGTTGGAAAGCGGCTAGGTCTGCGAGCAGGCCGCTGATCTTATTGTCAGTAATCAGGTCGAAGTGAATATTGAGATCCCCGAAGATGTTAAAATNNNNNNNNNNGTAACAAGCACATTCACTTCCCTCAATGTTTAGTCTAGTAAACAGGCAAGTGTAATGAGATTTGGTCATTACCGCAATGCCTCCTCCCCTGGTATGTCTGTTTAATAGGTGGATAGAGTAGCCAGCAGGGGTAGCCAGGTTGGCTATAGAATT
2905	CTAGATCTCAAAATGCAAAAAAGAGAGCTCGCGAGAGAAGTGTGACGCCTATCTCGAGTGGGAGAAAAGGGTGGAAAACAAGAAAAAACAAAGTTGCGAACACTAAGGCGCACGTACAGAAGGAACCTGGAAAAAGCAAAANNNNNNNNNNGGATTGCCCACGTGAAAACCCTGTTTAATAAATCTACGACGGGTTCCGAACAATTACTTCATGGGCCTCACTACGAACAGAAGGAAGTCCAAGCCTCATCCACTCAGGTCGCAGCAGAAGACATTACATCTCAATTGAATT
2910	CTAGAGTTAAAGGCCATTGGGCAATTGCCCTCTGTGAAGATTCTGAATCCATGTCATTTGGGCAGTTTTGAATTTGTGGGTTCAGTCTTCTGTCATGGTTTGTCTAGGAAGTAGCCTGTTTTCCAGCTGACTGTCCAAGGNNNNNNNNNNGATAGAGGTAAGTTGATCTGCTACTCTGGATGCTGCTAACGCTTCACGCTGTTGGAAGGGATGACTACCACAACCAGTTTCTTCTACACGTATTCTCTAATCAAAGAAAATAAGAATAATTGCATGTACGTCCTTGAATT
2921	CTAGAGCAGACTGCAATAAAAATACAAATCGATTCTCAGTTTTGTTATGATCTCAGCCTCCAAGTTAATATATCAGAATCTACAGAGTAGGCCCAGGACTGAGAAGGTTATTAAAAAGACCGTCTTATATGATTGGAGGANNNNNNNNNNGGTTCCTTGGTGGAAGCAATAATCCATGTTTACAAGACCGAAGTACAGGGGAGCGCTTCCTCTCGGTCAGAACAGTGGATTTATGCAAACAGGACAGCCAATAAAAACCTGGGGGCTCCTCGCAGCACCCTAGAGGAATT
2922	CTAGAGACTTTCATCTTCTGGCATATTTCACAATCCAAAACATAGTGTTTGGTCTGTTTCCTAATTCCGGGACACCAATATCTCTGTTTTAATAATGATACTGTGGCGAAAACACCTGCATGGGCAGAGGCTATCCCCTTCANNNNNNNNNNGAGTGGAAACGTCTTCGGTAACGCTGCACCGCTGCCTTTGCTTGAAGCATTGACAGCCAATAATATCTCACTGTCTATTTTCATTTTTGATCGAGTGATCGCAGCTACGGAAGACGTTTGTACAGCCCCATTCGTGAATT
2938	CTAGAGTGAGTGAGCTGCAGGCTTATCATCTAAGCTGCCTTCCCTCTCAGTCTATCCTGAGAAAGTGGTGCTTCGCACAAGGTCCTACTTACTGCGGAAAGTGGTCACCCCATGTAGGCCAATCATTCGCCTTGCCTATCNNNNNNNNNNGTGCAAATGCAAACCATCACTCTCTGGGTCGTCCTCTGCATCAAAATCTACTACGCATTGGCTTGAAACAACCTCCTGAAGGCTTGCCAGCTCATTCCACCAGAGATAAAGCTGCGACCACTGCCTTAACACGGTGGAATT
2943	CTAGACTTAAAAAATGTTTTTGTGAAGGATACAACTTAATTGTGCATTGGACACACACCACCACTGCTCGCTTTTCTATTAAAAAACAACACTGGGCCTGGGAATTAACTAATCTGGAGTTATGGAGCAAGACTGACTGTNNNNNNNNNNCAAACACTCACTTTGGGATAGGAAAACACTTGCATTGTAATAGGGGATATGCACACATTAATACCTCCAACAAATCAGTATACTGAATCAAAGACCAACATCTTGATAACCAAGACATGGAGATATAGACTCTGGGAATT
2945	CTAGAGGTGAGGTCAGTTGTTCGCTATGGGTTTTCAGTTTACGTAAAGGGGACAATGATTTGGTTGAGACCTGGAGTTTGTATTGTATCTGTGCAGGTAGATATTGATAAACTGTGGCACTATGGCCTTTACATAGTCGGNNNNNNNNNNTAGGAGGAAGTACTCACTGTCAATCAATCAATCAAAGCACATTTATAGAGCGCTACTTATCACCCGGGAGGGCAGGGGGGTGGAGTACCGTACCTCTGGGATATCAGTTGAAAAGCCAGGTTTTCAGTTCCTACCTGAATT
2950	CTAGAGCCACTCCCTCCATCATGAATTTTCCCCATGTATGATCGATGATTGTTAAAATACATGTTTTGTTTTATCTGCATTAATCTTGAGTCCTCTAATGTCACAGAAGTCTTCGAACAAAGCCAATGCACACTGTAATCNNNNNNNNNNCTAAGCACGACTGGGGACCTGTTTCCGGGAGCCCACGTCTTCTCAAGCTCTGAAGAGGACCGATTAGGTGAAGCGTCCTTTATGGACCACTTCGTCCTCAATAGAATCCGCTGTGCTCTTAGGGCACAGATCCCGGAATT
2963	CTAGAGCAAGGCAACTTCAGGTCAGCAGTAGACTTAAAGAACATCCCCATTTACCCAGCACATCGCAAATACCTCAGGTTTGTGATAGCAGGAAAACATTCCAAAAATCAAGGTCCTTCTATTCAGTCTCTACTGCTCCCANNNNNNNNNNTTACCATAAACCTCCTACATCAATTGGGGTTCACTATCAATGTCCAAAAGTACCATCTTCAACCTTCTCAGCTGCAACAATATCTAGGGGCTATGCTCAACACTCAAATAGGTTTAGCCAGTCCAAATGTATTCAGAATT
2967	CTAGAGATTCACAGCACTAACCTACACCAACTCTGGTGAAACACTTCAGCAAAAATACAAGTAAGCATTTAAAGTGAATGGCATTTAGCCTAATGATATGGGGTGAACTGTGCTGGGAAGTGAAGTAGTGTGCTCCCATCNNNNNNNNNNTTCTATTTTCTCTCATTTTTCAGCACATTTTGGTAATCTAAGACTTAAACAGAACCACATGGTCACCGTACATTATGTGGTTGAGCATTATCCAAATAAATCATAGCTCCAGCCCTAGTATAGAGGTGTATGATTGAATT
2969	CTAGATTAAAAACCACCATTCCACCCTCAGCCAGTGGGCACATCACTTCGTCTATTATCAGACATCTGCGTGTAGTTCCCCAGATCAGGTTTCAATGTATGGACGATAGTTCACAGTAAAAGGCTTTAAGGTAAGTTCATNNNNNNNNNNGGGACCCTTCAGATCATTATCCATGTGGTAGATTTGGACACCTAAATACTTAAACGGGGTGGGCACCCATTTAAGAGAGTCTCCTGGGGAAAGGGGACGGTCTGCTAGGCACTTGCTTTTAAGTGAGAGCATACCAGAATT
2988	CTAGACTAGGAAGTGAACTCATAGCAGCATCACATAGAGTCCCAAGATCAATGTTTTTTGTGTTGTGGAACCAAGTAGAGGCTCTTTTAGGTTGGCCAAGAGTTATAATGTGTGAAAAGTGAAAACAGAAGGGAATGAGGNNNNNNNNNNGGGCAAGATCATTAGCTGAGAGAAAGGTAGCAAGCATTTGGCAGCCAAGTCTTCCACGAAGCCCCAGTGGAGATTGAAATCACCTAGGAAGATCTGCTTGTCGCTTTGTGAATATTGGTCACTAACGAAGTCGATGAATT
2995	CTAGAATACATTTGAACATCAATGAAAGCAGTTTTAAGAAAGGGATTCTATCCTGGAATTTCAAGCCAAGCTGATTTACTATGTGGTGAGAAGGACATCATAAATTGTTCCTTTATAGTCATGTAATGTCTTTTTAGGTCNNNNNNNNNNCATGATGTAACTATAAGCATCAATTATTTCCACTGTTAAGCCCTCTCACCTTACTTAGTGCTGCCTGATAATAAAGCTTATATTTCTCTACAGCTTAGCAACACTACACATACTATTAATTCATGACACTGTTCTGAATT
2997	CTAGACACACCATCACCCAGGCCCTCATCTCAAGCTGACTGGATATGGCAAAGCTCTCTGCACCTCCTCAGACAACTACAGACCCTACAGAACACAGCCAGACCAGTCCTGGATTTCCCAAGACAAACCCACATCACCCCNNNNNNNNNNCTCTGTTCTGCATCCATTTTTGTAACCGACACCCTGCACCCGACATAGCAGCTGAAGAGGTTGCTTCTTCTCCTAGCAAGCAGCGAAGACATGAACAGAGCTACCCTTTCATCTGCGGACATCCCCATCTCTTCAGAATT
3005	CTAGATGATGATGATGTCCTTCATCAATGGCTTACCTCGTCTATTGACGTATGTCTACCCCTGACCAATAAGAAATATAACCACCACCACCCCTCAGCCCCTTGGTTTTCTGAAAAGCTCAAACAAGAAAAAACGAAATGCNNNNNNNNNNGAGCATTCCAATCAAACTGTTTTAAGTGCACAAAACTGCCCCAAAGTAGTGTTCAAAGTTGTTAAGGAACTTTCGGGTGCCACTTGTCAGCCCAAATACCCATGCTTGGACTCTAAGCAATGCGATTATTTAGCAGAATT
3011	CTAGAGCCCAGTGTCCTCCTATTCACAAGCAACCAAAATAGCTTTGGATGTACTAATTTTAGCCAAAACTGGTCGGCAATTGTTTGTTTGTCTCAGTGCATGGCTTGCCTAATTGCTTTTGGGCCTGCTTGTAGATTTAATAGGAATGCCTATCTTTCTGTTGGTGAGATGTCGACTTCTCTCCTTGCTCCTAATAGAGCTCTCCATTTTGTCATAATTGTGGGAATTAAGCGATCTGACCATGTTAGCCTTTTGAGATTCTCTGTGTGAATT
3015	CTAGATGGAAAATGCATGTGAGAAAAAAAGCTGAGAACAGGGCTCTAGTCATGCAGATGTGTATTAGAGTTTGTTGCTTACTTTCCATCTCTCATGCATCCCCTCAGCATTCAGAGAGGGTCTCAAGACAGCACAAAGTANNNNNNNNNNGGGAACAATTGGTATTATATTAGTGGAGATATTTGAGAATAGAAAGCAATAATCAATCAATATTGCTGATATGTAATTGGTAGAATGGGAAAGCAGGTGTGGTTTGGGTTCAAATTGTTTAGAATTGACTGTAATGAATT
3016	CTAGAGAGATTTAAAGACAGCAAGGCAACAGCCAAGTCTCTTGGTCTTCAAGCTCAAACTAGAGGCTCGTCCTTCAGGAGATACAGGGGTTTTGGGAGGTCGTCCTTTCGGACATATAAACAACCTCAACAGCAGCAACANNNNNNNNNNCCTTGATCCACCATTCTGGATCATGTTGGTCCTGTGGGGGGTCGGCTTACTCACTATCTGCAAGATTGGGAATCGGTCACTACAGACCTTTGGGTTCTCAATATTGTGGAGAATGGGTATGCCCTTCCCTTTTGGGAATT
3029	CTAGAAATTTTACATGAGCACACACTGTAAGTTTTCTCCATTCTCGGATTTAACACTAATCACCTGGAACATTAGGGGTTTAAACAATGCACGTAAAGGCAAGCAGGTCCTACTCTATCTGCAACAGTACCAGACTGACANNNNNNNNNNATACATAAATGAATACTCTTCCAACCCACGTTGAGTTGTGCAGACCCTGAGGGGTGCTATCTCCTGGTAGTAGGCCAACTCATAAGATACAAAATGGCCCTCATCAATGTTTATGCGCCCAACACCGACAATCCTGAATT
3030	CTAGAGATCTGATTTAAAGCATTGTCGGTCTCAAACAGAAACGGCATGGTCCTTTCCTTCACTACACAAGTAGAACATTTCAACTGAGGACCTTGCTTATGTTTGCATATTTTTTCCAGGTCTGATTCAAGACCCTAGAANNNNNNNNNNTTTATTATCAGAATGCTGCTGGTAGCATGTCATTAATGCTCTTAAACTCGGCCTTCGGGGAGCTGGCACAGCAGCTGAATAATTCACTTTCACCCGTGGCAGTGTCTAAATTCTGCCTCGGGATATTAGTAAATGGAATT
3047	CTAGATGGAGTAAGTCCGCTCCGCTTCGGGCAGCTCGGCGTCTTCAGCCACGCCCTCCGGCACCGAGGGCCTCCGCAGCGCCGACAGAGTGACCAGCGATTGCCTCCGGTGTCTGTAGCCCCCCGGGCAGTCGGACGCAGNNNNNNNNNNTTGAGCTCCGCTCCGCTCACTTCGCAGCTCCGATTTCTCTCTCGGCCAGTTGTTTTCCGGGGTTCTTCAGGTGTCCCTCGAGTCGGCCCCACCGCGCTCTTTAGTTTGGGGGGTTCGGGGCGCTCAAGACCCTCGGAATT
3056	CTAGAAGGACCATAGCAATATAAGGTGGAATGGGTTCTTTGATTCTATGCACACTTATATCCTTGCTTGCCTGAGTTTCCAGATCGGAAGCTAATCTTAGAGCACCGTAGCCCTGTTGGACGAGCCAGGGCTTGGCTCTTGNNNNNNNNNNCTGTGCTCTTTTCTTGATAGCATGCCTAATCTAGCTATGCCGATATGAAGGTGATACGGCAAGGAAGCTGAAAGTAATGGTATGCTTATGGATGACTCCTAAATTATCCCTTGCCAAGGCGTATTGGTTTATTCAGAATT
3061	CTAGAATCTTTAAAATTGCCTTTTAACTCAGTGTTAGTACAATACATTGATGATTTGATGACTGCAACAAAACACGTGTGCTGTAAGTTAACCGCATTGCATTATTGAATCAATTGGCTGAAAAATGGGCATAAGATATTNNNNNNNNNNCAAACTTTTACTTGATTACAAAGCCTCTACTGGGGCTGACGCACATTGATATCTTTGATCCAATTCCTTGGGATGACCAATGTATGCAAGCCTTCCTGGAGCTAAGACACACTTTGTGTGCAGCAGCCATTTCAGGAATT
3068	CTAGAGTGGTACCCGGAGCCCGGGGTGTGGGCCGTGCCAGGCTCTGTGAAGGGAGCTTCTGTGGAGCGAGGGATGGAGACCCTCGCGGGCGGTGGGCCCGTGCTTGGAGGCAGTGTGGTGCCGGGGCCGGCGTCTGCTTANNNNNNNNNNCAGCCTTGACAGCGCCCCCACCCCACCGAAGGAATGTGAAGAAAAGGCCTTACGTGGTAGCGGCAGCGCCAGCAGGTCCGGGAGCCCCTTGACAGGGCCTTCAATGGCCAGAGCCGCGCTCTGCATCATCTCGTGGAATT
3069	CTAGAAGTGCACCTGTTGAGGATATTTGCAGAGCCGCGACTTGGGCCTCCATCCACACTTTCGCAAAGCATTACTGCTTGGATGCCGAGGTGAGGAGGGACGGCCACTTTGTGCGCTCTGTCCTCCAGGATTTTTTGGTANNNNNNNNNNTGGATTCCTCACTGACCCACCCGCCTCCCCGTTGTCCTCTCTACTATACCTGAGTTTATGTATTTTTATGTATATTTATATTTGAATATATATTGGGTTTTTCATACCTTTGCTACGCACTATGTGTGCAGTTTTGAATT
3072	CTAGAAGGTTAGTAAGACATGTGAGCAGATCCCCCTGCTGGCTATGTGGGCAGCATGAAGAACCTTCAATGACTCAGAGTTTAAGGAGATTGAACTAGTGAGTACTTGGCTGGAATTAATAGGCAGTGTGAAGAGCTCTANNNNNNNNNNAGCTGGTACTGTGGACAAGGGAAGGGGTAGAACTGCTGGACTGTTAAATAACTGGTGAACAGTAAAAGACGCTGATACTAGTAGATAGTGTAAATAGCTGCCTCTGGTGGAGCTAATATCATTGGGCAGTTTGGTGAATT
3073	CTAGAGTATACATACTGGCAAGAGCCCAGCTTTCCTATGAGTAAAGTTGAAACACAACTCTCTATACAATACACTATGATCCAGAGAGCAGGTCAGCCAATCCTACCATGTTACAAGAAAAAGGTGGTGCTCCTTTCTCTNNNNNNNNNNAACAAAAACCTACTCAATATCTCTTGACAATGACAGGGACCATGGTGCTGTATGACAGCACTGAAAAGAACTATGCAACACACCTGCACCAGCCCCTCCAGTATCATCAAAACAACAGAAGAATTATGAAGGGCAGAATT
3078	CTAGAGGCTGAGTGCATATGAGTGACCAAAGGCTATCATGACACACTTGACATATTTAACATGGAACATGTGAGGTCTAAATGACCGTAGAAAGGCGAGGCTGGTCCACTCTTATCTCTCAAGACAAGGGGTTGATATTTNNNNNNNNNNATACGCAAAGGCATACAATGGCGTTCGCATACTACAATTGTGGACAGAGAAGGAAGGTACATCCTCTTACAAGGTACATTATATAACGCACCTACGGTGATAATAAACACATATGGCCCAAATACAGACTCCCCAGAATT
3086	CTAGAAGGTGGAGGAAACTTGGGCAGATGTAATCCTGATTGCCCCAGATTGGGCAAGGAGTATCTGGTTCGCTGATCTTTTACATTGGTATTCAGCTGCATCTTCCCTTAAAAAGGTGGACCATCTGTCTGAGCAGGATGGNNNNNNNNNNTGACTCGCCTGCAAGCCCCAGAAAGGAGCTATTTCTGGTCAGAATACAGAAAGTTGTATGAGGTGTAGAAACAACGAGGCCACCTTATGTGGGCAGGGATGGCTTCCCTCAGCACCTTTGAGGTGGCGGTGGGTTGAATT
3087	CTAGATTAGTAATTAAGATCAATCCCAGGTTTTAGAGATGTATAAAATCCATGATATTTTCTAAAAAGCAATATTGTGAAGAGTGCTTTCAACATGGGCTGGCCAATGAGTACTAACAATATAAATCACAATTTATACCTANNNNNNNNNNGATGTATCAGTCAACAGGATTAATTTTGCATCTCTAAAATGTGGTACCTCCCAGGACAAGCAGATCGGGTGCAGCCATTTTCTGAGCACACCACTGTAATCAGGACAGACAAACAAAATATGGTCAAGAGTCTCAGAATT
3094	CTAGATCCCCATCTTAGAACATGTTGGTCCTGTAGGGGGTCGGGTGTCCCACTTTCTACAAGATTGGAAATCGATTACTTCAGACCGTTGGGTTTTAAATCTTGTAGAGAATGGGTACACCCTCTCTTTTTAGAGTTTCCTCNNNNNATCCTCCCTCCCCAGAGCCTACGTACCACAGTACCTAGGTACCTTCCTGGGGGTGGGGAATTAGCAATATACAAGCTCATATCATCAAAAACACCACTAAATCTATAGGATTACTAGGAATACTCACCATTTACTAAGGAATT
3096	CTAGACCCCACTGATTAGATTCTGTCATTTTGATCTTAAATTATTTATTAAACATTTCTCTATTTTTCTAAATTAGTGCTGGAATTTTCTTGTGATCCTTTTCACTTGATTACTGTTTCAATTGCTGCATGAATATTTTACACCTTGCNNNNNNNNNNATAGGGGTTCACCCCTCTTAACCAGTAACCCAATGTATTACACAGGACTACAGCTCCCCACAATCTTAGTGTGAAGTGCACATTAGGCTGAATAGAGCAGCGCCTCTGCCTCCCATTTTTAGAGGTCACTTGATTGAATT
3101	CTAGAGCAGTATGAATGTATAATTTATACTGGCGGATCAGCTCTACCCGCTACGGGGGGTAAGCAAGCCTATAGTGCGGCATGCGCGATCGTTAAAGGTCATTGGCGCGATGGCAAATTTAGACCAATGGTCACTGAAACGCAATCTCNNNNNNNNNNTTACAAAGATGGAAAAAGTGGCACAATCAAGTATAAATTGCTTTGGGAACAAGTAGTTCAGTTACGACAAGGACTACAAAACACTCACGTGATACATACGCTGAGTCATCAACGTGATGGCGTTCACGTAGAAGGGAATT
3107	CTAGATCAAATACAGCTACTAATAACAGTAGCGTACCATGTTAAATATGTTTTGCCTCTTTTATTTCGCACATTGGCAAGACGTGATAAAAAGTGTGTGTGCAAATTCAGCACCACGTGATACAAAATAAACCATCACTTGANNNNNNNNNNTATCTCAAAGAGCATTCGTAAGGTTGTACTTTCTAAGAAACAGGGAAGGAGTATTGTACTGAGATGTACCCAAGTTTAAGCACAAACATATTCTTCTGCACAGTGCAGAAACGCCATGTCTAACTGTAGAATGAAGAATT
3108	CTAGAGTGCAAAGTCAGTTGTTAAGGGCAGACCCACAGGATTTGGTATGCTTTAGGGCCTAAGTGGGCATACACCTTGTGTAGATATGTTCTGAAGAAGAGGAGCTATACTCATAAAATGCTCTAAAAGAGTATGTGAGANNNNNNNNNNGGTAACCTGAGCAGAGTTTACCTAATCTGGTATTTTTTCTATCTATGTCATTCTTCATGTTTTTATTGTAGGTGTTTTTGAAGTTAAGTGCTGTGCCTTACTATATTATCATATTCATCAGCTGTCACATGTCCTGAATT
3109	CTAGAGAATTAAAATTATCTGTGCGGATAATGCTACCCGAGTAACTTGCCGGAAAACGAGGGCAGGTATGAAGTAAGGAGATTTGTTCTTTCCTAATTTTGAAAATGACTACCTGGCACCCCTCGCATTAAAACGGAGAATNNNNNNNNNNATGCTCTTTTCAGTACAAATTGCACTACGTACCACTATGCTTGCACAGTTTTTCAATTTCTTACTCTTAGGAACAGATTCAGAGTTTGTCGGAGTTTTTGACCCATGCACAAAACTCCTGTTTGCGTAGGGGCCAGAATT
3110	CTAGAGGGCTGCCATCTTGGGGCCACCTTTTTGTGGCACACTGTCAGTGACAGCTTCTTTACCTCTGCGTCCATAATACGGCGTGGGCACAGAGGTAAAGAGCTTCCCTCATTTACATGGCAAGACATCTGATTTTAAGGNNNNNNNNNNTCCCTTTGATCTTTTAACAGGTTTTGTATAACGCTCGAGCAACGACAAACAAAATCTCCCACTCAACACTTTTAATGGATTTTAAGGAAACTTCACTGGAACAAAAATGAAATATTTTGCTGCTTGGCAAAGAAGGAATT
3114	CTAGATCCCGACCTGCATCACTCTTACGTATGGAATTGTGAGCCATGCTCTCCCCAACCCTCCGGCTAACCCTCTAACCTTGTCTAAGGGGTGGATGGATAGGGGAAAAACAACACTGAGGGCATCAAAGCCACACTTTTCNNNNNNNNNNATACCTCTTCCCTGACTGGTGTGCCGGCTATGGTCAGACGCTCCCTCTGAAATATACATACATGGGTGAAGCATCCAGAGAAACTGATGGTAGTTTCAAGGTACAGTAGGATGACAGTGAAACATGCCAGCTTGTGAATT
3115	CTAGATCAACTGAACCTGAGGGCGTTGAACGGCCGATTCATAGAGGACACCCGACCAGCACCAACTTATCACTCCACAACCATCTCTTCCTACCTAGATTTCACTCTGGCAACTCTTTCTTTGTTTGACATCATCGAATCNNNNNNNNNNCTAAGAGCTATCCACAAGTGCGAAGAAACTTATTCATCACTATAACAACCTGATTTTAAACCCAATTGAGGTTTGGAAGGAATTTACAACTGCCCTTGGGACAAAGTGTCCCACAAAGCCAAATATTTTTTAAGGGAATT
3116	CTAGAAGTGAGTCCCGTGCCACAGGAGACAAACAGATCTTTTCAGCGGCGCAGCGTGGGCTTGCTGCCAAAGCTCCCCCTCCTCTCCTTCAGCAGTTCTGGAGCACCGAAGTCCATCTTCGGCAAAGATTCCAGAAATTAGNNNNNNNNNNATCTATGAAAGATCTAATACCTGTAAATGCAGTTCTCCAGTTTTGGTATCTTCCAAAGATTCACATGCAACCCACCCTCCTCCCCACAGAGGCACCCCCTCATAGATCGGGATTATTTATTCCTACTTGTTCTTGGAATT
3128	CTAGAATGGGCTACCTGGGCTGTGCAGTCGAGTCTCAAAAATAGTGGGCTCTGGGTAGAAAAGTGACTTACATCCACTGGATGTAGTCACTTCAGGGGTGGATTAGCTGTAGGACTAGTAGCCCATTGGCTACTAGCCCTCNNNNNNNNNNCACCTGTGGCAGCCCCATGCACCCGCAGAACTATGACTCGCCCCTAACCAGAGACTGGTTTCAAAAGGAAGGCAAACCCTTTTCGACCCAAATACTTCATCAGGACTCCCTAGGGCTAGGAGATACTAGTCCCCTGAATT
3132	CTAGATTTGCTGACCTTCTTTCCCCATTTGTCAAGATATTCTACATTGCCTGATGAAGGAGCAGCACATACTACTTAAGAGGGCTATACTTGCTGAAAAAGAATCTGATTAGTTCCTCAATGGCCATTTTCTTCTGTTATNNNNNNNNNNCCAGGGTCACATATAAGAAAATCAAAACATGCATATGTTAGAGCTGAAAAATATTTATCTGTTAGACTTGGGAAAAAGGATAAAGCAACTTGTCTCTTTCAGCGTAATAATAAACAGGACGTTTAGGTGTGTCCATAGGAAGGTTTCTTTGAATT
3144	CTAGAAATCATACAACACTGTGCCAGACATTTTCTCCTTCAGTGACAGTTTCACTGGGAGTGAGATCTGTGCTGCGTGAATTTGATCGGGCACTATTTGCTGTGCTGGTCTGTTGTGGAGTGTCACTCATCCCTTAACCCNNNNNNNNNNCGATGATTTAGACAGTTGCCACACGTCCCTTGTGTAGCCTAAATCCGAGAGTGGTCTCTTCTGAATACCGTAAGTAGGGTGACTTGCTTCTGGGGTTTGAAGCAGTTCACCCATGCACTCCACTTGCTGGAGTATGAATT
3146	CTAGAGGCTGCTGCATAGTCCGCGAGGAGGAGTGTTGTTTCGGCTCTGCAACCCTGAAAATCCTTGAAATAAAGGAGAAGATCATCTGTATATGGGAAGACTGAGTGGACCCCTTCTGAGAGTGAGATTCCCCAGGCAGCNNNNNNNNNNAGTTAAGCATCCAAATGAGCTGGATAATGAGGGAACCGCAGCCAAAACACAAGAGAACCTCGAATAGGTACTCCCAACAGATGGTATCAAATGCCTTTTCCAGCTCCAAGCAGACGGCCACAGAATGGCGACTGAGAATT
3147	CTAGATGAGAGAATATCATCATTCCGAGTAACCACCAACAAATGTCTTCCACTGTGAACCAGAAGTGTCCCTGAGACCATGTTTTACAGATCTTTACAAGTAACACTGTTCCCCTTGTAGAGAGACAGATCACTAACACANNNNNNNNNNACTCACCAGGGAGAGCCGGACTTAAGACTCTCCCCTACCACCTACATAATGCAGGACACTCAGCATAACTCCTTCAGGCTCATAGCAGCAGATGTTATAGTGAGGACCAGATAATTGAACAGATAGTCAGTTTCCGAATT
3158	CTAGAAACCAGGGGAATCCACAGCACAATTTCCCTGCCAATGTCAGACCTGTGCCTCAAAACACAGAATGGGGGGTCAAGAAGGCGGACGGGTAGGATGCTTGAGTAACCTCTTCTGCCTGACCCTGCTAAATGGTTGGCNNNNNNNNNNCTGAGATACTGGGCGTTCCTGCTCTCTCGATGCACTAGCGCACTCTGTGCTGCCTAGCGCCAACGCAGACACCCTTCTGCCAGGGTGCAATTTGGACGTATTTCCTGGGTTCCTACTATTTGTGAATGTGGGAATGAATT
3159	CTAGATATTGATCCTTAAGATCTCTCTATGTGGATTCAGAGAGCCTTTTGCTTGCTTGGCAATGCCAACTCCACAAAAATTCACAATTGTAGAAAAGGTCTTTTAAAAGTTGGATCCTAAATTGGCTAATCTGGCAACCCNNNNNNNNNNAGGCAGGAGCCACTTTATCGGCCATCCCTGCTGTAACCCGGAATCCATAGGGTCCTTCAATTCAAACACCTATCAAGACTACAAGTTTCAGTTCTACCCTCAAAGATGTAGAGGTTACCAAGGTTGTGGACAAAAGAATT
3178	CTAGAGTTCAGGGGTCACCGTGTGGCCCTCTTTCAAGATCTTTCGGTGGTCACACTACAGAAACGCAAGTCCTTCAAAATTGCAACTGACTTCCTACGAGAGCATGACACTCAGTATTCTTGGGGCCACCCGTTCCGCCTNNNNNNNNNNTCAGTTCCTGGCCGCCGACATTCAGCTTCCCCAGCGAGACCTGACTCGCCTACTATCTGGGCGGAAATGAATAGTGCAGTGAGACGAGTTGCTAGAGAAACGGCGACTGGTGAAGTTGCACTGACCGCTTAAGAAGAATT
3180	CTAGACCTATTGGCTATGCCAATGCTTATTTCTGTTTTTATAGGTTTGGGTGGCACAGTAATTCTTAGGCAGTTTGACACCATTCTTAGAAATGACACATGAAATATAGAATGTATTTTTAGATGTTGAGGTAATTTTAATNNNNNNNNNNCGGTTCCTTCCTTATTTTCTTGTCTGCGCATAACTTGTAGCATTCCTTGGCTTTCAATGAGTTTCCTGTTACTGATATGTGAATGGTAACCTAGTGCTGCACTATGTCCCTTACAGCTGAAACTGCAACGTCTTGAGAATT
3184	CTAGAGGCGCACCAAAAACATCAGAGAAAAGACTGTCTGACAACTTCAGCACAGCATCTGACACCCTAAAAAAGTGTGAAACAAACACTGGCTTGTACTCAGTTCCAACGTTCTGAGCTTACAGGAAAACAGTGTTTTCANNNNNNNNNNAGTTTTCAGTTTTTACTGATCTTTACAGATAAATACAGAAAGAAAGCAATGTGTTTTCTGTCTGTATTTGTTTTTAAAAGTGGAGAAATACTGAAAATGGTTCTCCTTGTGAGTGACTATCCATGCTGTCCTTCATGAATT
3191	CTAGATCCTCGTGCCTGGCTGTGGGAAAGAAATTCGAAAATGAATTTTATGAAAGATGAGTAGGATGTCACATGTAATGTCGCCACAAATGCCTTCCAATCGGAGGCAGTTCAGGACATAAGGCTTTCAAAGCCTGTTTCTNNNNNNNNNNCATGTGCCTAACAAAATTCCTTTGTTTTTATTGGTGAATAGTTTACATGTGTCCCTCCTTTTGCTGTTTTGGTCACGCCCTGGAGAATGGTTCTGTTACATGAATCACTTCACTATTGGCCAAATATGTTAGTTTGAATT
3197	CTAGAACTAGCCCCTTACACATTGTCCCAAAAAGAGGCATGTCACGGCGAGGCTACCGTCTTCTCATCCAAGTTAAAATTGTAAGCTGCACAAATTCAACACGTACAACTAAGTGAATGGACGTTAGGGGCTGTCACTCANNNNNNNNNNATTGAAAATTGTAGTGCACACAATAGATTGCATATTAGTGCTCTGCCTTCACAAAGCCATTTGCACTGGTTTTGAAAATGCAAAGTCGTTTTGTGAGCCAAACCCCTTGTAAATTTTGAGCCAAAAGTCTTTCATGAATT
3199	CTAGACTCCATAGCGTATCACAGGGGTAGAGCGTAGCCCTATACCACTCATGGGAACCCCTGTTAATAAATAGAGCCAGAGACATTCTAGTTAATACACCAGCACACGCACACTTCACTGGCACCCTTTTTTCTAAATGANNNNNNNNNNTTCAATGCAGGAATGCCCAAAAGCCGATAACTCACTTTTCTTCCATAGGGTAACATTGACTGGTTTCACTTGGAAATTCTTCTAAGTGTGGAGTTTTGAAACTTTAAAATATTCACCTAAAATCAGCTGAACAAGGAATT
3201	CTAGATTGGTCAAGGTCTGTACATCAAACTCTCTGAAGTGGCCAGACGCTTTACCTTTGGTGTTGGTGATTATGCAGAGTACCCCTGACAGGAAGATGGGATTATCCCCCCCATGAAATTCTGATGGGCAAATCAATAAGANNNNNNNNNNCAGTGCCACAACTGCAAACTTGGAGAATCATGATCAAGAAGCACGTTCGGAAGACTTGCCTTGAACCCAGATGAAAAAGCCACTTTCAGATGATCCTCGCTACACATACAGCTAAGTGTGCTGGAGTCCCGAGTTGAATT
3203	CTAGAAAAAAACTCCTTTGTAAAGTGGGATGGAAATACCCAAGCGAAACCCTGATAATATTGGTATTAGATAGTTTTTGAAGTGAGGTAATTTACCATGAGTTACAAGCTACTCTGCTAATACCTGTATCAATTGCACAAANNNNNNNNNNATCTCCACAGAGAAAGATTCACAGGAACCGCAGTGAAAAAGAGCATGTTTGCTTTCACAACAGAGCTGCCAGGGAACAACAGCCAGGGCACTCAATCAGCAGCCACCTTTCCCAAGCAGAAAGGTAATCGTAACAGAATT
3211	CTAGACTGATCTTACCACTGTGTGACTGAACAAGCTGGTCGCACAAATCACTTGTGCATTTAATCCTTCCCAGCCGACACCATTGCTGAGAACACTCCCCGCAGACACCGCGACCACGCCGCTGCGCAGAGAATTGCCCGNNNNNNNNNNTTTGGGCGCCCGCATCATCGGTGTTGCCCTGCACGCCTTAAACTAGGTAAGCGTCGCTCCATTGCAACCCGTACCAGCCACCCCACCCGTTTCCCTTCTAACTCCGTCTTCCGCTCACTCAGGTCCAAGACCCCGGAATTC
3215	CTAGATCCGGGCGGCCTCTTCAATGAGGTGTTGGAGCTATAGTGCATGTTTTGCCTTGTCACATGCATAATTTCATACAAACGTGTTGGTGCAGGGACCTATGGAAGCCAAATTCGCTCATGTCCACTTTTTAATATACANNNNNNNNNNTACCAGTCGGTAACTGTGAAATTTGGTAAGTGGTAACCTTTACCGACCGGTATTTAGGGATTTGAGATGAAGAAGGCAGATTTCAAGGATTCGGTAATTTACCGAATCGGTAATTTAAGGAATCTGTAAATTACCGAATTCT
3228	CTAGAGCGAGGCACTAGGCAGGGATATCCCCTCTCCCCTCTCCCCTCTTCTTTTTTGATTTTCACATAGAACCACTGACACAAATAATCAGGTCCAATGAGTTCTTTCCCCCTTTCGTATTTAGGGGATGGTCTAAAAAATTGGCCCNNNNNNNNNNGTCATGGAATTGGCAATCTAGTTCGCCTTTAGTACTCCATCAAATAAGATATTTAGGTATTCAAATAACCCAGAACATCAACGAGTTGGCTCAGGTTAACTTAGAGGTTAAACGGAAGGAGATTAGAGCCTTATTGAATT
3232	CTAGATGATATTGCTGTCTTTAGCTCCACCTGGGAGGAGCACCTGGTCCACCTGAGAAATGTTTCGAAGGCCCTGCCGAAGGCAGGCCTAACTATCAAGGCTACCAAGTGCCAGATAGGGCAGAGTCAGGTTGTGTACTTNNNNNNNNNNACACCCCTAAATGCCTTAACTTCTAGGAGAATGCCTAGGAAAGTTCAGTGGACAGTAAGCTGTCAAAAGGCATTTGATGACTTGAAGTAGGCCATGTGCACTGCACCAATTCCGCAAAGTCCTAACTACTCCAGAGAATT
3233	CTAGACTCCCTATGGGAGGTAGAGAAGGCCCAGTGGGTTCCAAGACAGAGACACCTCAGTCATACCTACATTTCTGCTTATTTACTTTTATTATTCGCCCAAGTAGAGCACTCCCTTGGGTTATAGATGAGGCTATTTCTNNNNNNNNNNGACATTTACAGTTGTTACCTGATTTTGAAACTTCAACATAAGCCATTCAACCTCGCTAATTTAGTCGGTAACATGTCCACTTGAATTTCCAATTTATCAGAATGGATTTGAACTTCCTTCACAATTGCCCCTAATGAATT
3242	CTAGATCTAGAAGTTCCCTAATAAATTGGTCATCAACTTAGGCCCACCGTCTTCTTAGTAATCCATGACATCCCTGCTAAAAGAGATCTTCCTTGGCAATCTGTTTAACACCTCGGTCTCTATGCGTTATGAAGCAGTCACCCTGGNNNNNNNNNNCTGGGCGAGTAAAGGACACGACGAACTGCAGATTGTATCTGTCACCAATGAATTTTAGGTTGCTCTTACACAGACTTTAACGTAACTCAGACCAAAATACTCAACACCAATTCTAAAGGAATTGGCATTGCACAGGAATT
3243	CTAGATGACCGACTATTGCTTGCCAGGTTGGAAATTCCTGTGGTCATTTCTGATGAGGAAAATAGATCATAAGCAATACAATGCCTATCCAAATCACCACCCAAGGTATAATTGTGACTTCAAGCTAAAGTCACTTTGTGNNNNNNNNNNCAGCCGTTTGCCTTCCTGTATGGGTGAATCATTGAGGCATCTCTACAACTCCTCTAAAATTTTTGTGAAGCCAAATATGCAAACCAGGTAAAAGCCATCATAACCTATATCTTTGTTATCAAAGAACTTCCATAGGAATT
3247	CTAGATGCTGCTCTCATGCTGGTAATACCCAGCATGAGTGAAGCGTCGGGATTGGTCTGAGCAGTCTGGTTTGACTCTCACTCAGGCCCTGGGAGCCTGTGCTGGTTCTCCACCCGGCTGTGCAGCACAGCTCGGTGGAGNNNNNNNNNNATAAAATTATTAGAAGTTGTTTTATTATCATTTTATTTTCCATGTTTTCACTGCTCAGACAGCAGTGGTGCAACGCTCCTCGGCCTTAACAGAGGAGCCGCCACCGTTAGCCGTTGTAGTCCATGGCACCAAAGAGAATT
3253	CTAGACTTCTCTGCAGCCTTTGACACTGTTAACCATAGCACCCTCCTCAACACTCTTCAACAGAGAATGGGATTGGATGGCACAGTGCTTAAATGGTTTGCGTTTTCCTCTCGGACAGATCCCAAATGATTAAGATAGCGNNNNNNNNNNCATCTTTATGCGGATGACACTCAAATCTACCTCAAGATGTCTTCCGCACAAGATCTCTCATTACTCGACTCTACTCTCAACTCCATTCACAACTGGATGTTAGCGCACCAACTAATTCTAAATCCTGCCAAAACTGAATT
3254	CTAGATATGGGAAGTCATGGATGTGTTGTCTTCTGAGGTGTGCTGCTATTACTGCTAGGCACTTAGTAAACACTCTTGGTGCAGTTGTGACTCCGAATGGAAGGACTTTGAACTGATAGGGTTGGCCTTCTAGCACAAACNNNNNNNNNNATGATCTGAGTGTATGGTGTTAGATGTTCTGTAGACATTGGACGCTGTCTGGGTGGTATATGTGGAGGGGTAGCTGTAAGTTCTAGGTAGTAGCCATATTGGATCATTTGTCTTACCCACTTGTCTGTTGTGATGGAATT
3257	CTAGATTCTGCGAGCGTATGCAGGCAACCAATACATGGATGGATACAAACTGAAACTCAATTCAGGTAAAACTGAAGTCCTATTGTTTGGAGCCCAATATTCCTTCTGGTCCCGACTTCCTGACCAGAGGAGATGGGCCCNNNNNNNNNNTTTATTCTTGTCAATCCCTAGAAAACTCTTGTCACTTCTCTGGTGATGTATAAATTAGATTATTGTAATGGCTTTTTTTATACTGCTCATCAATTCATATTAAACAAACTACAAGCCCTACAAAACACGGTGGCCAGAATT
3258	CTAGAGTATCCTGGCGCGGAAAAAAAAGAGCAAAATGAGGGAACAGAAAGTTAGATCACCAAATTTTAGCACTGGTTAGCAGTGTTAAAGTCCGCAAAATCCCTAGGTTAGCAGAAACAAAGCCATCAAAAACAGGAGGTCNNNNNNNNNNTGTCAGTTTAAAATGTATATGGTCATTATAAAGTCGGACACTCCTTTGTGATTCGCCCAGTTGTCAAATGTGGATCTGACTAATAATCCTCAAATGTAGTCCTTGAATACCTCTGTCAGGATCACTGAGGAGTAAGAATT
3264	CTAGAAAATAATATTTTTATTCAAAAACAATTGGTCTGAAGTTCAGTCTTTGAGTGTGTGAAGTCATTTGCTGATGAGTGTGTACAACAAATGCTTAACACTGTCCTCTGATAAAGCCTTACTGCTTGACCACATACTACAAANNNNNNNNNNCCAACTATATCCTCTGTTTGACGAATTGTACCCGCTAAGGGTTCCACAACTAGGGCAAACAAGAGGGGCGAAAGTGGCAGTCCACTCTAGTGGTCCTCCATAGATGAACGGCCTGTGACAGGCTTGCCCTGACTCGAATT
3271	CTAGATGTGTCTATTCAACACATCAAAGGATACTTACTGCCTCTCCAAAGATGTAACTTAGCCTATACCTCTATTAGACTCTGTCTTGCTGCAATAGCAGCATATCTGCAAAACAGACAACATCTATGTCTATTCAGATTNNNNNNNNNNCAATTTTTAACGTGGAAGGTTGCGTTCCTAGTAGCTATTACTTCTCTGCGGAGAGTTAGTGGACTACAAGTACTAACCATTCAAGATCCCTTCTTGCAAATGCATCACAATAAGGTAGTTCTGCATACTAATCCAGAATT
3288	CTAGATCATAAACTATTTTTGGGCACCAATATGGCAACACTTACTTTTTAGTGGTAGGCAGCAGCTAGTCCTCCTATTTCACTCCAAAGTTATTAGCTGGGTAGCGCTGCAGGGCTCTTTCCTTTCTCTACCAATGTATGCAAGTACGTGGACGCAGCCCAAATGTTTCACAGAGTGTGCAACATCTCAGAGTTCAGAAAGATAAATAGTGCTCATTAAACTAATCTTAGAAGTAGGCAAAGCCTGCACGTATCACTGACAATTAGCGCAGAATT
3292	CTAGACTCGTTGTCTTTAATAAAATCAAGATTCCTCTCTCCTGGCCTGAGGCCTAGCAGCTATTCAAAGCTTTAAAAGAGAGTTCACATGCATTGGGTATCACTTAGATAAATTCTTCTCACTGCTAAATTGGGCAGGACANNNNNNNNNNGAGAGGCAGTGTTGCTAGACTCCGCACACGTCTGGGTGTGGAAGGGCATGGTAGGAACATGTACCAAGCTGTGCCAGACCACTTGTCTTTCCCGCTACCATCAAGGGCCACAGCGAAACTCTTTGTTTGTACTTTGAATT
3296	CTAGAAGTTCCTATACTGAGTAATGTAAGTGAGCACAACAGTGCACAGCTTGTTGTGCCTATTGAATGTGCTATTTATTTGTCAAATTACCCGTTCTGTAGAATGTCTACAAAAAGAATTGGTGTGTGCAAGTTGCAAATNNNNNNNNNNGGGTCAACCCATTGGTTATCACTTGGTTGGCTTTCTCCCTCTCATTTGCTTGTTTGCTTATTCAATAGTTTTCTTTTCTCTTCTTGTGTTTGTCTCACCCCTCTAGCATAGCTATTTTATTCTGAGTAAATATTTGAATT
3299	CTAGAAAACAGACGTAATATAGTGACCCTTGGTCGCCACAAATCCTCAGAAAAACAGCTATCAGCAGGAGTGCCGCTGGGCTCATCCTTGAGCCCGACGTTGTTTAATCTTTACATGACCCCATTGCTTGTTTTGATTGANNNNNNNNNNTCAACCATATGAAGTGTAATAGTAAAAAAACTGAAATTATGCTGTTCGGGAATACCAATCCCTTCACGCCTAGTCAGTGGTGGCCTGCAAACATGGTTCCACTGCCTAATACTGCGGATACAGCACATAACCTAGGAATT
3301	CTAGAACTTATATCTGGACCCCAAAGAGGAATTAATTAGGGAGTTTGTCCACCCAAGAATCATCTAGGCAGATTTAAAGTTTGCCAGACTCCTTACAAGTGAGGGATCCAACTATGACCTGAACCTAATACTCTAGCTCTNNNNNNNNNNAAGTTGGTCCTTGGTCCTGGTGGAATGTTGCCACTGCATATGACCAGATGAAGTTTAAGCATCAGCTGTGGCCACACCTATAGAAATCGAGAACATGAATCTACAGCCAAAATAATTAATTTAAATGCACTATCTGAATT
3323	CTAGAACAAGGGGCCCTTGTGTGTTTTCATTTTACTGCCTTAGCCATTTAGGTGGAGCTGGGCACAACCCTACTTACACTTTGTCCTGCCTCCACACAAAGTCCTGCAAACCCCCTGCAATTAGTACAGTACCAGGGCAGNNNNNNNNNNCTGTTCTGCTGAAAAGCTTGCCTCTTTGCTGGACAGCTGCCTTGCTGGACTACTGCCATGCTGCTGTGTTGCCACACTACCCTCCTGCCTAAGTCAAATGGATTGGACCTGTACCTGAACTCAGGACTCCCAGAGGAATT
3328	CTAGATCAGTATTATTACATCATCTATATTGATGGTTCTGCCTAGCCTGCCATAGGGACTAAGCACCAATACTCTGCTGCATGCGGAGCAGTTAAAGTTTGAAAGCAGTATGGAGAATCCCACCCTCAAAAAGCCTACACNNNNNNNNNNGATTCAAAGATTCCAAAGGGTACACAATAAAGCACAAGTTGCTTTGGGGACAGGTGGCCAAACTAAAAGCACGTTTGCTACAGACTCATATGATACACATGCTGAGTCATCAACGTTTAGGAAAACACATTGCAGGGAATT
3331	CTAGAACCATAGATGATACAATTATTCCAAGAAGAGTCACCCATTTTAGAGGGTTGCAGTCGCAGTCTGAAGCCACCACTAGAAGTTTGTCTACTCGGACACTTGACAGCTTGGCGAAGACTGTCCTGTCAATATCTGCCNNNNNNNNNNGCCAGTAGGTCTTGCCTTTATAACACTAGTGCTATGCCAGTGTGTGTAAAGTATCGTTTATAAAACGTAAAAGAAATAACACTTCAAAATACTGGAGGTAAAGCAAGCACCCATATGCCACTTCAAAACTGTTAATTGAATT
3332	CTAGACGCCAACCAGATACTACAAAAGATGGCGCACGTTTGGAAAAAAGGCTATAATATCTTGGGTGAACACCACTCTCTGCACAATGAGGCTCCACTGGGAATCAATAGCCAATACTGATAGGCACTACTGAACCTTGCNNNNNNNNNNATAAAACTGACCTATTAGGAAATAGTGTTTTGCTGGCATTGGACCCCGCATAGGCTTTACATGGCAGGACTCTTGCTGGTGGCAGCGTGCTGGGCGTGCTCCTCAGTAGAAAGCGAAATGGTAAACTGATTGTGGGAATT
3336	CTAGACTTACATTGTGCCCCTAGTCTGCATAGTGAGTGCTGAAGCAGTCAAGGTCATCAAAACATAGTAGCTGTTGTTCGACATGATCGAGTAATGCTTTTTAGACAACAATTAGGCAGCTGTGAGCCAACTGAGATTCTNNNNNNNNNNGGTCCCCCAAACAAGCCTAAGAGACCTTCTTTAGTTTATAAATATAGTTCTTATATACGGAGGGTTTTAAAACTAGGCGCTATACGCCCTATTTTCACCATCATTGTAATATGATTTCTCCTTTTGTATTTTATGGAATT
3340	CTAGAACCGAACCAAGCCGGTTTTCGCCCATCACACTCGACAGAAGCAGTGATCCCCGCAGTCCAGGATACCCGGAGAGTCAATGCGGACAAGGGCAACCTTCAGGCCTTGATGCTCCTCGATCTGTCGGCCGCGTTCGACNNNNNNNNNNCTGTGGGGTCCCTCAGGGATCGTCATTGTCACCACTCTTGTTCAATCTTTATCTTAGACCCTTGATACACTTTCTAAACAACCGCAAGATTACCGTTTTTAATTACGCCAATGACCTGCAGCTGATAATACCTATGAATT
3342	CTAGATACATCATCTTGTTAGATTCCAAGATCCGCAATGGGCTCAATGCCGATGAAGCATTGACCGTACACCTATAAATCAGCGCAGAAATACTCCCTCAACCTTTTCCCACTCCTGAACATCTGCACCATCACTTATGTNNNNNNNNNNGGAGGAGAATGGACTTGAATCTGCATTTTGGTGCATAATTGTGTATTTCCTGCCACATACTCAATAGATACACTGTTACATACACATAATTTAACTCCACTTGGAGACGAGGCTCGTTCGAGTATCCTTATGTGTGAATT
3354	CTAGAGGCAGAGGGGAGTTGTATTTTAAAACACTTACCGCCATTACGGGAGGAGGAATTATATGGTGATGAATATGAAATGGTGTTAAAAACTGGATATAAACTATGGAAAAAAAAGAATAAGGTAGTGGAAAGGGTTATGNNNNNNNNNNCAAGAAAAGCTTCTGAACACAGAGGATTTAACGTTAATAAAGGCCATGGAGATAGCAAAAATGTGTAACGAATACCAAGGAAGGTCTCAAGGAAATGGCATCTAGTAGTGCAGGAAAATTGGAGTCGGTACAAGTGAATT
3358	CTAGAAAACATATTGTAATATTCAGAGGGCCAAAGCCTTAGTAGATTCTGGTGTGGATGCCACTCTGATATCTGGAAATCCCAAAAAGTTTACTGGACAGTATTTCACCATTACAGGTTTAGGCGGTAAAGAGACCCCAGCNNNNNNNNNNTGCATTTAGATGATGGTCACTATCAGTTTGGATAGAAGCAGTACATTTCAGTTGTTGCTGTGAGGGTCGGTCATTTGATAGTCCCCCCTGTGAAATTGCCTCAAGCTACAAAAGTGATCCATTTGAAACAGTACAGAATT
3360	CTAGAACCTTCCCTAGAGGTGACTTATATGTATTAAAATGAAGGTTTAGGCCTGGCAAAAGGTTTATTTTGTCAGGTTGAAATGACAGTTTAAAACTGAACAAGCAGGCTGCAATGGCAGGCACAAGACATATTTTAAAAGGNNNNNNNNNNTTAAATTCATGTGAAAATTGCGTCTCAGACATTTTTTTGATAACATCACTGGCACGTCCCAAAAAAGATTATGGATCACTCATGGGTCTAAGAAAAAAAGAGTACTTTTTTAGCTCTTATGAGCCATAAACTTTTGAATT
3363	CTAGATTAAAAAATGTTATCGCTTCTGAATCATCCAGGTTAGATCCATTCAGCGTTCAGATAGTTAGAGATCTATTATTTACCACTACTTCAACTAAAGCCCATCTACCAGCACTGTCCTCTCGAACTAAGACTCTGGCANNNNNNNNNNGCTGACGCCATTAATTCTGCAAGGGATGTTTTCCAGATGGAACAGGGTCAGTCTGGTGTCATTGACGGAGCGCTATCGAGCGAGGATAAGATTGCTAATTTTGAAACTCCACTGGAAGAAGTAAAGTCAAATACTGAATT
3370	CTAGAATACATACTACAGTAAAACTACTTCATAAAAATCTTCAGGGCACCAAAGCCATCTTCCCCCCCTGACTTTTTATTCACAGTCTGCAGCACTTACACAGATTGATGTGACATGCTATAACTTGAGTGGAAGAAGCCANNNNNNNNNNCCATTTTATATCGTTGTAAGTTAAGCCCTGCAGCGGGTATCATCTGGGTATGCACAGACTGAGGTGCTGCTCTAAACTAATATCCACCCCTTCAAAATTTCAGAACTTCAAATAATCTTAACTGTGGAATAAGTTGAATT
3383	CTAGACTTTATTCCTAAAGTGCCACTGGAGTTTCATTTAAATTATCCTGTAATTCTTAAGCCTTTCTTTAAAATTCCCAGCACTACAGCAGAAAGAGCACTTCACACGCTGGAAATTAGGCAGTGCATAAAATTCTACATGGNNNNNNNNNNGAAAGGAAGGCTTGCAGTGGATTAGACGAGGAGTGGATCTACATCAACCGCCTTGTTCGCTGGAGTATCGATAGTGAACATTTGCAGTACAGCAAACTGGAATAACGAGCACTTGTGCATATTGTACTATTGCCTGAATT
3390	CTAGACACAGTATTCTCCCGATGGGGCAGACCTCACCTGGATCTATTTGCGACGGAGATCAATGCAAAATGCCAACATTATGCAAGCTGGCTTCCCCAGAAAGGATCTCTAGGGATGCATTTTCTATTGCATGGTGCAACNNNNNNNNNNAGAACTCCACCTTCTATCGCTGGAGCCTCCGATTCCTTTCAGGCCTTACCCACATCTCCTCACTATGAACCAGGGGCAAGTCCAGCATCCAGATTTGACATCTCTCAGATTATCGGCTTGGCTCCTGAGTTCAGAGAATT
3402	CTAGAACTTTTTTAGAGAAACCACAGAGGAGGGGCAACTCATTTTCCTGGCTACACCTCTGCAGTTGGCACACAGGTTCTGCATGAGGGGGAAAGGGTTTCACTATCTTGTATTTAGGCAGAAAGGGGGCACTGTGGGATTNNNNNNNNNNCAGAACATTACTGGACCGTAAAAAGATTAGAAGATGATTGAACCTGCTGTCTGAACCTGTGTAGAGACCCAAAGGACTGCACCAGGTCTCTTTTGTTCTAAGGACAGAAAAGGGAACTCCAAGGGTCGAAAAAATGAATT
3404	CTAGATGGAACCACATGTTGACCATTATTGCATGTTCCCCATTTTACTATTTTTCTGCAAGTGTAATTTTCATTATGCTTCACCGCCGAGAAGCCAATCATTGAAATGGAAAAGCGATGCAAGGCGTATATAAAACACTTNNNNNNNNNNTGTGTCTGTCTCAGACTGCTGCAGGGTGGCCTTGACACACTGGTCATTCTAGCCCTGTCCCGCTCGCCATGACCCATAAGGGCTTCCCATGAGTTTCTGGGGGCATGGAGATCGAAGGCCAGAACTGGGTCTCCAGAATT
3406	CTAGATTGGACCTTTTGCCGGCTTGGTACTACAAGAAGGGCAGAGGGATTGCTAGTCTTCATAGATTCCCAGGTGAGCGAGGGTGCGCTTAGAGGTAGTATTTCCCGTTTTGTTTTTCCGGTCTCTGAGTTGGGATTAACNNNNNNNNNNAAGTAGTTTTGACTCAAGCTCTGAAAAAGCCAGCCCGAAATAGATGCAAAGAATTTCGTAATTTTTTTTGTTCTTTTCCTTGACGATCTGATCAAAGTAAGCGATCAACAAAAGACAGATTAAGCTGCACAAGCCAGAATT
3417	CTAGAGCGGGAGCATCAGACCACCAGAGACCTAGGGACACTTCGACGACTTAAGGATGTACGAGCCTAATACAAACATCTAGTGACGGGTGAGACCCTACACCGCCTATACGATATGGGTGACAAGTCCGGGCGGCTCATATAGAGCTCCCGGCCCTGGAAGACGCAGACCGGCAGGGCTTGGAGGCAGACATAACGGAGGCTGAAATTAGAGAGGCAATGGTTAAACTCCGGGCGGGGAAGGCACCAGGCCTAAATGGCTTCCCAGCGGAATT
3422	CTAGAACTTTCCATCTAGAAACCACTCATTTACCCTTAGCTGCTAAAGCAGTTAAATCCAGTCGCCCACATTTAATTATTTTTTAGAATCCCAGGATTTTGAAATGTCCTTTTTTGCACGAACTTTGTAAATCTGTGATACAGAGGTGTATAAANNNNNNNNNNTTTAGATATTTTGAAAGGAGACCAACTGATTTTAAATATGACATGCTGAATTGTGTTCTGCAAGTTCAAATTGAGATGCATACATTTTACCATTCAGAATCACATGTATGTCAGGGTCCTAAACACAACTTTCCTGAATT
3423	CTAGATACTCAAAATCTGACAAAAACCTATATAGGCGTTTTGGCAAAATTTCCTGTAGACTGGTCAAACGTGGACATATGAGCGATCAATTAACGCTTTGCCTGTATAATGCCATTTCAGAATCAAGTACATCGGATCAAANNNNNNNNNNCCCGCCTCCAGTAAAGAGCACAAGGGAACTGTAGCCCATAACAACTATTCAGCAGGGGGTTGAAGCCGCCGCGCCTGCGCGCTGAGCCTTGTTGTCTCCTTGTGACCTGCCATAACACAAATAATAAAAGGCTCGGAATT
3424	CTAGAGTTGGGGAAACAATAGATAGTTATTTCACTCAGTCAATCATGTATGCTTCGTTTCACCAGAGGTGCAGAGAAATAGAGACGGGTGTTGTCAATAAAAGTATTTACTGAACAGTCTTCTGTCTCATGCAGGAGAAANNNNNNNNNNAATAATGACTAAAAGTACTCAACTGGTGCTTCTAAAAGACACCTACCCCGATGTACGTAACCTAGGTCTAGTACGAGGGAAGAAGTAAGTGAGGTGCAGCTTAAGTTTAGTATTCTTTGCCAAGAATCTCTCCAAGAATT
3425	CTAGACACACGACTTGCCGCACTTTATGAGCACACAAACATCCTACTATATTTGATCCAGCTAGTCCTTAACAACAACTTCTTTACAGACAATGGTGAATGGTTTCGCCAAATCAGAGGTGCGGCGATGAGGGCAAAATGNNNNNNNNNNCTAACAGCAGCACGACACAAAGTTATTGATGTAAAGCGGGTGAGCTTATTGATAACTTTAAAAAAAATAAAAAGGCAAATAAGAGAAAGATCGCATTTATTACACCTTACTCAGCATAGAGTACAGAAGTGTACAGAATT
3426	CTAGAATCGATTTATCAATCAAATGTCAATTTGAGGTGATGAATTGATTTGTGATCAGTTGATAGTCCAATTAATTTATGAGTAAACAGGTGCCGAAGAGGATATGGGTAGCTAAAAAGCTATCATTGAAGGATGCCATAGAGANNNNNNNNNNTACACTAAGAACGACAAGAAAGGGGTGAATAGTAAAAAATATAATGGCAATGACGCGAATACATGTAATGTCTCAAATGCTTCCAAACAACTGGAAAGAGTGTGTACAAGGTGTGGGAGCAGTTTTCATAATGCTGAATT
3430	CTAGATAATAACCGTAGAACGATATATTGAAACGTTTCACATTATCTATAGTATCAGTGCTAGTTAGCAGTAATCAGCATGAACATATCTCTACAGCATTAAGACGCATCTTTCAGATTACATATATTGACTTACTTATTNNNNNNNNNNAAATTGTTAAATATTGTACCCTAGCGGGGTACACATCTTGATGCCATTTGTGAAGTTAAACAGAACTTCTGACCTCTCTGACTACTTCTTGCCTCGGTGCTGATGACAGCTAGAGGTGGCTCTGACTGGTGAAGAGAATT
3433	CTAGACTCCGGCAAAACTGAACCTCTATGACAGTGAGTGCTGCTAGACCTTTAAGGCAATGAGATGTGACTTAACTTACAGGTTGGTTTGCTGCCAGCAAATTCATCACTTCTGGGAGGAAGCACTGTATTAATATGAGTNNNNNNNNNNATATCCAACTGGGAAAATAGCAATAAGTGAAATGTTTTTTCAAGGCTGCAATGTCTTTCTAAACTGCTATCGATGAAAAATATCGAATATCAAAGTGATAATAACACCCTAACTAAACTCTTTGCAATGCAAGGTGAATT
3450	CTAGAGCAATTTTCTCCCAAGGTTTGTTTGGTACTGGAATAGGAAAAATAGGAGTTTTCCTAGGTATCTTGGACTTATCACTGTTGGCGCATGTATGGCAAAGTTTGACTTTTTCTTCAACTAATGAATCCATGTTGGGGNNNNNNNNNNCTAAATAACATACCTTGGTCTATGTTAAGTTCATGGCGCACTTCCCAGAACTTCTTTATATCATTGCTTACTAGGTCTTGAGAATCAGGCCACCCATGCAAAGTGTAAGATATGAGTTGTGTCATGGTATTGTCAGAATT
3458	CTAGAAATGTTTCTGTTATGGTGAGCTTAGCTTTCATAGACCATCCAAGTGGATGTTATCGCCAGCAGAAGTGCGACCATTCAGGAAATATATTTTATTTCTGCTTATTGAAACGGCTTGAAAGGACTGATCAATTGTGTNNNNNNNNNNCTTTTTTCTGCTTCTGTACTCCCATTGCATTGCAAATATTCTGATATTCACGTGTTTATAAATGAAAAAGGTGAAAATAATTTAAGCAGTTGTGGGGCTGGTGACCTTTAAAAGGGGTGGGGGGTTATCCTTGGTTTGAATT
3459	CTAGATAAAGTGCATAGTGTAATAGCAGCCAAAGATCAAGGAGTAGATTGTTGTCTAGGTCTCCATATTTACCAGGGTGAGGGACAAGGGAGAAATAATTCACATATTTACAAATAGCAGCATAAGTTCAGAGTGCAAATNNNNNNNNNNAGCTGTAAAACAGATTTAAATGCCACATTAAAATCTTTTATGTCTTTAGCTCTAAAGAATGATATCAGGAGGGGCTTGCTATATTTATGGTAGTAGGAACATAAGAACAGAAAGTGCATTAGTGTTTGCTTTCCGGAATT
3461	CTAGAACTCTCGGAAGGGGCACCCTCTACTCCACCTGTGAGTGTGAGAAGCAGGAACCTGTGCCAGGCGGCCATTGTATTGTATCCACGAATAGAAAGAATGCAGTGTTCATCAAGGGCTTTGTAACACACTCCCAGCACNNNNNNNNNNATGTACTCAACTCTAGCAGCAGCTGCATACACAAGACCTCAGCTTTGAGAAGAGGACCGTGTCACCTCAGTTGCGAAGCTGCCACGTGTTTTTCTTGGCATTACTGACCTCGTCGCCAGTTGCTGACTCATTATGGAATT
3466	CTAGACTTGTTGCCCCACTGGCTCAATCGATGTGAAGCAGATACCAAAAGGCATTGGGTTGTTGAAAGCAGGCCAGGCGTGGGTGCCCCTGATGACATGAGCTCATCTGGTAACCTTATTACTATCTCAAAAGTCCTATANNNNNNNNNNATTAGCTGACAACCACATTCTTTTCTGGACCCGAACGACTTGCTCAAAATTAAATAAGCTATCAACACAAATGTGAATGCTGTTATTTCTCCATTAAACAAAGTAGCTCAAATAAATATGCGGCTTTAGATTTAAGAATT
3468	CTAGACCCCAAGGGACCTGTGGAAACCGATCATCACCTTTTGTTTCTCACTGCATGCCTTTAGTAAGCAAAAGAACGACACAAATAAAGTTTACAATACATTTATTGAAACTATCTTAGTCTATTATGGAGCAAATGTGCTNNNNNNNNNNATCTCTGTGATTTGCAACAGACCCCATAACTGATGTATGTAGTTAGGTGGTCAGTATCATGAGTGTAAACTCAGTTTAGGCAAGGCTGCATGTGAGGCTCTGTGGGTGTTTGTTCCAGGACCGGTCTCTCCACCAGAATT
3471	CTAGATCTCAGGGAGCTCAACACCTATCTCATCTCCCTATCTTTCCGGATGGTTTCCCTTCAAGACATCCTGAGGTTGATCAATCCGGGGGATTTCATGGCCACTCTCGATCTCGAGGATGCATACTTTCATGTACCGATTCACCCNNNNNNNNNNGCGCCGGTAGCGGCATTCCTACGAAGACATCATTTTCAAGACTTCCCTTACCTGGACAACTGGTTGCTAAAGGCTCAGTCCAGAGAAGCAGCGCAGGACGCTGTTCAGGCTTGTACAAACCTATTCCGCAATCTGGAATT
3472	CTAGACAACAATATAGAAACCCTAATGTAGTTATTCCAGTAGGCAGACAACAGAGTGGTACGGCATCTGCACCAGCCAGGATGTTGTTCATCACACAAAGATGACAACTCTGGTGCATGTAGAGACTCTAAACCAGAACTNNNNNNNNNNTATCTGCCAGGCTATTACAGTCACCCAGAGTGAGGGCAGTTGATAGAACCGCCTCCTTCTTACCTCCTCCCAACCCTGCCCCACCGACATAAAGGTTTAACAGGCACATTTTAAAGTGCTGGTTTTTAGACCAATGAATT
3474	CTAGACCCCTCCCAAAATGGTTTTAGACCCCGGCATAGTACATAATCTGCTCTGCTAGCGGTCACAGAGCTGTTACGGGTCTCAGTAGATGAGGGTAGATCTTCAGTGCTGATTTTGCTTGACATGAGTGCAGCATGTGANNNNNNNNNNCTCTGCACTGAGCTCCACTCTGTTCAATATTTACATCCGTCTGTTGGCATTTATTGCGAAATCTCGCAACATCACCTTGGTGTCATATGCTAACGACACGCAGCTGGTGTTCTCCTTCTTCAATGACCCTACGCAGAATT
3475	CTAGAATGGAGCACCGACTCCGTGAAATATTTGGGAATCCATATCCACCTTGATACAGTGTCCATTATCCGTTTGAACTACGGACATGCCCTAGATTTCTTGGAAGACCACACAGAGCGCTGGCTTCGCCTCCCCTTGTCCNNNNNNNNNNCTTACTGCTGCGCTTGGTGTGGGGCGGTAAAAACCCGCGAGTGGCCTGGCGCACATTGATGCTCCGTTACGAATGGGGAGGATTCGGAGTACCAGATTTTTTTCTTTATTATTTAGTGGCACAGAGCTCCGTGCTGAATT
3480	CTAGATTAGAGTATGTATACAGGGCATAGAAAATAGCACAAACATGTACTTTTGCTTTCTAAGAAATGTGTATTGACATACCTAAAATACCTGAATATTAGTGCTGATGGACCAGTCCTTCAGGTCTTTACATTCCACTCNNNNNNNNNNGCATTTCAGAATAAAGCATCAAAAGAGCACACCTCTGTGGCTGCAAGCCAACAGACTTGTTGAGCGTTTTATGAGTACCCCAAAGAAAGCAGTGCAGTCTGTCACTTTTGAGAAGCTCAATTTAAAAACGGTATTGAATT
3498	CTAGAAAATATGGACATAAAAGAATATTGTGGCTTAGCGTTACTACAGATTCACTACAAAACATACATATACGTGAATTGTAGGTATCATAGCTCCTTCTAGCATGAGCAGAAGGCTATAGAGGAAGCCAAATATTAAGTNNNNNNNNNNAATTGAGTTACAGGTCCTACCACTAACTACTTACCCCTGGATACACCTCATGATTGATTTTGTGGGCTATAAGATTGCATACTATAGCATAACTAGTAATAATATCCAAACTGAAACCATAAGCTCGAGCCACAAAACAGACTTGTGAATT
3506	CTAGAACATAGTTTCTAGTCTGATTCCTCATGCGCACCACCAATATCTCTGTTTTAATAAAGATACTGTGGCACCTGCATGTGCAGAGGCGAGCCCTTCGTGCGCTAAGATTAGTCCTAACCTATGTTCCATGTTTGGAANNNNNNNNNNGGGAGTGTTTTACCACTGTTTTTTACTGAAGCGGTGACAGCTTGCATTATTTCGCTGTCTATTTTTGTTTTTGAACGAGTGATTGCAGCTACCGAAGCCGTGTGGACGGCTGCCTTTGCAGCTTCATCAGCCAATGAATT
3509	CTAGACTGGCTGATGAGGAGTGATACCACAAAACCAGCCCCAGGATGCTAATTTCTGGTCCAGGGAGGACCTGGCTTGGCATTTCGGGCTGGGCTGTTCCATTGAAGAGCAAGGTCAAGACTGATTTGCATATGGCTGGGTCTATACTGGGGTGGNNNNNNNNNNAGTGGCATTTCCAAAATAGTAATGTAAAATCCAACTTTAGCACTAAAGAGGATTCATCATCACCATTCCAAAGATATGAAACATGATTTTGATACTCCTTTCTAATCAGGAATTACAGCTTAAATGTATTTTAAGGAATT
3515	CTAGACATTGTTTACTGTGGGGCAGCAACTCACCCACGCACATGGATCGTGTTTTGGCACCTCCTCCCTTTTTGCAGTCAGCTGGCACAACACAGGTGCTGTGGGAACAGTGGAAAGATACTTTTGAGGCATACTTAGAAGTGNNNNNNNNNNATGACTATGCTTCTTTGGTAAAAACTCTTGATAAGAGATTCTGTCCCAAAAGGAATGTTGTACTTGAACGTCATAAGTTTCTCCAACGTGCTCAAACTCCTGGCGAATCCATTGATGACTTAGTGGCAGCTCTTCGAATT
3523	CTAGAATGGAACCACATCCAGATACGATGGGGCAGCCTGGGGGATTGGACACATTCTTGTGTATTTTGGGCATTGTATATATCACCAGTTTCCTAGGGTGGGGTTTGTTAAGGAAGGCAATTAATCAACATAGCAAATATAGAGGCTGACTAGCCCACAGAAATTAATATCTTAAGACAGCATTTTGAAAATCAGTGACGTGGTGGCTAAAGAAAAACATGTAAATCAAATTTCATGTCCAATCCTAATGCAGTTTCCACCTACAACCACAGAATT
3537	CTAGATCCTTTTAATTACCATATACATACCCTTGGGGAAGTGAACTAGCTACCCTAGTTCCCCACTCTCTATTGTGATTTAAATCAAAATGTTCGACCAGTGGTGGTGAATAGGGCTAGGGTAATTCGAGTTGCGCGCCANNNNNNNNNNTCCAGAGGGCATAGGGTGAGTCTGGGACAGATCTATGGGTCTGGCACGTGTGCCAATTTCATTTATGAGCTGCGTTTCAAAGGGCCCCATGGACAACACTACGGCCTGGTGAACCAAGCCGTCAGCTGGGTCACAGAATT
3538	CTAGAAAACGTTAAATCTAGGAGCGAGACTGCGCAAGCGCAGCCTACGGTCCGAGACCTAAAAAGCACAGCTCATGATGTGAGGTGTGTTTATAGAGCAGACACACAACAACAGCATAACAAGCACAGCTCATAATGTGAGTTNNNNNNNNNNCGTTTGCAGCTGATGCTGAGAGAGCATCGCATCAACAAAGGCCCCGAAGGCTGGATGTGAGCGTCAGAAGTAGGTGCCTCGCCTCCGGTTGCACACGCTCCTCTGGGGGGCAGAGAGCTCAGTCCCGCTGGAGATGAATT
3564	CTAGATATCGTGAGAGTTCCATTGGGTCATCGAAGGTTAGTGTGACTCCTTTGTTGATTATTCAGAATTTTGTCGTGCCGGCGAATGAAAAGGTGATGTTCTCCTTCCTTAGCCTCTCTCTTTGGGCTAGGAAGCCTTTCCTGNNNNNNNNNNTGAAGGCCGGGACTCTATATGCTTTGTCTAGCTCGAATGGGTTTTCGAATTTGAGATTAGTCAGATTGGGAATGAGGTTCTGTATGAGTGACACGCACAAGCCGGCTTTGTCCTCTTCCCTTTCTGGGACACCCAGAATT
3570	CTAGAACAATACGAATGTATAATCTATACAGACGGATCAGCACAACCCGCAATTGGGGTAAACAAGCTTATAGTGCTGCGTGTGCAATTGTTAAAGGTCGCTGGCGCGATGGTAAATTTAGACACTTGGTCACAAAAACTNNNNNNNNNNGGCATCAAAGATGCAAAAGGTGGCACAATCAAGCATAAAATGCTTTGGGAACAAGTAGTTCTATTATAGAAAGAACTACAAAAGACTCACGTGATCCATACACTGTCATCAGCGTGATGGCGTTCACGTTGCAGGGAATT
3584	CTAGAACCCTCTCCTCAGAAGCTGAAGCCCTCAGATTTTCGTAGCACAGGAGTTACCAAGAGTGCATGAGGAGAAGAGAGCCTCTGAGGGGAGGAAAGGATGGGTCCCATGTGAATCTATGAAAGACACCAACACTGGAGANNNNNNNNNNATACTACTACTCAAGGGGCAGAAAGACTGAGGGACAAGGGAAGGTTAAGAAGGGAAGGCTTGGGTAAAAAGGAAGGTTTTGAGGTCTTTGCGAAAAAGGGGGTACTGGGAACAGGATCTCAGATGGAATGGGAGAGAATT
3588	CTAGAAAATAAAAATCAAGTGTTAGATAAAAAACAGTACATATATACAATCAAACAATAGCAAAATCAAACAAATGTAATACTCATCTTTTAAAAATTATTGGACAATAATCATTAGAATTTGACAGATAATTAATAAAGNNNNNNNNNNAGTCACAGTGTAAATGTATTGCCCTCAACAAATGAGAGGGCTTCTTTGTTCTGACCCGGTAAACTCCTCACACAGGAGAACACAATTGAAGCATATTAAGAGTCATAAATACACAAATGTATTTTTCTGGATCTTGAATT
3592	CTAGACTGTTAGCAGAGAAAGCTGATTCTGCTCTGCAAAGATTTAAGGACAGTAAGGCCACGGTGAATCTTTGGGCCTGCAGTCTCAGGAGAAAGGTTATGGCTATAGACAATACCGTGGCTTCGAGAAGTCTTCCTTTCNNNNNNNNNNTGCAGGAAAGCAGCCCTAGATCATGTAGGTCCCCTGGGAGGTCGGCTTACACATTTTCTACAAGATTGGAAATTGATCACTTCATGGCTTTGGGTTTTATATCTGGTAGAAAATGGGTACGCCCTTCTCTTTAGGGAATT
3596	CTAGATATAAACATCTCCTAGTAGTTGGATATTTTAACTATCACTGGGATAAAGCACAAAGAAAGACATTGGCTTGCCAATTAGAAACTGCTGTGCTCTGAATGGACCTCCACCAACTGGTTAATAGCCCCACCCACGAAANNNNNNNNNNGGAGAAAGGTGGAAAATTGGAGAAAAATCAGGGCAGATCATCCAGTAGACACCCTGCGCACACTCCCGCCCCCAAGAACTAAGATAGTGAACATTGACCAGGAGAGTGAAGCCCAAATTATAGATTTTTAGAACTGAATT
3605	CTAGACCCCTCTCTCTAGACCCTGGTGCTTTCTGCTGCACAAGTGTGCCACAAAACCCCCACTGTGAGTCAGACCACACATCTCTTTCTCTGCCCCCTCCTGTCCTAGTCTGTCAGCACTGGTGAGCTTATTTTGCAAGCTTCTAGCACCTTTCNNNNNNNNNNCATGCTAGGGAGCTCTTGCTGTCTCGGACAACACCTCTGCCCTAATCCTCTCTCATGACCCTTTCCCCCATCTCTGCCTCACCATACATCAGCTGCCCAGTAAGTATGGGCGAATTTTGCGGCTCTGCGGTCTGTGAATT
3614	CTAGAATCAATGGGTGCTGCTCCTGAAGAGGACCCAGCAACAGCGATTGCGACTCCGGTAGTAACCTGGGGAGATTGCAACTCCATTGTAATAATTTGGGGAACCACGACTGGGACGGCGTCACCATGACTATCTCCGCCNNNNNNNNNNCAGCTGAAAAACTGGGGAATTTGATAAGCGAGTCTGGAGGCAAAGAGGACCGTCTGGAATGCACCCCAAATCTTCTGAAGACATTGAAAGACTTCGGGATGCAGCTTCCAGTCGCTGGCATCCCTGAGGTGTCTGGAATT
3616	CTAGATTATTCTTATTAGTCTGTCTGTGTAGCTAACTAAGGTTGCACATTTGGCAATTCCATTGGACTCCCTTTCTAGTCAGCAATAGCTCTATGCACTGAGTGCAGTCCTTTGGGATTGTCCATAATGTCTTTTCAAGTNNNNNNNNNNGGACACTAAATAGTGCATTGTTTATCAATTATAATAGGCGCAGGTAGACTTTCCACATACCTCAGTGATATGAGACTTTGAAGAACCCCCAATCTCCTTACTGACTAGATAGTGTGGCAGAGTCATTTAGCTCCTGAATT
3627	CTAGAATCACACAGTGTATCTGTGTGCATTTAGGAATCATTCTGAGAGAATTATTTTGGTATTTCATGTTTTTGCAGACATATAACTGATTAAAAACCTATTCTGTTCTCATATTTTGGTAGGATTAGAAACCAGTCATTNNNNNNNNNNACAATGTGAATCTGTATGTATTTAGGAATGATTCTGAGAGAAGCATTTTGGTATTTGACTGCTGTTTCAATCCCATAGTGACTCTTTCAGTACCATGTAGTAATCCATTCATTAAAGTAAAAGTCAACCAATTATGAATT
3635	CTAGAAGCCAGGCATAGTATTCATGCACTGGAACCTAAATAATTCTTTATGGTAAGTATGATTTCATATGGTTCCAAAGACAATCATCAATGATTGACGGCAGACTGTGGACTTCTACTTATTGGTCCCAATGTATTTCGAGCTCATNNNNNNNNNNCATAATATCAATGTGGGGATGTGATCCATTGAAAACTTGGATTCGCTTGTGAAAAAGTTAACCAAAACACCAGATAAAAAGAGTAATACTGTGGAGGGGCTCTCAGCAAGAACTAACTTTGGCAATGGAAGACCTGAATT
3640	CTAGAGGGTGCTGGTAGCTGATTGGTTGGAACTATTTGTTAGTTATTTTCATATAATGAGGTAGATAGGCTACTAACATTTAGGCCCTTGGGCTTTCTTTTAGCCTACTACTGTTATTTACTTAGGTACTGATTTTGTATNNNNNNNNNNTTCTGGTGCCTGAGGCTCCCCTAAATACTGAATTTAGGGGAGCGTAGGGTAGTAGCCAATGGGCTACTGACACTTGGGGTCACTATGACCCCTATATGACCACTTCCTGTTGGACGTGGGCATATTCCTGTACCAGAATT
3643	CTAGAGAGGACATAGAGTACCTGTTAAATTATTTGTATTTGTGTCCCTCCGACGCCGTCTGTTTCTACCTCCAAGGCCTCACTCGGCTGAAGGTTCGCCCTGCGTGGCTGCGGCCGTCACCAAAGCCACAGAGGGCCCTGNNNNNNNNNNCAGGCCCAGCATCTCCATGGCTGCAGTGAGGGATCTGACCTGAACAAGTTTGTTCTTCCAACTAAAGATAAGGCGAAAGGGGTGGCCCCAAGAATAGGCCACTTTCTGGTCCCGCCGGAAATTGGTGACCGGTCGGAATT
3644	CTAGACCATACTGTCTACAGAAAAGACCAAATCCATCCAAGATCCGCTGAATCCCCATTGGGGATTTGGAGAGCAGGAGGGTATCGTCCGCAAACATGATGGCCGGCACCCTCCTGCCCGCCAAAAAAGGGCATCATTCTNNNNNNNNNNGGCTCCCCCCCTCCCACACCGTAACAATAAAAACACCACAAAAGAACTTCACACCAGCTTAGAAAAATATAGCTTAATTTTATAAATAAAACAAGACCAAAATAACAAAAATCCAATGAGTAGAAGTCAGGATATGAATT
3647	CTAGACTTCGGACGTGAGGAGTCCCTGCGGGGCTCTGCTGTGAGCCCTACAATTTTAATCATTATCTTAGTCAGTTTAGCCTTACTCATAGACTTCAGGCCTATTGCATCTATTGCCTTCAAAGCATTGTGCCCCAGCAANNNNNNNNNNCTTTCCAAGAAGTACTGAATCTATAATTAAGGGAGTGGGTTAAAAGATATGAACTAAAAAACTGTGCTACACACACCTGGAACATCAACCCACACCTTCATTGATGACACTGCATTACAATGCAGTAACAATACAGAATT
3657	CTAGACCTGAAAGTATGTACTTCCCAATGGGTTTATTTTGCACATTTCTGAATGTCATAATTGTCCTTTCATTCGAAAAGTAATAACGTAACAAGTAGTCCGTCTTGCTCATGATGGCACAAACAGATCTATATTGTAATGNNNNNNNNNNTACTAGAATGTAGTTATCAATTAAACAAATCAAATCAACTGAACGGTGCCCATCTATTTACTATGTAATTCTTAATATGGTCCATGAATGAAAGGCAGACTGTGAGAATGGTTCCAGGAAATGCTCTTTGAACTAGAATT
3667	CTAGAGTGCCGTACTACAGGTAGCAATTATAGACAGACTTTTCAACCATGGTCGTCAGTAAGGTATCCAGCCAGACTCCAGACCTGCTGGTTCCTCTTGTAAAATGCTGTCAGTCCTTCATCTTCCTGTGGATTTCCAGTNNNNNNNNNNAGTAGGGCTCCATTGTTTGTACTAAAAACTTAGTGGATCATTGTATTTACTTATGCTTGTTTTATGTTGCCCCAGTCATCTGCACTAAAGTCTGGCTACAAACATTGCACTTGCCTGTGCTTGTTTCTGATATGAGAATT
3668	CTAGACATAGGGGGCCAAGAAAATGGTTTTGTTTCCATTAAGAGCATGACTTGAGCCAATCACTAAGATCCTATCCTGAATCTGAATTTTGGTGAAGACCCACCTACCTTCATCATTTACACATGGTTAGCGTATGTCCTATCAGGATTGAAANNNNNNNNNNACAAGTCCATAAAGAGCAAAGGAATCTTGGTTGCGGAATTGGGTGTATGATGGCCCGAACATGTTGATGGCAAAACACACAAGCTTTAATTTGTCCAGGGTTTAATGATAAGGTCAATGAGCGGTGAGCCCTCTGGAATT
3670	CTAGAGGGCCTTTGCGCGGCAGCGCAACACTAGACAGGGGTGTCCGATGTCGCTGCTCCTGTTTGCAGCGGCGATGAAACCATTAGGGGTGCTCTGAGGGAGAAGTTGAGTGGGTAGGGGGTTTCACTGGGAGACACTAANNNNNNNNNNAAAGCCACAGGATATGCTACAGCTGATGGGACTTCAGTGGGTGGAGCCCGAACCCAGGTATCTGGGAATTAAACTGGCATGTACACCTGTGAGATATCTGCAGCTTAATATAGGGAAGGTGACAGAAGTAACACAGAATT
3682	CTAGAGTCACACACTGATTGTTCTTTTTCGCAGCAAGAAAGTGTAAAGGGGAGAAAAGTCACTAGGAAAACAATTGATTAGCCAGAAATTCTTTTGTATACATAATAACTCATGGGCAACTACTTCGCAACAAGAAATAANNNNNNNNNNTCAGAAAGCACGAGTCTAAATTTCCCTGCATTTAGGGTTGGTGAGTGAAAAGCATTAAATCTATCCCTACTCTAACACTAAGATCACATCCTTAAATGAGCATTTTCAGATTGTCATCACGTGGAGTCGTCCTAAGAATT
3699	CTAGAAACCACCCAACCTCCATTGTCCCAATCTCCTTCACACTAATTTAAGCCTCACCTACCTCTATGCACTTCGTTCCCAACAAATGTATGCTACTCTTTCTCCAGCATAATGTAAAGCTAAATAAATTCCATTGTCGANNNNNNNNNNTGGATATGACATGGGTGGTTATGCTATGTTACATAACCCACCAAAGAGGGTATCCTGGCACTGAAGCAGAAGGTGTATGTGCCAAGCCAGAGTTGGCTTGACCCAGGTGAAGAGCCAGGTCCTCAGTTTCTTGAGGAATT
3702	CTAGATGCTGACGAGAATTTGGACACAAACACCATTCTGTTAGTAGTCTTTTTAATCCCTTTTTTCAAGGAGCTTTGATCTTGGCAAGGTATTTACTTTGGCTATTTGTTCATCCAGTGGAGCCTCTGGATAGCCCCTTTGNNNNNNNNNNNNNNNNNNNNNNNNNNNNNNNNNNNNNNNNNNNNNNNNNNNNNNNNNNNNNNNNNNNNNNNNNNNNNNNNNNNNNNNNNNNTGAAAGCTTTGATATTGTAAAGCATTGTTCTTATCTGTCAATTTTTTAAAAAGACGTGTTTGTATTGTTTTTTCTGTGAGTTCTATAGTTACATCCAAAAAAGACATGATTTTCTTATCAATCGCATAGGTAAACTGAATT
3729	CTAGAAACTTCTCCCTACTTTAAAGAAGGCCCCCGGTATAAAATTTTGACCCTCAGATTTACTCTTCAGTTCGCTTTCTGTGGAAGGACCCTCAGAGGACAGCCTGCTGCTATGACCTGTTGTGTACTTCAGAAGACTGCNNNNNNNNNNACAGAAAAATCTCCACCCATCTTGAACCCGCACTTGGACCCATCCTGAGTGAGTCCTGGTCCTCCAAGTGGTGCATCTCAAGTCCTGGATCCTTGGAATTAGTGCTAAAGGTGCCCAGATCAAAAGCCTAACATAGAATT
3730	CTAGATCTACGGAGGGTGTTAAAGTATTATCTTGATAAAACACGCAAAATCCTCCAAACAGACCAATTATTTGTTAATTATGGTATAGTCCGCACTTGTCTAGCCACTTCTAATCAGGCCATTTCAAGATGGATTGTGTCNNNNNNNNNNGAGATTTGCAAGGCAGCTACATGGAGGTCTATTCACACTGTCACCAAATATTACTGCCTTGATTCTGACACTAAGGCAGACACGCCCAAGTAGGGCAGGCCTCCCTCAAAAATCTATTTGCTTAAAGAGATACTGGAATT
3731	CTAGAGCCATTGAATGAAGCAGGACCTTAGTAGGCACACAGTATGCATGCTCTATTATAAGCATGCACAGTCGTAGCATTTAATTTCTGTTATATTTTTCTGATATTCCACAAATCAGGACATTATATCCACATAGCTCTNNNNNNNNNNCAGGTGTCTCAGACCAATATACTAAATACAAGTTTAGCACTAACACTTACCATTAACTAGAACAATGTGCCAAATCTCACTTACCACACGCATTCGCATTCGGTCCTAGCCTATGACGAATGGCATCAGGTGGAATCACTGTGAATT
3749	CTAGAAAGACAAAGAAAAGTGCAGGAAGAAGAAGAGATGTGCAGATAGAATCAACAGAAGATCAGAAAGAGGCCTTGTTGCAAAATCATCCTGTGCCCACAACTTTTCAGACGGGTATTGGTGGTAACTGCCTCTGACTANNNNNNNNNNAGGCCGTAGTACATAATAGGGCAGGGGGATTAAAACTACCTCTAAGTCAGAGGTGCAGGAATATGCTACCTTTAACTAGAAGTCGCTTTTGCAGAGTGGTGGAGAAAGGGTGCTGGGCGTCAAACCAGCGCTCAGGAATT
3751	CTAGATGTGGGAGTATGAGGGTTGAACAGCTGTTCTGTTATGTATAAATGAAGGCTGATTAATTTATTTTATCAGTGGTGCTCCCTAACAATGAATACATGCAGAAACCTTAGCATAAAGCTTCTCAAAACTGCTTCCCTATTTATAAACCAATNNNNNNNNNNCTGCTATTGATTTGTATTCCCATCATTGCGTTTCGCATGAGGGACTGGATCATGCCCTCCCTTTGTCGCTGCTGTGACTGTAAACTGTAGACTCTGCATGGATGAATGGCTGCCAGCAAAAGGTTCCAACAAATCGAATT
3752	CTAGATCATGAGTCACATAGAGGGATCGTAGCGACAAAGAAGATGTTGAGAGAAAAAGTGTGGTTCCCAGGACTGGACAACATGGTGGAGGAAGAGGTATCACACTGTCATACCTGTCAAGTAACAGGATCACCTAGCAAGNNNNNNNNNNTCAAGGTTCCCAATAGTGAGAGAAGTATCATCGACATCAGCAAGCGCCACCCTACCTGTGCTAGACGACATATTTGCCCCCTGGGGCTCACCACAAACACTGAAAACAGACAATGGTCCTCCATTTTTGGGAAAAGAATT
3760	CTAGAGTGTGGATTCCAGAGGCAGAGAGCAGGCAGTTGCTGAAGGATGAGGACTTTGGGGGTTGTTGTACAGGACTACTAAACCTGGTACACTCCATCACTTGTCCTTGGATGATTTAAAACATAAGACCTCTGTCTCTGNNNNNNNNNNTCCCTGATAAAACCTGACTCGCCATAGAGAGTGGGCGAGTAGATTTGTTGAGACCAGTTGTGAAAAGCATTTGTTAAACACTGCCACCAACACCCTCTTCCTCTACATACACCTTACAATTGCATCTTCCTTATAGAATT
3774	CTAGATCCCCCTGAATAGTGGGTCTAGGAGCGAGTAGGGCGGAAATCGCCAAGTGAAAGGTGGGACTGTTTTCCTTGGGGCGGCCAGGACCAGCAGCAATGGCGAGTGATCTGATAGTGTGCGCGGGAGGACCCTGCAGTNNNNNNNNNNCTGTGCAGCAGCTGAAGGTCTGCGGATCGGCCCAGATGATCTGTCCAGCGTCGGGTCTAGGACCAAATTAAAGTCCCCGCCCCATAGGAATTGTGCCTGTCGGTAGGTGCGGGTAGCCACCACCAAAGATACAAAGAATT
3779	CTAGAGTAAGGCATTGAAACATGGAGAAGGGGCCACTTTGTATCTACTTGCATTGTAGTGAATCTCTGTAGATGACTGCGATCCCGTCCCCGACACTGCCTACTCGGTCCTTTCTAATGATGGACTAGTTGGAATAAGTAGNNNNNNNNNNTGGCGGTTAGAGATGAGGTAATAGATTTGATGTGAGTGATGTCAGGGGTTTTGGTTATTATAGATACATTGTTCTCAATAGCAGGCGTCTGCTTTGGACAAGACTTGTGTTTGAATTGAGTGAGGGAAATAGCTGGAATT
3786	CTAGATTAGACTTCAGTAATGCGATCTACCTTGGTGCACCTGAGAGCACTCTGAACAGACTCCAACAAGCTCAGAATGTGCTGTATAAAACCGATTTAATAATAATAATAATAATAATATGCGGATGATACGCAGCTTCTCTTCACNNNNNNNNNNCGCTGTGGCCTCCGAATATCCCATGTCCTAAGGAAATGGGTGGCCCTGCGAAAAATCTTGGGATTTGGTTCGGAGAGGATCTAAAATTTGAGGACCATATAAAAAAACTGACCGGAACATGTTTTGCCACCTTGAGAATT
3787	CTAGAAAAAATTTAAACAAGATGAGTGGTGCTTACTTTCAGGAGATTTAGACAAAGACCGCTGTCACGAAGATTGTCATTCTATGGAGAATATGCTGGTTATAAAACGCGTTAAGTGGGTGAAAAGCCCAGCATTCAAAGNNNNNNNNNNTCCTGTGATGAAAGTGTGGGACGAGCATGCAGAGAATCCAAAATGCAGAGAGTGAAAACTCTAATCATCAGGTAGAGTGCGAGTGTAAATAATGAACGCGATCGCCTGTTTCTGTAACGAGTGGTACGTGCCCAAGAATT
3789	CTAGAATCTGTAGCTTGCGGACACGCCACTATTGATCTTTCATTGCGGTCTCTATCCTCTTCATGGGAAGACAACTTCAACCTAAATCCTTATCCCGCAGATTTCTACTTCAAACTAGTTCACGCTACCAGTGCTTAGATNNNNNNNNNNGGACTTACTGCTAGAGGAAATCAGGGCTGTGCGCCCATTTATTGAAGAAACCACTTCTACACTCCAGGAACTGTCTAATAAATGGTCATGTGTAGAACAACGTGTCACTGCCCTAAAACAAAATGTTGATTTCTTGAATT
3792	CTAGATGTTTTATATGATAAGTTGAATCGCCTTATCCAACCCATATTGACTCGCTTGGAAAATATCGAGCAGCAAAAGCACGAATTAGTAAAGGAGTCCAAATTCACTCATTGGGGACCAATATGGTAGCACTTGACCAANNNNNNNNNNTGCACTCTACAAAGAAATTAATTGACAGAAGTAAAGGGTTAGTGTCTGATGGTACTCCAGACATAAGGCTTATCCATGATCAAGGATCACTCAGAGAAGGAGTAAATAAGCCAAATCAAAAAGGAGTAACCCCAAGAATT
3799	CTAGATACTAAAGTTCGTTTGCCCAGGCAGTGTAGTCATTCAGGGTTGTGCTTAGATGTGTGCTGCAGGTTTTTTTTTCTGGAGATGTCCAGGCTGTCTCTGATGGACATGCCTTTTGAGGGAGCCAGGCACTTTGGTAANNNNNNNNNNCAACCACTCCAGCCCTATTGTAGTTCCCAAGGAAAGGGGCAGTTGGAGAGGATGCAGCTACACTCTTATACAGCAGTTTTTGTTAACCCCGTTGTAGTTTTCCTTCTGATGGTCTGCGCGGCTTGGTTAAGTGTAGAATT
3800	CTAGAGGGAAGGCCTGAAAACGCACAGTATCCACAATGATTCTGATGAAAGGGAGCCTCTGTGAAGGTGTCTGATTTGACTTTGGCACGTTGATTGTGCACCTCAACAATGTAAGGAGGTTCACGGTCGTCTGTAGGTGGTNNNNNNNNNNGGTGAGGCTGAAAGGGAGCGAGGCAAACTGAAAATGCTCATGGTCTACCTTGAACCACAGGTAGTACCTGTGAGAGAGCAAGACCGGAACACAGAAGCAGGCGTCATGCAGTCCCATTGCAACCATATGCTTTCCTGAATT
3807	CTAGACCTAGACCTGGGTAGATTTTGTAGACTACTCAGTGAAATCACTAAAAGGTTGGTTAGCTGGTAACAATGTACATGACTTCCAAAGGGCTTTACAATTGGATAATGAAGTAGCATCTTTAAGTAATTGTTACCAAGNNNNNNNNNNCAAAAGAAAGAGGCCAAAATGCCCCCAAGGGAAACAGGGTAATCTAAAAACAGAGTCTTCTCCAGGCCCCCAAAACCTGTTCAGGAGAGTGGACCCAAGACTCTTCACAGCCAAAGGAAATAACTTGGATCCCAAGAATT
3824	CTAGACAAAATGTTCTTTCCATTATGAGATCCTTAGTGTGATAAAGAATTTCTGTTTATGTACAGGATCTTAATCTAAGCAGAACTTTCCATAGTGAGGGGGTGCCGTATAAAATAAAGAGCTTGCAAGTACCAATGTGCNNNNNNNNNNACTGCTTTAAAGTTTTCCATATCCAAATGTCTCTTACTCCTATATAAACTGCAATAAGCTACCACAGGTTACGAATATTTATTAGTATATCTCTTCAGCACTTCTATCTTTGCGCTGGGAACTGGACTGAATCTTGAATT
3825	CTAGATTACATTACATCCTGTCAGCCTGTTCAAGCATTTCCGAAAATGGGGTTAATGCCACGAAATGTTTTTTTAGACCAATATTAGTCTACAGAAGTTCATTCACTTCTCCAATGTTGTGTTAGACTGGCTAACCAAAGNNNNNNNNNNCTGGTCTGTGGCTTATACCAAACATGAGTATTACTAGGTGGAAGTTTTGCCAAAATGGGATAATAGCTATTCAGAGTGGCATGAGCTAGAGTGTGTTTCTTAACTTTATGGGTAACATAAGTAATAGTTTCTGGTGAATT
3831	CTAGAACCTAGAACCAAGAACCAAGAGGATTGTTAAGATGTTATATTGGTGGCCTGGAGTTGATTTAAGCATTGAGGGACATGTTCGCAATTGCATTCAGTGTGAAATTTCGGATAAAACGCAGAAAACCCTTAATCCACCTTTGTCNNNNNNNNNNCGAAGGTAGATACGCAAAGTGTAATTAGATTCTTAGAGATGTGTTTTTTGAGAGAGGGTTTTCCAGCATCCATCCTAACAGATAATGGTGTCCAGTTTAGATCAGATTTAATGAAAAGCTTTGTTACCAGCACAGGAATT
3842	CTAGACAACTTTCCTTTTTTATATTTTGGACTCAAAGGACTTAATATATGTTGGGCTCTTTAACCAAGTGCTCCCTGATTTCTGTGTTTTGATTCTCTCTCTTTGGACAGCAGTATCTGGAGCAACTGGTACTGGTTAGANNNNNNNNNNGGCACAGGTCACACCAAAGCACAGTGTAGCTCAATCCCAACTGGTCATCTGGTTCTTTACAGTACCCCTTCTTCTGGCTTCTGTATTTTTTTCTTTATTAGCTTTCCGGATACTTGAGGGTACGCTCAGAGCCTTGAATT
3849	CTAGATCAGAACTAAAATCTCCTAATATCGTAAAATTAGAATAGACTACACTAGCCTCATCAAAATACCTTATGGCTTACAAAAATTTGGATTTAGGACCAGGAGGTCTATAAATTCACATAGACAAAAATTGAAAGTATNNNNNNNNNNTGCAACCGCTACACTGTTACGATAACATGTGCTTTTATATTCTAGTCTCTGCAAAACTAGTGTGAACCATGGCTGTGATCTCTGCTCCTGGAATGTGAACGCCTAAGAGCAAAACTTGAAGACCCTGATTTTATGGAATT
3855	CTAGATTCCTGATTACTTATAGACGGGGTAAAACCTTACGTACCAGGTTGAGCCGCACTGTACCCACCGCCACCGAGACCACAACCTGGCTGACTCAACATACCAAGGGATTCCACAATGTGGTTGTTGTGGCGTGTGCANNNNNNNNNNTATGTGGGCAGTAGAATCAGGCCACTAAAAGATCGCATTAGTGAACATGCCAGAGCCATTCACCAACAAGATCCCTGTTACCCCATGGCCCTGTATATAGCCACATGCACCAGCCAGGGCACACACAAAAGATTGGAATT
3863	CTAGATCTGCTGATAGTCCATCTTTTATTGCGCTCACCCAGGCAGTATCGACCCCCGTTTACCTGCAGCCTGCCATAGTCCCTGTGGTTACAGTCCTCTTTATTTTAGCCATGTTCCTGACACTTTGTCTTATTTCCCGGNNNNNNNNNNCTTTTGGCAACTGCATTTGCTAGTATTAGCCATACCTTTACATATTTTGATCAGCTTATTTCTCCCGTAACACACAGTAAGTGCCAACGGGCTTCCAGTGAGACTGCCAGTCCCACCTCTTATGGAAACGTGGATGAATT
3866	CTAGAGTTTGATCTCAAGACTGTCGTCCCGGGAATTACGCAGCCTATTACAGAACTTGATAAAAGCGCCACTGTGATCTAACAGGCCAAATCTCACTTGTGCCGGAGATGAAGACTGCGGCAGGCGCCATGCTCGCTTGANNNNNNNNNNGCCGATGCAACCTCCAGCGACAGTGCTTTTGCGTTGATGGCATCTCTTTGTTTGGTGAAAGAAGCTCTGGAGTCAGGAAAAACTCCCAAATGTCCATAAGATCCAGTGCTTTTTCCAAGAGGTCCTGCTGAATTAGAATT
3868	CTAGAGATATTCTTAATGCTTTGCTCCACGACCGCCCAGAACCCCTCTGCTCAATATTAGATCACTCGTCAAACACATCACCAAAATCTGGGACATCAGCACCACCCTCACTGTAAACGTTATCTCTATCACAGAGACCTNNNNNNNNNNACTGCAGAAGACTATACCACACTGATCATGGAACACCTCAACTTCCAACTCCAATCTGATGGCAAAGCAACCATCAGGGGCACCCTAGCCTATAGGCCGCCAGGACCATGTCACAAATTCTGCAAAGTCATTCCAGAATT
3885	CTAGATTAGCGGACATGTAGCAAAATTGACCTTCATTGAATTTAAGCCCTAAGAAAATTTGTGCCGTAATGAATGAATGAATGAATGAAGGATCATTTATAAAGCGTGTGGTTACCCGGGGGCATCTCAGCGCATAGACGCCATNNNNNNNNNNATTTTAGGAACTAAGAATAATCCTTTGTTCTCAGATCTAAGGACTCTCTTGGGTACATAAGGTTGAATCAAAGAACGGATCAAAGGTGAGCCCTTTCCAGAGAATGACTTAGGGTGATACACAGAGCCTTAAATCGAATT
3897	CTAGATAAATTATTAGACGACACCTCTCGAACTGAGAGACTCCACCACCGGCCTCAGAAGCTTCGTAAAGCACCAAGGTGCTGACGAGAGGCTGAACGGGAGAACTCTGTATTCGTACCATTTCCCCAGCCACTGAAACTNNNNNNNNNNCTTTAGGTTGAGAACCAAACGGGATCCCCTGCCTTTCTTTTGCACCAGGAAAACCGTGCTGGCGAACCCTTGTGGATGACGCACGGTCGGAACTATGGCTTCTTTTGACAGAAGAGCTTCCAGTTCCGCGGAAATGAATT
3901	CTAGAACGTAGTTGGCGCTTACACTATGATCCCTCCAAGGAAGCTCTCTACAAACAATCCCTTGCTAACTACAAACGCCTCCTGATTGCAGCGAAAAGTAATTTTTATTGTAACCAAATTGACTCTGCAAACAACTCTGCNNNNNNNNNNAGTTTGCACCATCTACAACAACTTTGCACTTAATAATTCTTCGACCACTCCCCTAGCGGACTCCAACGATTCCAGCATATCCCTGTTATCCGAGAACACACTATCACACACACTCTCCAAACCCCTACCTTTGAAGAATT
3904	CTAGAAACCTTTCCCTTAGTCACTTATGCATACCCAAAGAAATACACCAGAAACACTCAGCCAGGAATTTCAATATTTATTGAGCGCATTGTGATTCTTGTATAAAATATGTGCACTTGTTAATTGAAAGAATAAAACAANNNNNNNNNNGGGTGGATGATCTGCAAAATCCCTGTCAATTTGTCTAACTCCGCATTACCTGTGTTAAGTGTCATGAGGCTGTCTGTCTTGGTCGTAAGCTGGAAGATCCCGATTCGCAGGGCTACACAGGAATCAACTGAGCTGGAATT
3929	CTAGATTCCCATCCTGTATCATTACAACAGTGTCCAAAAATTCTACTTGGGTTTTACTCATGGTAGAGGTAAGTTGGATATTATATATATATACATTTTTAGTTTCTCTATGAATTGTATAGCGTCCTGCTCTGATCCATTCNNNNNNNNNNCCGCACCTGTCTGAATAGATCTCCGTCAAACATAAAGATGTTATTAGACAGGCATATTTTCATCATCTCCACGATCATGCCATAAATGTTGTGAGTAATACAAATCACATGATTTTAGATAATATGAGCATGCTTGAATT
3934	CTAGACTCGCTAGGAAAAGGAAAAATAAAATTAGTGTTTACACTATTTGATATTTTTCCTTTCCTGGCATTTTTTGGGGGACGATGCTCCTCCCATAGCATCGGAGCCGCAGCTGGTCTTTTTTATTAGTGTGTCATGAANNNNNNNNNNACGTTGTCGGTAGGTTGTGCTGTCTGTCAAGACAGAGAAATGCTGCTGCATAACAGCAGCTACTTTAGAAAAGTGTACTTTTTTAAACTAAGTGATAAACGTCATACAATCCGGAGTCAAACTTTAGAAATAAATGAATT
3936	CTAGAACATGGCGACTTAGGGATACCATACTACATCGCCCAGAGGTGGTTCAGGATGTCTCACAAGCATTACACAAGACTATCTGGATAGGAATGATACCCCTGATACCTGAAACACCTATCGCCATTCTTTGGGACATGNNNNNNNNNNGGTGGCAGCTCGAAGCGGCTAGAACTCAATTGTCTGCCCTGGATCTTGCTAGGGCAGAGCATGCGGCGCTCCGTTTAAGACACACCTTCTATACCGGGGGCAACAGCATCAGGAAACTGTTAGCTAGTAGGCTATGAATT
3951	CTAGATCGGTACAATTACTTCATATATACTGATGGTTCTGCCAAACCTGCTATGGGAAGTAGCACCAATATTCAGCAGCATGCGCTGCAGTAAAAAAGGGGCATGCAGGATGGAGAATTTCATCCTTAAAAGACCTGCATANNNNNNNNNNATTCAGAGATTCAAAAGGGTGCACAATAAAGCACAAGATGCTTTGAGAACAGGTCGCTAAGCTGAAAGAGTGCTTGCCACAGACTTGTGCGATTCATACCTTGAGTCACCAATATGTTGGCGTACACATTGCAGGGAATT
3962	CTAGAGAGGTGCTTTTCTTATCTCTTTATTGGCTTTGCACATGACAGATTAGGACTATGTATACAACCTACTAATGACAACAGTACCTACATCAGGTTCTATGGTACTGAATAGCTTTAAGATAATCTCGTTGAATGTAANNNNNNNNNNGCTGGATCTGAAACCTTGGGGAACAATAATGGGGTACGGACTTTAGTTGCAAGGAAGTCCAATATTGACATACTGACTAGCACGTCAGACACTAAAGGGAGGTGGATTTCATCAAAAATGTCCAAAAACAATAAAGAATT
3965	CTAGAACGTGAAGGCAGGTGGCGAGGTGGGCTCTGAGGGGTTTGCGATAAAGATTTACCCAGCCTACACTTGAGCGTTGCAGACAGTGGTAATCTTCGGTTGCGGTAAGAAACAGATTGCGGGCCACTGGCTTAAAATATAGGGCGAAGCTAGAGGCATCACCAGACGCCAGCCGACCTGTTGCAGAGGCCATTGCTTTTGATCTGGATTGGATTGGAATGGCAAATGATAAATAAATAAATGGGACTGCTCCTGATGAGGAACTGCAAGAGAATT
3968	CTAGATCGATATGAATACATCATTTATACCAATGGATCTGCTCATCATGCCATAGGGTCTTGACACCAATATTTTGCGGCATGCGCAATTGTAAAGGGGTGCATGCATGACTGAAAGTTCCATCCTGAAAAAACACACACNNNNNNNNNNATTTTGAGATTCCAAGGGTTGCACAATCATGCACAAGTTGGTTTGAGAACAGGTGGCGAAGCTGAAAGAATGCTTGCCACAGGCTCCTCTTATCCATACAATGATTCATCAATGTGTTGGCGTTCACGTTGAAGGGAATT
3969	CTAGACAGCGCCTTGAAGACGATGCAGCCCAGTTTGAAATAACAGCGCTCGGCCACCGGAAAGCCAGTGCAAGGATTTTAGCAAGGGATGGACGTGCTGATGTCTGGGCTGGTGAAAGATCAGTCGGGCCTCCTGGTTCTGNNNNNNNNNNAGATGGAAAAAACTGGAAGACACCACAAAATTAATCTGCGCCTTCATCAACAGGTCTTTAGAAATAATCACTCCGAGGCTTTTGGCAGAGTCGACAGGGCAAGGGGGACTGCCGAGGTCAGAGGGCCAGAAATTGGAATT
3973	CTAGAAATACAATGCAACCCCTTAATCTGTGACATGCAAGGGAGGTTGTGTATAAAACCAATTATGGGTCCTTTTTGGGTGATGAATCCGCCCTATTTTGAGTTACAACCGATAGTCTTTCTTGAAGAAAGACAAAAGTANNNNNNNNNNTCTTCACTTTTGACTAGTCTAAGATGGCCGCCAGATCCAATATCGGATCATGAGATCGCACTTTGAGTGGACTAAATTGATCAGTTCATGATTTGTAAGCAACCCCGTCTATGCGCACAGGTGAATAAATATAAGGAATT
3974	CTAGATACATAGCGAACAACAAGGGGGAGCAGGGACACCCCTGCCTTGTTCCCCTTGTTATCCCAAAAGATTCAGAGACTGTATCAGTTATCCTAATTGCAGCTTTAGGCTGGTAATAGAGTGCCCTGATAGCATTCATANNNNNNNNNNTGATGCCTGTGCCCAATCCAGCAATGTTATGATTTTTTTTATATGGTCCATGGTATCTCTTTTAGAAACAAAACCATGCTGCCTTATAGATACAAGATGCGGCATCAGATTGTTTAATCTATTGCTAAAATTTTAGAATT
3982	CTAGATCTTGTGCCGAAATTAAACCACAGTAATTAATTAGAAACAGATGGCCCCCTCTAAAGATAAGAAATTGCTTCACGACAGCCGTGAAGCAGACGATCCAGTCCGGATGGGCCGAGGGAAAAGGGCAGCAACCAAAANNNNNNNNNNAGAGCAAGCAGCGCGTTGGGCTGCAACACTACGCGCGACCTAAAAATGAGTGATCGAGTTTCGCAAATTTTTATCATTTGCGCATCACCAAGTAAAGTACCTTGCTTTGTTTTAATTACATTACATATTATTCCAGAATT
3991	CTAGACAACACGAAATTAATGTCTCATCAGTAATCTGCGTGAGTAGTTGGATACTAACAGAAAATATAAAAATTCGAGGAAAGAATTGGTGTGGTGGGGTACCTATATATCGAATGTGCATGAACAATCAAGGCAAATAGANNNNNNNNNNGTGTCAAGAATAACCATGTGTTAGATTCTGGTTCATAAGCGCAGTCAGAGTACTCATGCACCGCCTTCGGTAGACAAACGGCGTTTGTGTGAATTGTTTGGTGGTGTCCTCCGTACTTCCTGGTTGTAATATTACGAATT
3996	CTAGATCCCTCTTGATAAATATTTTTTTATAGCCAATAAAATTGACTCTCACAAAGATGGGTTAGCTCTAGTATTGCACGCTGTGCGCTCTGCATAGGCCTTCGTACTCTTATGATTGGAAAATCATCAAACAGGTAAGCNNNNNNNNNNTTTTGACCCAGAGTAAGGGAGATAAAAACACAAAAAGTAGAAAAAAGGTGGAAAAGAAACGGAAAACAGTGACATAATTCAAAGAACATTAAAATATTGGAAACAACGTGCCCATCATTCATGTGTATCCTTGCAGAATT
4007	CTAGAAATTCCATCGACTAAGTCGATACCATAATAGATTTGTCCATATTTATGACAAATTCCAAACTTTGTAACAAACTTACAACCAACTCCAAATCTCTGTGCAACTCTTCCAACTCTTGGTTCATTATCAATAAATCANNNNNNNNNNGAAACTGATACAACTGCCCTTTCCACCTGAACTGTAAATATCTTTGACTTTCCTCCACAATTGGTACTATAAAAATATGCCTCTTTCAGATCAATTGCACCATCAAATCCTTGTCTTATAACTCCCTCAATAAATGAATT
4017	CTAGAACATAGTTCCTGGTCTGTTTTCTCATTCGTGGCCATCAAGATCTCTGTTTTAATAATGATGCTGTGGCGGAAATACCAGCGTGTGCAGAGGCGAGACCTTCGTGTGCCGCTAAAATTAGTTCTAACCTGTGCTCAGTNNNNNNNNNNTCGGGAGTGCTTTACCGCTGTTTTTCACTGAAGCACTAACAGTTTGCATTATCTCGCTGTATTTTTGTTTTTGACAGAGTGATGGCAGCTACGGAAGCCGTTTGTACAGCTGCTTTTGCGCTCTCGTCAGCCAATGAATT
4020	CTAGAGCATGAGAGCCAATTTGTACAATAACCAGTTATGAAGCAGACATAGCAAAGTGAAAGACATAATAAAAGATAGAAATAATGTACACACATTACAACAATTATCCATGAAAATAAATGTTTTTTACAAACCGAGGCNNNNNNNNNNATCACCAAGGAGTTTCCTCACAATGTTGAGTCTACATTTCTGTTATCCAATCATTATCTTGCAGTGTACCAAAGAAAAACTGATCTTTATGTTACTTTACAACATGTTCACTGACAACTGAGAAGTGGTAACATGGAATT
4028	CTAGAAGTTCCTGTTTCTGTGTACGTTTATGTTTCGTGATCGTCGCAATCGCCTGCCCTCTCAACACTGTTTTGTATGCCTCCCACAGGGTCGTTGGGGAAGACACTGATCCGGCATTTTCATTAAAAACGTGTTTAGTCNNNNNNNNNNCGTGAGTCGGCCACCCCCCAGTGTAAGAAAATAATCAATACGGGATAGGCAATTGTGTGTGGCCGAATAGTAAGAGTACTGCCAATCCTCTGGGTGTAATTGCCGCCATATGTCAACCAATCCCTGTGCCTCCATGAATT
4033	CTAGACCTGGCTAAAGACAGATGCCTGAACACCTGTGATCTGCTCTTAGTGGCAGAAGGGACCTTAAGCTTTTGTTTTCACTGTACCCAGGTAGGAAACATTTCTGTTTCTGGGACATCAAATGAAATGTTTAATTTAAGNNNNNNNNNNCCGCCTCTTCTTTCGATTAAAGCTGAGAATTTCTAAAGACATGCCTTGGGTGCTTCTAATTTTAGTGGTAGGTTCTCTGACTTTCGCTATATCCTTCTGCTGGGATTTACAGGATTTACATGGAGAGTCCTATTGGAATT
4038	CTAGAAAAGGCCACCTCTGGCCATTTGGAAAAATAATCTATCACAATGGCATATTTGTTTTCTACTCCTCTGGCAGAAAATGGCCCACAGATGTCCATTGCTACCCTTTTCCTCAGTCTGTCTGGTAACCTCATGGAAGTNNNNNNNNNNTCTTAATGCCTGACATCTCGCTTGTCCCTCGTGCAGTAACTCAAGTACCCTGGTTCGCAACCCTGCAGCCACCACCAATCTTACACCCCTTCTTACAACACCATCCACAACTGAAAGCTCCGACCACACTGTTCTGAATT
4046	CTAGATTGATATGATTACTCATCATCTATACTGACGGATCTGCTCAGCCTGCCCTAGGGTCAAGACAACCATATTTTGCAGCATGCACAATCAAAAAAAGGGCACATGCATGACAGAAAGTTGAGTCCTGAAAAACACACAGNNNNNNNNNNTGGGGCCAGAATGGATTTTGACATTCCAAGGTTTGCACAATTAAGAACAAGCTGCTTTGGGAAGAGTTGGCAAAGCTGAAAGAATGCTTGCCACAGGCTCATGTTATCCATACATTGAGTCATCAATGTTTTGGCGAATT
4050	CTAGAAGATGGAGGTGGGGACATGAGAGAGGTGATTCAGAGGGAGTGGTTCTCATAATCAGTCAAAGGTCAAAAGTTGACGCTAGTCGTCTCCTAGCCACACATGCATTTCTGCATCTTTGTTAAGTCCCAGGTCTGTTGTTTTGTANNNNNNNNNNGTGTATGTTACGGTAATGTTCTTGGATCTTGGTGCGTAGTGGTCGAATCGTGCTACCAATGTATGGGAGATTGCAAGGACAGATGATAACATAGATGGTAAATTTGCTATTGCAAGATATCCATTCCTTGATGGTGAATT
4064	CTAGACAGCTAAGGACCAATTTACAACCCTACCAGTAAGTTTGCTAGTCTATATCATATCATTGTCCACCGCCATAGGTTGGCTGTCAAACAATCTAGCATTAGAAATTTTATATCGTATAGGAGAGGTGACAAATAAATCAAANNNNNNNNNNCAGAAGTTTTCAAAGCACTATGTGTCACAATATTGACAATGACATCCATTATGAGCCATGATGAAGCTCATGCATGCGCGAAATGCGTTGGCGGCTTGTATATGAAGAAATCACAAATAAAGAATCTATTCAAATGAATT
4070	CTAGAAGAAGCTACTAGGGTAAACATATCAGAAGGGCAAAATCTAACTTCTTCAGAAGCCCACTAGATAATGCAAGGAACAAACCCAAAAAACATTTTAAACTGATCAAACTCCCATCCAACTATCTTCCCACCCTTCCGNNNNNNNNNNTCATCCTCTCCCTGATATTGTTTCCCCACCCAAAAATATCTCCTGCTCGAACCAACTCACTCCACCTCAGCCTCTACCTGACATAGGTCTCTCATCCAAATATAACACCTGCTGGAGAAATTCACTCCCTATGATGAATT
4072	CTAGAGACAAAATCTTTAAATAGAAAATAGTACCTCCAGTTAAGGTTAAGAAGCACAGCCCTGGGGCGTGGTCTGGCCACAAGAGAAGACGGCCCCCTGAATCGGAAAGCTCCGCTGTGAGACGGGCTCCGGGCGGGGTTNNNNNNNNNNGGTGAGTGAACTGGGCCTAGAGGCACGCTCACAGTCTCGACCCTTGCGTAACCCGCTAACCCCACCTCCAACTCTTCGCGCTTTACCCCCCGCTGTCTCAGTTTTATTGGCTCATTAGCCGGAGCGGGCATAGCTGAATT
4077	CTAGAGACTTGCCAAAACATCAAAGGTTCAATCAGAAGCCTCAATAAACAGGACCTTAAATGAAGAATATTCACATGGATAAACACCTTCAACTATGGAACACTAGAGGCGTCCTCTAGTGCTGCTCTTTCAGCCAACCCNNNNNNNNNNGCATGGGGCAGAGGCACAAATCTAAGATGGTGCCACAGCACTGTCAAAGTCAAAGTCAAAAATGTTTTTTTGTTTCGGTACTCAACTGAGGACCACAAATATTATATAAAAAGAAAAAACAGGTTACAGGGAAAGGAATT
4079	CTAGACAGGAGAAGGGTATCAACCGCGAAAAGGAGCGCAGAGACTTTGATTCCGCAGAACTTCGGGCATCATCCCTCTCGACATCAAGATAGTCGCCGACCCCGTTAATGAATAGAGAGAAGTATGTGCCACTACGCATCCCTGGTGCANNNNNNNNNNGCCAGTGGCGCTCCCAGGTCATGGAGAACCTACCAGAGAGTATGCCTGCGGACTAGGTAAAAAGCGGTCCTAACCTCAACAAAGGCCAGGTAAAGGTGGTCATTAGATAAGATGCTATATTTCCAAACAATAAGAAGAATT
4086	CTAGAGACTCTGCTCCCCACACAAACCAGAAGCCAGTACCTGCCCATGCTAGAAAGCGTCATGGCACAGAGGAGAGAGGTTTTCAAGGAGCCTGCAACCTGCAAAGCCGTCACACCCAGGATGGAGAAAGACTAGCACTCCTCCANNNNNNNNNNATAGACCTGGTTGGGAAGAAAATTGAACGGAATGCCGCAATGCACTGGCGCATGGCAAATTCCAACGCACTGCTCAACAGGCACCAGTACCAGATCCTGGAAGAACTGGGCCAGTTAATAATGAACATGCCTCAGGAATTCG
4089	CTAGAATCTAGTCAGCAAAAAGGAGAGTCCCAGCCCACTCACATCTTCGGATCCTGAGGGTGGATCCTATTGTTTATTATACATTGCAAGAGAAGGACGTACCCACCTCCAGTGTCCATCTCTTGGACACTACCTCTTCANNNNNNNNNNAATACAGTCTCAGGTTTTGGAGAGCTCCCCCCTTTCTCTTGGAAGTGAAAGATACCTCAGCGTTCTTCTTGGCTTAGAGTAGGCCCATAAAAATCTGGTAAATACTGTCTCACAGGTTTCAAAACATTCACTAGGGAATT
4108	CTAGATTCCAAATGGTCCAAAGATCAATTGTATTATTTGATAGATTGAAAGGATATGGACCAGAGGAAAGATCCTGGGAAAAAGAAGAAGACGTCCATGCCCCAGGTTAATAAAATTGTTCCATCAACGTTTCCCTACTANNNNNNNNNNGTCCACTTTAACGCGATCTCGGCTCACTAAGATGGCTGCCGAGGTCGCGTGGTGTTAGCAGTCTAGTGTTGCATAAAATTTCCACCGCAGCTCTGGTGAGACGCGCGATGTCAACGAACTGTGCACTTCACCAAGGAATT
4110	CTAGACTTGTAGTTCTAAAGCACTGCTATTTTAATAATAGTGCCCATGTGTTATAATTTTGTATTGATAACCCTCAGTGAGCTTTTTCTAGCAATTTAGAAAAAACTATGTTTGGCAACAGCATATAGTTACAAAGTGTGNNNNNNNNNNGGAGAAGTTCATGGACTAGGATTCACTATGAAGAGGTTTCTTAATTCCAAGTCATTATTGATTGCAAAATATAGAAGGTGTGAAGTAATGCTGCAAGTCTCTTTGAGATGTAGTTTAAAGTGTAATTTTGATTTAGAATT
4112	CTAGATTCGCTGTAGGTACAAAACCTAAACCCTTATTTAGGACTGATTCCTCGTCACTACTTAAGGGTCTGGTGGAGAGATTGGTTATTAAGTTCTCCGATTGCTCGGCCCTGCTTGTTGAGGTTTTTGCCTGCTCTGGCNNNNNNNNNNCAACCATACATCGGGATATTCTGTAGGTGGTAGTAGGGGTCAGGGAACCCTTGCATTGGCATTGGGTTAAAAGCCGACCAATTTCCTTGCCCTCTGCCACGTCCTCTGCCTCTCTGTTTGGTACTGCTACCACTTGAATT
4113	CTAGAGCCAACAAATGAGCTGCAGCTTATAATTATATTTCATTGTGAACTATCCATGCACCAATACATATGGTAATATCCGATGAATGAAAACTGTATGACAGAAACCTATGCATCTTGTAATGTGCCCAAGATAATGAGNNNNNNNNNNGAAAAGAAAGGGAAATGCACAGATGTAGGCAACGTTTGGAGTCTGCACAGCATTCTGGGTAAGAAAACGTAGTAGTATGTACACAAGTCACACCAACCTGGATTCACCTGGGTCTATAGGCTTCAGAAATGTCCAGAATT
4117	CTAGAAGGCCATGTGTGGTGTGGGATAGGATGCACGGCCTGGAGCCAACTCCACTTCACACACAAGGCTTTGTGCAGTGTGGTTGACTGCTCACATGGAGTTGGATGCAGGGTCTAGCAGTAGGCCAGGCCTTGTTGCCANNNNNNNNNNGTTAGGTGAAAATGTCAGGACTGTCCTATCTTTTTATGAGCAGAGACTACCCAGTTGTAATGATACTACTCTTAAAATAGCTATGTGAATAGTAAACAATTGTAAACTTACACAAAAGTATACATTTACCTTTGTGAATT
4120	CTAGACATACATCATACATGGGCCAAAACATGTTTCATGAATGAAAACTTTGTTGCAAATGTGTTGTTTCTTCCGGGTCTTTTCAATATTAACAAAATGGTAACTGATTGCCAGAACATTTTCAGAAGGTGATATGTTTACTGGCAGNNNNNNNNNNGCGGGTACCCAAGGGGGACATTTTTTATCTTCGAAATCGTGGATTTTTCTACTCCATGGTGCTACAGGGCAGGAGAACAGCACTAATGACCCTGGGATGATTTTGAGTCATGGTGCCGGTGAATTGTTTTACCAGGAATT
4121	CTAGAAATAAGAAACAATGTCTGCCGACACATACACAACTCACTTCTTACTGTCCCGGTACGCTACCCCACATATACACTATTGGTCACTACCTTGCACAGAACTCCCCCACATGCTATTAATAGATACTGTATCCACAGNNNNNNNNNNCATAGCAATGAACGATCATCGATACACAAGTTACTATGTTGACCCGGAACTCCACTTCCAAGTGTGTCTACGAGGCCTCACAGTTTTGTTTAATGTTGGAAACTGATAAAAACGAAAAACTTGTTCTACTGCAGTGAATT
4127	CTAGACATAGTAAAATTGGTTTACTCCTGTTTGGCATACTTGATTTACTTGTAAGACCCTTGTTAAAGTGGTATAACATATACCCAGGGCCTGTAAATTAAATGCTACTGTTTGGCCTGCAGCACTGATTATGCCACCCANNNNNNNNNNTCCCTAAGAGCAGGGTTCTGTGTACATGAAAGGTAGGGCATGTACTGATATGTTTTGCATGTCTTGGTAGTTACACACTGCCTATTTCATTTTTTCACTATGGTGAGTCCTACTCCTCTGATAGGCTAGTATTGAGAATT
4129	CTAGATTGACAAGCTGGGACACAAATAAGATGCAAGTAAATGAGAGCAACAGGAAAGACAACCAAGGTCAAGTATTTGGTTGGCTCCAAGCTCCTGTATTTTCTTGGTAAACTCACAATGTCTTTCGCAACCAGGCAGCTNNNNNNNNNNGCCATGAGAATTATGGGATGTTTTGCATCCCAGAACTACCCGTATGTGGCACGGCACCTGCCCCATGAAAGAAAGCCCTATAGGATTCATTCACCCCACGTCCTCATTTTCTGACTCAACGTGGCTACGATCCTAGAATT
4141	CTAGAGCCAGAAGACGCCTGATTGGAGACATTGTGTTCTGGAATGTGTTGCTTTTCTACTCATGGGATATGTAGTCTTCTGTGTTGTTTCTGTTTCTGTTTACGATGGCTGCTGTTGAAATAAACAAGGAAAAAAAAGCCNNNNNNNNNNTAGGCTGTGCAGCTGCAGCCCTATGCCTTTGAAGTCATTTACTGTTCCAGGGTCAACAACCCTGCCGACTATCTGTTGCAGCATACCTCCCCGCTTGAGATGAGGCTACCGACAGAAGATGAGGAAAGAACTGAAGAATT
4142	CTAGATCCGCAATCCCCATTTTCCTCACGTATGTGGTGACCTGAGTAGAACAGGGTGTATGGCAGAGAGTCTGTGAGTGGCCACTCCACTGCCTCCCTTAGGTTTCTGGATACCCATGAAAAGGAAGGGAGTGAGAGGATNNNNNNNNNNACTGGCCTACCACCTGCCTACACCAAATTCATAACAAATTAAGTATTAAGAATGATAATTTTACTATTCTCACACATTTCTACTAATTACAACACCTCACCAAAACATGGGGCTAGTGTGTGCAATGGAATCCTCGAATT
4145	CTAGAAAACACTGGAAATCACCGGTCTTTTCCAGCACATTTGCACAGTTTTCACGTTCTCCCTATCTCTTTTCCCAGATGCCCAGTTTTTGTCTTTTCTTGGTTAATTTTCACATAACTTTTTTTATTAATAATCCACATNNNNNNNNNNAAAGTGTTAGGTATTCCACCCACATTTTCACGCCAACACTTTTGTTACTAATCAATAACAGTTCTGTAGCATGTATTTCCAGAACTTGTCACACCAGTCTATAATTAGCCTTCAGACCGGGACAGAATGTGCAAGGAATT
4146	CTAGAACTTTAGCTAAGAGTGGGATGTTAGAGATGGGTCTAAAGTTGTCAGGGGAAGCAGGGTCAAGCGCTGGCTTTTTTAGGATGGGTAGGACTTTACCGGCTTTCAGAGAGTCAGGAATTGATCCCTGAAGAAGTGAAGNNNNNNNNNNGGTCCAGTGCGCTTGGTTTTTGGGTGGAGTCAGTGGAATCGGCTCAGAGGGAGGCCGAACTGGCAGGAGTTGAGAGTGGGTAGCAGATCTGAGTTTGTTGCCTAAGGCAGTGATTTTGTCTGAGAAAAAGGAGGAGAATT
4151	CTAGACCTCGGGCACCGGAGGGAATGTTGCCTTATGGACAACTCCCGCTCATCTGGGCCTTTCTTCTGTCCCATCCTGCCCATCTACTCTGCTCCTCAGCTCAGCTAAGGATTGCCCCATATCCTCCATCTTTTGCATCANNNNNNNNNNCCTAGATCCATGCTTTGTTCAGCCATGAACCCTGGCATCCACTACAGCAATCAGTATATCTCATTAACAACCAGCACCTTCTATAACAGCTGCTATCCTTTAACAATGGAATCACCCTCTGCCCTGTCTCTTGCTGAATT
4152	CTAGAATGTTTCAGCTTGTAAAATGTATTTCATGGGGATTCAAAAAACACACATATGCTCAACAAATCATGAAGTAGCAAATTATCCATCTTCGGAAAATTCATAGGTGTTGGATTAGGCATGTCAATGCTTCACCAAAANNNNNNNNNNTGACGGTCGGTCTTTTGGACGGCCATAAGGTCGCCGCCATCAAGACGTGGCAGGCTATAAACATGATTAAAATGGTGGGATGCCAGCCACTGCCAGCCTGTTGGTGGCGGTCTCCCCACCATTGTAATCAGCCCCTGAATT
4158	CTAGAGCCCCACAATGTTGATGCCCACCTGCTTTAAAGGGGTGCTCACAACAGGGAACGGTTGCAGGGGGGGAGCCTTACTTCTCTCCTAACTCTTGCCACATGCCTGGCAAGTCTGACAAGACCAACAGATGCTACTGAGTGNNNNNNNNNNATCAACCTTAGGCTTGCTATAAAAGAGACTGTTCTCCCAATAGATCAGGTGAGATCCAGATTCTTTGCCAGCTGTCTGGCCCTCGGCCTGTTGCTGAAGACCCACAAGACTGGGACACTCTCTCTGCTCTGTGCTGAATT
4160	CTAGAGATGGAACCGCTAAGATGGGGAGTAGGGCATAAAAAGCTTTATACACCAGAGAGTGATTTAAATAAAACTCTTTGCTTAAGGAAGTCAATGCAGAGAGGCAAAAAATGAAACTTCACATTCTGGCCACAGAATGANNNNNNNNNNTTGTATAGCGCACTACTCACCCAGAGGGTCTCAAGGCGCTTTTGGGAGGGGGAGCTTTATTTATCGAATAGCCAGGTTTTAAGTTCCTTTCTGAAAGAAAAGTGGTTCTGTGTGAGGCGGAGGTGAGTGGGGATAGAATT
4164	CTAGACTCAAGCAAACCCAGCCCAACATACTGAAGTACTTTATGTTTGTGAGGCTCCTACTACAATGAAAATGTACTCTGAAACTGCTCACAGTTTGCTAGAGCTAAGTCTTAACTATATCAAATACATATAACTAATGTANNNNNNNNNNCACAGTAACTGAACATTTCAAACACAATGGCCGCCATTTCACCTTCTTAGAGACACACACGGACAGCAATGTTTCTATAATATACAAATACGATGATTTACACTTTTTCATGTTTAACAGGTTAACCAATACATTGAATT
4166	CTAGAAGTCCAGAAGAGGGGGTTCCATGCAGCTACCCTCCATTGTTTAAAAAATAAAAAACCCAGGAAGGTGGTGGTCCGCGGGGTTCAAAGAGCCTCAGGAAAGGGGGGCAAAGCTTTTTTGCCCTACCAGGGTCCCTCNNNNNNNNNNACTTCCTGGTTGAAATGTTGACAGCCAGTCAGAGCTCTGCATTTCCCTGCACAACCTTGTTATAATTTACGAAGTTGTCGCAGTCCCAGATAAAGAAATTTGGATTTCTTTTAATTTCTCGAAAACTACTCAACGGAATT
4174	CTAGAGTCCTCAGCTAACTCAATTTCATGATATGCCAATCTCAGGCCATTATTAGAGAAAAATAGCAATACATAATTGGGCAAACATTTCTAAAATGTTATGACAAAAATTTAAGTCAATCAAAATATTTTTATTGAGAGNNNNNNNNNNTACCTTCTTTCACCATTTGCTTCAAGTGATCATGTAACTATGTTCTAATACTTAATAAAACATGATGAACTTTATAACCAAAAGGGACAGCAGATTATTTCAATATGATGTTATGGACCATCCCTTAACACATCCGAATT
4175	CTAGAGGACGCACCTCTTATGCAGACATGAAAAGATATATACTTGGGAGGCAGAGGATCAGTGGGAAGACTTATGCTTTCAGCAGTTAGACAAGCAGAGAAACGCCTTGAACATTGTTTTACAGAGTGATGGATTCAGTGGACAACNNNNNNNNNNAGAGCTCAAGACACTGAAGCCGGGAAAGACAATTTAGCTGCCAAAGGTAGGCTCCTTAGTTCAGTGCGATGGGGAAAACCTCTTTTGGTGGGATGGTCCGAGCCTTTTGTATCCATTCCACCTAGACGAGGACCAGAATT
4177	CTAGATGACTGATGTGAAGCAACTTCTGCTGTTGACTCCACAGGCCTTGCACTGTGTCTTGTTGTAGATGAGCTCCCCAGCCAGTGAGGGACAAGGCTGCTGTCAGTACTCATCTGTGGAACCGGGTCTATAAAAGGCCANNNNNNNNNNGAAGTGGACGCATGTGCAGTTTGGCATGGGGGAGGATTATGATGCAAGATGCCATAATTCCCAGCAATTGCATATACACCTGAGCTGGAATCCAATTATTGGGTAGAAATTCGAGAACTAAAGCCTGAATATTTCGAATT
4182	CTAGATACCTGGAGACCAAGACTGAAACAAATAACCACCAGATCTTGGAGCAGAATAAATGCAAATGAACTGCAAAAACAACTTGTCGCTACAGCTCCTATGCTACCAGGAGACTTAGACGAGGCAACTGGGGCCTACTCTNNNNNNNNNNACACCAAGAAAGGGAATGGAGGAGGGAGTACAATGCAGTGGAAAAAAATAAATATAAACTCTGTTTAGTAGATTACAAGAAATTAGTACACAAAACTAAACAAGACTTCTTCATAAAGAAAATACAGTCTGCAAAGAATT
4184	CTAGACAGGCCACATACCTAACAATGACAACCAATCCAGGAAACTGGGAGGGGAGACCGATATCCATTGTTTACAAATTTCCCTGCGTGCCAGTAGCATAGAATAAAAGAACAGCCTTGACTTATCTTCTGGATATCCTGNNNNNNNNNNTCTCAGCGCAATGTACAAACATATGCACATCATCCTCTTACAAACTGCCACACTTTGGGCACGCCACATCACCTCCTCTCCCGAACTTTGACAGCCTCTGTGGCGACCAGTATGCTCTGTGGAGGGAGAGAAGGTGAATT
4188	CTAGATTAATAACCTGCATAGGAATAACACATGATCTGAACTAAACGGATCACAATACAAACAGAACATGTACATTGTCCATTCCGCCCAGTGAAAGAAAAAAGAAAAAGGATACTGTCCAACGTTCGGTATCGTGTCCANNNNNNNNNNTCCAAGTCTGAATGTACAGTACTGTCCTCCAAGTCCGTCGAAATCTTCGTGTTGTGCTCTCGGAAGGATCCGGAGATCGTCAATGCCTCCGCTTTGTCCGCCATCTTCTGGGCCGGAGTCGGACCTAGTCTTAGAGAATT
4192	CTAGACCCCACCTTCTTCCTCCATACATGCTTGCCTGACCTGTGCTCTGCCTTGGCACCTGCAATGGCTGTGTCATAGAGAGTTTTTTCTAACTTTACTTTTAGCCATGCTGCACATCACACTGCTGTACAGCATGGTTANNNNNNNNNNTAATCTTCCTTTTTATTGATTCATATTTTTATATAGCACTATTTCAGAATAAGCAGGTGCCAGTGCACTTTCCTATCTACCCAGAAGACATGCTGTCTGACAGGCAGATAGGATAAGGTGATGTCGATAATTTAGGAATT
4195	CTAGAAATTGGCTAGGTGAAAGTTCACAGGACAATTCATTTATACGAATCCAGCAACTTGTTTTACACCGATCCTTGACCATTTGTTTGTATCTATTTAACAAACTTAATTAAGGAATATGAGAAGATACCAGAGGGGAANNNNNNNNNNGCTGGACTGTTCCCATGGGGCACAGGGTCAAGACTGATTTGCATATGGCTGGGTTTGAACTGGAATGGCACGGTGAGCAAAACAATGGATTTAGGCCCAGACCTCTGTACTGGGGTGAATGTATGACATTGTTCTGAATT
4202	CTAGAGTCTCTCGGTCTCCGCAACTCCTCAGCCCTCCGTGGGGGTCTTCCTGCGGGATGATGGCTGGGTCGTTTGGCTGATCGTCAGAGGGTATCGCTGGGTGTTCTGTTGGGACTTCCTTGAACCACGAGATGTTTCAGNNNNNNNNNNGAAGGCTTGCTTGTTGGTTTCATTAGGTCCTCCAGCCTGGACATGTGGGAAGCAGATCTCTTCTGGGGCCGTGAAGCATCAGTGACCACGGGCTCCTCTGGGTGGTGCAATGAGGGTGCTCCGGCACTCCCTCAGGAATT
4225	CTAGAAAGGCAACCGAAGAAAACGAAAAGTAGAGGGATGAACACCACTACAAAAAAAGCATTATTTAGAATATACAGTTTCTCTTGTTATCTCTTTTTGTCTTTCCCCTCTTTATTATATATTTGCAGACTCTATTTAAATNNNNNNNNNNTCTAGTACTCATGTTAACTTTCCTGTAGTTTCACATGAGCCAGAGAAAAGTAAGTCTCTTGATGTCGTACCTAATGCAAGGAAAAGTTTGCATGTAAGTAAACTTCCCGTGAGACTCAATGATTTTTTTTACATTGAATT
4269	CTAGATGGCTAAACCTGTGCTTTTCATTTTATTTTTCACTAGTGTTTTAGACACAACATAATGGAGCTCTCTAAATTAGATAGCCGAGATAATGCCCGCATTAACCACAAGTATCCTACATTTATGAATATCAATAGTGAACTACCANNNNNNNNNNTTGACACAAAGTTTGACTTTCAGTGCAATCTGTCTATCAATACTATTTTTTAACCATAATTTAGCATGCCTTCTTAAAAATAAGTCAGCACCTAGAACCATTCATGCCTGCCGTACGAAATTCTGAGTCCTATTTGAATT
4280	CTAGATACTGCCATGCTTTCTCCCCCTACCTTTGCTACAGAGGAGGGAGCTTCTTTCGCAATGGTCGTGGGGAGAGCTGCTGAGGTCCTGGACCTTAGCCTGCCTTCAGTGCTAATTTGTCACTAATTTTTTGACGGAAGNNNNNNNNNNCCCAGATACCTGTCAGCAATCTCTGCTTTTCTTCGGTTGCCTGACTAAGCTTCGTTTGCCAATCCCCTATTGTACATATGTTTTTTACAGGTTTGCAACATATGCTTTCTCACTCTTTTGGTTGTGCCCCAGTGGGAATT
4286	CTAGATTAGATGAGCAGACATTCATTAGTTTTTCAATACCCATCACTATCAGCACATACCTGGTGGTCAGTGGCATTGAAAAAATGCACAATGTCCCACTCTGCATGAGAGGAGCGTATTATTTTTGTTTTCAAAAGGAANNNNNNNNNNTCTCATGGGTCAGTTGTCATATCTAAATCATGCAAGTGGCACCTCGGTAAGGGTGATGGATTAATTTGCTTCTTCACCCTATCAGTGTCCGGGCTACCAGCCAAGATTTAAATGAGGTCCTTAGACTTCAAAATGGAATT
4291	CTAGATGACAGATTCTGGGAAACCTACGGAGGGTGAACGGACAAACACAAGTCAAGTAAAGTGGACATAAGATTCCTAAGTACCAAAAACTGTCGTTGAAATAGAAGAAAGTGAGTTCACTGATGATCCAGAAGAAAGTGAACTTNNNNNNNNNNCAAACATACATAGAACATTGACAATTTTAAAATAGAATTAAATTTTTAATCAGACACGTTTACAAAGTACTATTAGATCCATAAAATACACTTAGTCAAAACGAAGTCTCGCAGTAGTTACAAAATATTTAAAAAGAATT
4292	CTAGAGAGAGTAAATAAAATATTTAAAGGACCTTGTTTTCGGTGTTGAATGATTGAAATATTTAGCTTCTCAAAAGAATTGTCTTGCAAACACAAAATCATGCAAGAACTGTGGAGAAAAAGTGTGGGAAAGAGGTAAGCNNNNNNNNNNTACTTGTGTTGTGCTTTCTAGTTTTCTGGAGCAGCTCATGGAGGCAGCACGTATGTGGCTGTGTTAATACACCGGTCGTGATGGGAGGTTCCCCACTGTTCGTGGTCGGTGCTTCCTGTGCCTATCAACTTAAAAGAATT
4302	CTAGAGATCCTCGCTTACCCCATGGAGATATCTCTGTTTACAGAGCGCCTGCTCGAGCACTTTATGCACTGGAGGCGGCAATGAATGCTGAGCAGGCATCACATTTTTGAAACCGCTCTACGTTCTTTTTTATTTTACCCNNNNNNNNNNTTGTTTAATTGTCTTCTTTGCTTTTTATTCATGCCTTGATTTTGCCTTGTCTTTTGGTCATCTACTCATGTCATCATTACGAGTTGCCCAGTGTTTTGTGTGATAAACCTGATAATTATACACAGTAGGGGGTCAGAATT
4305	CTAGACATCGATTGTGATTTAGGGTCTGGGTATTTGAAGTTTTACGTTGGGGTTCGGCTTATTTTGAAGTGTACCCTTCCTTGCTCTCTCTTCCTCTTGAAAGGCTGTGTGTAACAGCAGGAGAGACTCCGAAGCTTATAGTTCNNNNNNNNNNCCAGGCCCCTTCCTGGTGATCTCCACTGAATCAAAGAGCAACCTTTTAAGTGCACAAAGGGAGTCTCTCGCTCCCTTTCCCCAGTGTGTCCCACCTAGCTCACAGGAACGCAGCAATACACAAATCTGTCTGTGGGAATT
4309	CTAGAAGTGGCACTTCCACACTAGACACAATAACCTGCACACCATCGCGCAGCATTTAATCACACGAGTCCGCACATACCAAACTCGCACCTGCCCTCCCCACGCATCAGGAACTACCAGGGACACATACATTCCCCATGNNNNNNNNNNTAAAAGCAGAAAGTTCAGGGGTGAACCTGCCAGAAGGGCCAAGTCCAACAATCGGTCAATCTGGACTTGAGTAAGAGGGTATCCAGGTGCTGTGCTCAAGGCCGAGTTGAACATTCAGGTTGGAAGTCGTTTCCTGAATT
4310	CTAGAACAATAGATGCTATTTTATCCTGGTTGGTCTGATATGCATATATAGTTAGCTCAACTAATTATAACAGCCGAATTTCTCTGGTTTTGTATGAGTGAAATGTCCAACTAACTATAACGTCCCTGAAACCTGTGATGNNNNNNNNNNTATAACGTCCCTGAAACCTATGGTTTTTTCAATGAATTTCTAAGTTTTTTTTAAATGCTATTTAATAACTATAACGTAGTAGTCGCATTTCCAGAGTGGTGCAAAAAGGAGGCTGGGCCTCCGACCAGTGCTCAGGAATT
4312	CTAGAAAAATCAAGATACTTTGTATAATACTGTGATGTGCTTTTTTTCACAGTAGTAACACCATTGGAAACAAACTAATCTACTCTTTAAAAATTAATATCACAGCATCCATATGATCTTGCTTGACTGCTTTGGCAAACANNNNNNNNNNAGTACAATGGGCAACCATGCAAAAAGTATGTAAACAAGTTTTCTCTGTGATTTTTGGCCTAATTTTTTGAACCAATCAAAAGCTATGCACTGAAATGGTGTATGCGCAAAGAGTCCATGTCATGTGCAGATGTTAGAATT
4314	CTAGATTGGAAATGTGTACAAGATCACACAGTGTTAAAATTCATTTGGCACAATCATTCTGAAATACACTGGAGGGTCATCGTTTACTATCTTTAAAAGTTCATACATTTGAATATAGAATTAAAAATGCATTGTAAGATNNNNNNNNNNTGTCTTATATTTTATGTTCTCTGGTCTGTATTTTTTTGTTCTCTGTACGAATGTGATATCCTGGTGCACTGTATGGTCATCATTTACTTGCTTTCAAGGTTAATATATTTGAATATATATTAAAAGTGTGCTGCAGAATT
4315	CTAGACAATGACAGAAGTGAGCTGACTCATTGCCCCATGCTGCAGTGGACGGAATGAAAATTTGAATGACACAATAATGTACCAACAGATGAGGAGGGCTGTCTGAAAGCCCCATAAATAAATGTATTATACATATAATTNNNNNNNNNNGGCGGATTTTTCAAGACTATGCACCAGTGCAAAGTTACGAAAAATTACAGAAACCGGTGCAAAGACTTTAAGTATTTCCTTTCCAGAATAAGCGCCAGATGTACAAACACATTTTCCCATAGACACAGAATGGGTGAATT
4320	CTAGACCATTAATGTGTAAGTTAAAAAGAAAGGGGGCCAGAACGCAACCTTGTCTGAACCCCCCCTCTTGATGGGGAATGGGGCAGTAAGATCTCCTCTCAGACTAAATCTAATCCGGCCTTGAGCATTATTATATAGGTNNNNNNNNNNGGATGGCTAGATTTAGGCTCTGCTCAATTGTTCCCAAGCTCTCCGAAAACAATATTGGATATTGGAAAGGACTTTGTTTCCTCTTGCCAAGTCTGTTATCGTTCTGAAACAATTCGACCCACAGCTTTAACAAGGGAATT
4346	CTAGAAGATTGGAGGCCCCAATGATGTACTCCCCCAGATTGCCCTTGATGCGCCACCCTCTGCTGCAGGTTACATATGAAGGGAGACTGCTTGATAGTCTCCAATACACCACATGGGGATACCTTTATGTTGGAGGACAGNNNNNNNNNNCTATCAGAGCCCGGACTTCCCAAGCATATCACGTCCCTGCTGTGCAAACATTCAGAATGCGCCACCCTCCTGGACCCCACTTGCTCGGTGGAGTGGGATAAATATCTGGAAGTTCCCCTGACAGATGAGCAATTGGAATT
4432	CTAGAGGTGGAATATTCTGCTGTACCTAGTTTCTCGTGCATCATTCAGTACACCCTTTCATGAATTGTTTGTAATTGGTTCCAATTGAAACTTGTCCTATGTGGATGCTTCTTGCAAGTACTGCTGGGTAACCTTAAGCTNNNNNNNNNNTCAGCTGCATTTGCTCACATCAGGGTTTTTCACATCATTCCGAGTACAAACTGACTCATAGCAAGGTCCTGCTTATGTGAATCGTGGAGGGGCAATGGTGGAAAGAAGAATTGACCCGCATTGGGGACACCCTGTGGAATT
4452	CTAGAAGTCCAGCCCCACCCGCACCAGGAAACACAAAATTAAAATGATAATAACGCTTGTTATTATCATTTTAATTTGCCTTTAAATGTCTGCCATAGTGGAGGAGCCGCAGTTGCGTTCACCACTGATATTTTAGAATANNNNNNNNNNATTCACCTCATTTCAAAGTTTTATCTTTTGCCAGAATAAATATATATATTTATGGTTTAAATCTCTTTATTTGTTTTTGTGAAATAAAGAAATAGGCAATACAAGGCCCGCAGCCTATCAGGCAATGCAACATCAGAATT
4508	CTAGAAAACAATGGTCCCTATTTTCAGAGGAAGCATCACTTATATACAATAATCATACTCTAAATAGGTGGTATTTCTTTTGTCCAGCCGGACAAGAATTTATTTTGCAAATATATATAAAATTAAAATGTTAGAAACATNNNNNNNNNNCCATTGCACATTACAATATTGCATAGTCATATTGCATATGGCGTTTTTTGGTGTCGACAACGTTTTGATTAAGCATGGGCGTAAAATCCGTTCCGCTCGCGGAATTTGCGGATTTTCGGCAAATCCGCAATCCGCGAATT
4572	CTAGAGAGACCATGTCGATTTATAAAGGGAAGAGCCACTGAAAAAGACTCTGAAAGAAGGAGCGGACAAGAGGAGAGTGCAGGTAACCCCATAAACCTATAGAAAGACAGTGAGCCAGAGATTAAATATTCAGACTCAAGNNNNNNNNNNCGAAGCAAGCGCAATAAGAGGCACCATTGCTAAACAGGAGACTGTAACAAGTCCGCGATACCACACACAGTACGCTTGAGGTCAAAAGGAGAAGATGCCTTGAGGCCAAAATGGTAGCGATTCCACAAAAGGGAAAGTTTTCTAAATCGCTCAAGGAGTTTTGAATT
4589	CTAGAGTAAGAAAAGGCATATGGGAAACAGAGGGTTTGAGAGTCCTCACAGTGCATTATACGACCTCATAAATCCAACTAAACAATTAATAGGGGAACCATGAAAGATGTCTTGGGAGATACCTGGAATCGGCATCAGTANNNNNNNNNNCTTTGGAGATGCAGGAACATCCATCAGTATGTAAATAAGCATTACTATGTAAATGATGATGGGTATTTATGAGAGGCGCCATGGAAGAGGCCTTCTGAGATGCTTAGGATCTGCATGAATGTGTAAATTATAAGTAGAATT
4654	CTAGATAAACGATCAGATTGGGGTAGATGGAGGAAAGCTTGAATTGGGTGAGAAAGGAAGGCAGGAAAGAAGGAAGAGAAGGCCAAAGGAAGGGTGAGTGAATAAATACAAGGACGAAGGGTGAATTGGTGAAAGAGTACNNNNNNNNNNGAATGCTCCAAAGGATAGTCGTACCTGCTCGCTTTACGTGCTCAGGGAGATTGGAGGTTCGGTTCAAGTGAGGCATATTTGAATTTTCTGGCAAATCCCTTGTATAGGAATCTATGACCATCAACAAACGTTCTGGAATT
4658	CTAGATCAAACTTGTCATAACAACATTCCAGAAAGACTTCCAATTACTCTCCCAACAAATCTAACGTAATGGCCTCCCTTGGAGCCAAACTTCTACCTTCCCTCTGTGTCCCCCAACCTTTCAGCATTCGACTGAAAATCNNNNNNNNNNCAACTTCAGCACTCTCAGATCTCTGGCACTCGGTCTGTTAACCAGTTCAACCACAGACATGTTATCTAGGTGGAACAGTACCGATCTGTTTGTCAGCTCACCTCCCCACAGATGTGGTGCCACAATCAAAGGAAAGAATT
4703	CTAGATAAAGTGTGCACACCACCGTTCACCACAGGCCACTATCAGATAATAAAAGTCCTTTGAGTTACTAGAGGTTGGCACCATTCACCAATGGCCGCCACTTACTACCGTCCACTGTGAGGCATCACTGCCCATCACTANNNNNNNNNNTGTAACAAATGTGCTATACTTGTTGGGGCGTGGTATATATAGACCTAGTGCATTTGGATGGAATAGCCACTAAATTTACACAGACATGCAATTTTAGTGATAAAACTATGTAGCTCACAGCCGAAATAGTGTGTGGAATT
4748	CTAGATTACACGTAATAAAAACGGATCAATAAATAAAGCAATATGATCCCGATTAAGCTTGAGTAAGTGATATCACATGACCTTTGATCCAAAAGGCAGACAATTATAATTTTTTATAATCAATATTCATTAATACTCTANNNNNNNNNNATCACAGTGGTTTTGAGGCTACTAGGGGAAACAATTAGCAATGCTATGCGATGCCAATGACAGTAGTATGGAACAGTGTTTACTTACCTTACATGAGGCTATATTGATAAGTACCTTTCCTTTGCTCAGTTAATGGAATT
4749	CTAGAAACACAATGTGAATCTGTATGTATTTAGGAATGATTCTGAGAGAAGCATTTTGGTATTTGACTGCTGTTGCAATCCCATAGTGACTCTTTCAGTACCATGTAGTAATCCATTCACTAAAGTAAAAGTCAACCAATNNNNNNNNNNTGCTTCAGGCCTACAATTTCCCAGTCATTATCCGTACACTCCAGCAAACAAACTATGAATGTTGTTGCAATCCCATAGTGACTCTTTGTGTATCATGTAGTAATCCATTCACTAAAGTAAAACACAACCAATTATGAATT
4821	CTAGATTGTATTTACATGCCGGACACATGGGGTTCTCTGTATTGACCCATTTTCTTGTGAATGCCCTGAGCGGGAGACTGCCAATCCTAAATTGCGTGTACAGTTTCCTCGCCAGTGGAGGATAGGTTAAATCCAATAAGNNNNNNNNNNCCAACACTGTCTTGGATAACCTTGGACAAATTTCTTCAGGATTATCCTACAGCTCGGGTAAGCGGATCCTATTACTGCTTTGATATGTGGGAGCCATGAAATGTTCTTAATTTGTAACGTAGTCCAAACCTCCAGGAATT
4828	CTAGACTTAGGTTAGGTATACTGGGGTAGGCGTATTTTAGAAGCACCAGTTGAGTATTTTAGTCTGTGTATTTATGTATGTATTTTTATACGGCTTAGAAACCATACAATGCTCTTACAGTATTATTTTATAATACTGTTNNNNNNNNNNGTAGAAACGAAGCATGCACGATTGACTGAGTGAAATACTTATCTATTGTTTCCCCGACTCTACAGATATATTTCTTATTCTTGGGAAACAAAGTTGTCATGTTTATGCGGTTGTCAGAAACTAATCCCTTCTTGTGAATT
4837	CTAGATGAGAGGAAGCTTTACCTGAATGATATGTGGCTACTGGTGGTTTGTCCCCCTCAAAGCAGCCATTGAAAGCTCTAAGGTTTAGGTGTAAGCATGGGCTAATTTTGCGAATTTGCAATTTGCGAATTTGCGATCCGNNNNNNNNNNTATAAAAGGACAGGCACGGATCAGAGAAGCTCGTGGTCACAGGAACTGCACAGGGATTGAGCTTGTGAAAGTCAATGGCTCAACTTGGCAGACACAAACCTAAAATGTACCCACAACTTCTCTTCTGACAAGGTAGAATT
5028	CTAGATCCCCTTGTTACAGACATTATTGCAGGATGCAGGCAGGATACTGGCTCATGTAACCCAGTCCAGGATCACAATACAGCGAGGTACAGTACCTTTCGTGGATGAAGATCGAAATGCGTCAAAGAGCCAAGAGAGTANNNNNNNNNNGATGCGTCTCCAGGAATGCTGGGAGTTGTGGTCCGTGTGCTGCTACCTGCGCCGCGCTCCGCACGGCGGTCAGACCCGGTGGTGAAGCTAAGGTCTGGCAGCGGGAGGCGGGCGGTCTGGGGCACAAGTTCGTGTGAATT
5030	CTAGATCATAATTGTTAAGCACCTTGCTCAGTATGTTTAGTTTATATGGGCAAACGTTTTTGCTAAAACGGGCATGTATGTTTTTAAAGGAAAAGGTGGATGACTTTTGAGTTCTCCTTGCGGTATATTTGAGTACCAATNNNNNNNNNNCCCATTGCCAACCATCCCTTTCACATTGAAGATGAGGTGGATGATATTTTACTCATGGATGAAAGTCACAGTCATGTCTACAACTGGGAGAGGTAAGCATACATGCCTTATTATTTAGAGGCTTAGTGAACCTCTGAATT
5060	CTAGAGGGTTAGTGCGCGTTTTGGGTACCAACAGAGATGGTCTGTCTTGGTACCAAGCTCGTTTACGTGATCTTTTAACAAGACGCTTGGGGTATCCCCTGTCTATTAGGCGGTTGATCAGGTCATCAGATTCCTTGAAANNNNNNNNNNGCGAGCGCAGCGGGCGCGACGATTGCGCGCCAAAGGCACGCCTAAGGCAATAACGTCTGCGCCCGTCATCACCAGGACATCGCCTCTCGCCTATCCCCCTGGCCAAACACTACAAGAACCCCGTCATTATGATAGGAATT
5123	CTAGAATCCAATTCTGGAACAGCACTTGGCACTCAGAACGTCTGTTATCCTGTCAGTTGTTTCCTTGCAACTTTGGCTACTGTCCATAATGCATGTCTCATGCAGAGACCCTGGAAGTCCCTTGTGCCCAGAAGATTAAGNNNNNNNNNNGCGACCCTGCTGTGAGATTAAGCTCCTGTCAGCATACCTCTATAGGTCACCGAGACATGCAAGCCCCTCAACCACTTCAAAGTGGTAATCCTCTGAGAACAAACCTGTCAACCTTTTGGCTAAAAAAAATGTAGGTGAATT
5151	CTAGAAATGGCGCTTCCCTACTAGACACATACATGCTGCATACACCATCTCGCAGCATTCACTCTCACGAGTTCACACATACCAGACTCAAGCCTGTACACCCCACGCATCAGGAACTACCAGGGACACATACATTCCCCNNNNNNNNNNTGCTCTAAGGGCCAAAGTCCAACAGAAACATGGCAGACTCAAATGAAATCCTTCTCAGTAGGGAGCCAATGTAATCTATGAGTGAAAACAGACACATGCTCCTGTCTCCTCAAACCATGTATTAACTGGACGACTGAATT
5233	CTAGAACATCCGTTACTGTCCCATTACAGTTGGCTTCAATTTTGAATGAATGCTTGCTTGATTGTGTTACATTCCTTCACAACTGATGCGTTTTTCGGACTTGGGGCAGCATTTGACTAGGTCACCTTTTTGTTTCTGAGNNNNNNNNNNGCATTTTATGTAGAGGATTTAGGATTTTATTGTAAGCTACAAATGTCCCAGTTTATATTTTAAAATACTGCCGCTTGCTCATTCAGTTATACAGTTCAGATTTTCATCTCACTTGCAAATCTGATGGGTCTTGATGAATT
5283	CTAGACCGAGGATCTCCATGGCCACAGCGAGGGACCTGACTTGAACCAGTTTGTTCTTCCACCGAAAGATGATGCGAAAAGGGTGGCCCCAAGAGCAGGCCACATTCTGGTCACGTAGGAAACTGGTGACTGGCCGGAACNNNNNNNNNNGGCCCCGCGGCAGCCCCACTGGGTGGACCCTGTCCATGCGTATCTCTTGAAGTTCTTCCTCGCCTAGAACATGCTTAAATAGGTCCTCCACATACCCCCATAAGTCCTTGCCTTCTCCGGCCCAAGGCACCGCTCGAATT
5329	CTAGACAGAGCAACCCCAGACCATTGAGCACTCATCAGAGGAGCAGTCTGAGGTTATATGGAAAAGCTCTTAAAATGGTATGGTCTAGTACATCAGTGGATCTGCCGGGCACACCATCACTTAGTAGAAATGGCCAAAACNNNNNNNNNNGGGGTTGTTTTCCATACAAGGATCCTCCTTCTTGTTACCTGATAGTTGGCGGGACAAATAACCAAGGCAAGGAAGGTGATATGTCTGACCATCAGGACACCACCACAGGAAATTGTCCCTGGCAGTCGCATGATAGAATT
5384	CTAGATAATCGAGAGCCCTTTATAGGTTCACTGCTTAAAACCCTCTCTCTTGAGATGCGAGGAAGATTTAAAATGCATAAGGATAGCATGTGAGGTGCTGGAGAAAAAATGCAAGATCTGAGTGGAAGAACGCTGGTGTTAGNNNNNNNNNNACGACGATATTAAAAGTCTTGTGGTGCAGTTGTTGAAAAGGGAAACTTCAGTTGGAGTCGTCCGAGGATGAAATTGCCACAGATATCCACATAGAGACCCTTTTAGGTTAAATGCAAATAGACCTAAGCCCAGGAGAATT
5450	CTAGACCTATGCCCTCTCAATTTCTTCCTGAAGATCGCAAAATTCAAAATGCTCACACTCAAGTTCTGTCTGCCCTGGACCAGGACGGTTAGTGGTTACTTTGGACTTGCAGGACACATATTTCCACATCCTTTTCCTGTNNNNNNNNNNCGCAAAGATCGAGGATGTCAGTCTCACCCTATTTTGAATACTGGGTGTTGAAGACGAGAATGTCCCAGGCAGCCATCTCCCACCTCCAGATTAATCCAGACCTCCTGCACTCACTGGGGTTCACTTTAACAACCTGAATT
5478	CTAGAAACATGCCTCACAGTGAGCTTTTGAAAGTTGCACGAAGCCAGTCTCGCCAGGTTCTTTGTTTTTGCAACTTCACTTTTCTTTTACTCCTTTGTGAGAATATATTCATTTGGATTCTTTCAAAATCTGATCCATCCNNNNNNNNNNGTTTACTGTGTTGTCTATGTATTACAACTTTTTAACTTCAAAAAAATTAGCAAATGGCAAAAAATGAAAGTTGGAGAAAATCCCTGGAAAAGGTGTTAGGCGCCAAAAAGCCCAGACCAACTACTTTTTTAAATGGAATT
5504	CTAGATGATGCAGTCTGCCGTTTGAGGGGTCATCACCGGGAGCTCCAAGCTACCTTTGCCCGAGGAGTCCGATTCAGAGCCTCCTGTTCCCTTCATTGACCTCGAACCTTGATCCGACGGGGAGTCCCCTTTTCCAGCTANNNNNNNNNNTGGGGTTTTGGCGCCTGGCACGGCCGCTCCGTACGACAGGCTTCAAGCTAGTCCCATGCCACCTGGGGGTTGCGCAAAAGTGGGTCTTCCCATCCACCACAATGCAGAGTTTGGACTCGAAACAGGAGTGTGTACTGAATT
5530	CTAGACCGGAAAATTATTCATTGGAATACTTGCCACCAGGTCTAATAGACCAGGATCAATCTGGATTAATTCTTGAGCGAAACTGTAGTGACGACACCAAAAGACTTCTACATAGCATAGTCCACTTTATAAGAACCTGANNNNNNNNNNGGATGTGCTAACACTCAAATTAAATTAAATAATTAAAAGATTGATGAGAAGGATTGGGACAGTCTGAGTCATTGTAAATGAATACAAATCAACGAAAGAGTGACCTACAAAAGAATACGTAAAGGGGCCGTAAAGGAATT
5533	CTAGATGCAGCAGTGTATACCAATGGTTAAGGATTCAACATATAGGGACCACGTCAACACCGGTAACTACTGTGAAGCTCACAATCGAATTGTCGCTCTTGTGCCTTAACCCAACCTACTTTCCCTCTTGAAACACTGTANNNNNNNNNNCCTAATATACTTCTGATCTTGGCAAGGCCCTGAGGACCCTAGATCAAGACCCATAGTTAGGTCTGCTTCCTCTAACATGTTAGCTAATCTCCGTCCAGGCTCTGGTCTCAGGAGACACCCTATCCAATGTCCTCAGAATT
5591	CTAGAATGGCATTTGCTCACGCTTAGTGGGCCTTTTACCCTTAACTGCGTTTTGTGCTATTTTAGTTGCAGACCCCTGAATTTGTCCTGCTGGTGTAGTTTTTGATGGCTGAAGAGTGAGTGTTTTCATAACGAACTGTGNNNNNNNNNNAGGACCGGCCAAGTCACTCCTTCTCTGCAGAGCGGACAGAGCATTACTTCATAATGTTTTATGTGGGAGGCCACCTTTAAACCAGTTTATGTGCTCCTGTTAGGTGAGAAGAACTTCAATGTCGTCATATGGACAGAATT
5610	CTAGAATGCCTAGGGGGTTGTAACTCAACCAAGGGATACTGAACATATTATAACAATTCTGAACCCATCAGGTTCCACATGCATGTCTTCCTTGCAGAACTGATCAAGAAGAATACTGCCCAAAGATATTACCCATCTGANNNNNNNNNNGCAACTTTATACATCTGCAGTAATGACCTGATACACAGTAGTTATTGCATAACCATGAATCATCTGTCTTAATACCAGTAAGACCTAAACCTTATTTTCAGTAATGAAGGAAAGCAGTTTTAATGTTGTCCAGTTGAATT
5649	CTAGAAGGCTGTATTTGCAAGAATATAAATTATATATATTTACTGTAGTATGTGAGAGGCAGCAGTAAGCGGTGTGCCAGGCTGTGGTAGACGTGTGCATAAAATGCCAATTCTTGGTAGATGTCCCATTGACTGACCCTNNNNNNNNNNAGTCCACCTTCATATGAGCTCCTCCACACATCACTGTGAATCCAAAATGAAGGCGGGAGACTGACAACAGGATTTCGAATTTTTATTGGGAAGTCAGGCACTTTATTTATTTATTTATTTAGTTTCTTATATAGTGCAGGAATT
5668	CTAGATGTTCTTTAGAACACTCCGGGATATTCTGTCATTGGGCTATACTTGGGCTACATATGGGTGGTATTTGTGCTACATATGGGCTCTTTTGTCTCCGGTGGCCATCTTGGGAGTCTTATTTGCTATGAAGTTTCTTANNNNNNNNNNAATGTTAGCACTCTAGTTGCTTATTAGATCGCTGTAGTAAAGCTACTGCTTACCAGGGAAGTCTGCTGCTGGTATTGAAAGTGCACGTTTCAGTCTGCATGTCAGAATGTTTTAATGAAATAAAAGAGCATTTGAGAATT
5674	CTAGATTTGGAAAGTTATGTTGTTTCTAAGTCTTTTGTTATCCTAATTCTGCTAAAAAGGGTTTGTTTGGTAGTTCATGGTGGGATTTATCGAACCAGCCGGGAGAGAAGGCGCGCTGGATTTGAACGCGCTACTAGTCANNNNNNNNNNTTGAAAGGTTTTTGAAATAAACCAGAGTTTGAAATTCATCAAAGACTGGCTACGATTTTTTTTTTGCATAAAACCATTACTTGAATAATAGATTTGTGAACATTTTGAACCGAGGTGCTCCTTTCAGGATAGGTTATGAATT
5675	CTAGAACCCATTTTTGAGAGCGTGCAAATAACGCTGGAATATCTGCGCTCTGCTATCCTGTATTCTTCAGTGCCTTTCACTACTGCATGGTGTCACTGTAGTTAAATTATATATCTCCATCTGGCTTCAGTATGGGGAAANNNNNNNNNNCTGCCCCATCCAAACTTCTATTCTTGGGGAACTAATGTTTCTAAGCCCTAGCGTTTTTCACTAACTCCTCTGGCCAATCAGTAAGATGCTCTTAGAGGGGCCTGCTCTATCATGAGCTGGACTTGTTGGCCAGTTGAATT
5687	CTAGAACTCCCAGGGATGGTGGCCTGCTGGGGTCAGCAGACCACCATGTCTGTGAATGCGTTTTAAATAAAGCAGTAGCTTTTTTAAAGTGGATCCCGTTTTCCTTAAAGGAAAACAGGATGCATTTAAAAAAGAAAGATNNNNNNNNNNAGGAAGGGACGCCCTTGGAACGCCCCTTCCTAATAGCAAGTCACAAACCATATTTTGTGAATCAGTAATAGGTTACTGACTTGCAAAATATGGTTTGTGCATGGGGCAGACCAATTTTGCGGTCGTAAATAGGCCGAATT
5747	CTAGATGTGTGGATGAGAGATGGTCAACTGTGTCAAGTTAACCGTACATTATTAGTGGGAGACTGAAAAATATGAATATGCAACCAGCAATAGTGTTGATGTAGCATGGCTACGGTGCATTTATTCCAACATGGGCAGATNNNNNNNNNNTTCCTCCTTCATGGTTGTCTGTATTGCTGTTAGTATATCTGTATTGATCTTCGCTTAAATCTGGTTAAAACTTCTCCTCTGACAGTCTGTAAGGACGCTTTAGTAGATAAGCCAGCCACAAGTTCCTTTTAGCATGAATT
5781	CTAGATTGTTCAAATGTTTTCCGTAGGCTACGATCTTCTAGCCTAACTTCTCTTTTCTTTAGCAAGCAATCCTGGTTAAACCAAGATCCTCGCTTTGCTTGTGCCCTTCCATTGTTCTTATTGGCGCTTATATCATACCTNNNNNNNNNNTATCCACTTAGGATAATCCATCTTTTGAGGCACAACTCTATCACATGCAATATGTTGGGCGATTACAAGCTCTAATTTTAACATTTCGTGATCACTACATTCCGCGGGGTCAATCCTAAAATCTTTTACCAACTCAGAATT
5787	CTAGATGACATAATGGTTGCAAAGATTTTATAATCATTGCTCAGGAGCGAAATTGGCCAGTAGGATCCACAGTCAGTCGGGTCCTTACCTGGTTTAGGGATCAGGACAATTGTTGCTTCACTCCATGACTCTGGGGGTGCNNNNNNNNNNGACTTCTACCTCAGTTATTTCCATCTCCAATTGACTACTCTGTGATGCTGAAAGAGTTGGTAGGGAAACATTATCCAACCAAGACTGCCTTGCCACGGGGTCGTTCATATTCTCCTCCTTATATATCACCTGAAAGAATT
5791	CTAGAACCATAATTTCCAACGCTCCTTCCCTCATAAACAACTCCTTTAAAAATGAAATACTCTTTGTGAAGTCACTTCCCCCATATATTTTCCTTTGGCCATCTCTCATTGTAATCTATCACTACTATGGCATACTTGTANNNNNNNNNNGTTTCTCCTAACCTCTCAATCTAATCCAGGCCATCAATACGCTTCCCTTAACCTTCGCTGGGTAGCTCTCATTCAAATGTGACCCTCGTGTGCCAGTTTAACTATGCATTCCCTTAAGCAACAAGGTAGTATGAGTGAATT
5852	CTAGAGTTTACAGAGTTAGTCCGTTTTCTATGTTGAGGAACGCAACTTAACGGGCGCGAGGCAGGCGGATGGTGCCGCCTGTACACGGGAAGCCAAGACAGCGAGGGAGGTAAGCGCCCGAATAACGAATGTATCAAATTNNNNNNNNNNCTTTAACAAACAGAAGACTAACTGTCGTGAAGTACTGAGGAAATAGTGGAACATGGATTTAGATATAATTATGAATCTCTACTTTCAGGAAAAGGTGAAAATTGGAACTTTCTGAAATTGATAGAAAAACGAGTGGAATT
5853	CTAGAAAGACAGAGTGATGGTGAGGATGAGTCAGGAATAGAAGAATGTACTCAGATTACAGAAATCCAAGTCAAAAGTAATTCTGAGAAGGACCAGATAAGGAAAAATCGGTATACTCAGATATTTGAAACTCCTGCTAGNNNNNNNNNNGTGTATTCAGGAAGAAAAAGGCAAACAAAGTAAAAGTCAAAGTCAAAGTCAATTGCAGCAAACACCTGAACATGGCCAGATTAGTATCCAGGCAGAAGAAACAAAATTAAGCCCTGGACCAAGTTAGATAGAGAGGAATT
5868	CTAGATTACATTGGTTGAGTGAAATGCGTAGTTAGTAGTCATCAACATACTAGACTGGACTGGAGTTGTTGGGGACGTCCAAAGTGTCCCAAACTTTCTTTAAAACTCTGCAAAAGATATAAGGAGAATCTGTAAACCCTNNNNNNNNNNCCCACTGGGCTGTTTCTGGGATGCAGGAAATGATGTTTGCGGGGGTAATGGACTACTGGAAAGCTGAAAATCGCTGTTATTCATAGCACGAGTCTTGTGTGAATGGATGAATTACAGCACTATTGGTAGGCACAAGAATT
5869	CTAGACCTCAGCAAAGAAACCGTGAGTTAAGCACCAGTCACGCCACACTTTCATGTTTTGCGCATTAACCCCTTCGCTGCAGGGCTAATTCCCCCGCTGCGCCTCGGAGGGGGCCGCGCGCTGCGCCACGGTGCTTGTGANNNNNNNNNNAGCACAGCGCCACTGTGCCTCTTGACGAGCCGAGCTCGTCATGAGCACCGATGTGGTTAATGATTAATTCAGGATGAAAGAAGTTGATTTTCCTCATCCTTGTAACACGTCACACTTATTTATTGAAGCAATTTTGAATT
5879	CTAGAAAGCACTGTGAACAACGGAGGTCTCCCCAGAGTTGGAGCACACCCTGGCCCTGCTGACAGAAAACCCGACTGGGCCTCAACGGCTGCTGCAACAAACTGGGACCCTGTCTGACCAAGGTTCCTGGGTGGCTGCTGNNNNNNNNNNCAACACTGAAAATAGCTGCAGAATCGGAAGGAGGGGGCCACCGGGTCTCAGGGCCCAACAAATTGAAAGGTCTACATTACTTACCACAGAGTGCAATAACACTGAGGTGACCAGCACCGTTAAGGCTGTACAGGTGAATT
5883	CTAGAAGCGGACAGTCCCATAGAATGTGTGTCAGTGTGCCCCGGTGTCCGCACCCCCTCCAACAAGTGTTGTCCTTGCTAAGGTCCATTCCATGGACCCGCTCCGGCGTGTAGTACCAGTAGGTAGAAACCTTAGTCAGCNNNNNNNNNNATTTCGAATCTGACGTACGTGTCAGAAGCCATCTCTCATATGGGAGAAGTTGTCTATCGGCCGACCCCGTACCTGCGGGTGTAGTGCCCAGTGGCGAGCCTGCATATAGCGGAGTCTTTCAAATTCAGGGAATGAGAATT
5913	CTAGATCATTCCGGATGCTGAAAGGTACACTCCTTATTTTGTGTTTGACAGGCACAGCATCATCCTTTATTCTTATCTTGTGCTTGAACCCTTTAATTTTCCCAAGCTCACCAGAAAATACTCTTGGGAATTTATTGAGGNNNNNNNNNNTGCCATAAATGTGCCTGTTTTTGAACACCAGGACGTCTTCAAAATACCCTAGAAGTTCAATGCTTTTCCCTTCATAGGATACCGGTTCGCGATCAGGTGGTTGCAAAGGTCTATTTTCCCATTTTTTTTTTAATAAGAATT
5961	CTAGAAGAAACCCCTCAGCAGGTCAGCCCACTCAAGCAATTGTTCCCCAATAACACCTTGGGTAAGTGTTTTTTTAATACAGAACTGCTGTGTTTCATTGTATTTTATTTTACTGCAGCATTTATAAATCATTGATACCCNNNNNNNNNNCCCATTGTCCTACACATAAGAGTGAGATTTTAATGACAAATGTGAGAAGTTATGCAGTCAAACAAAGGTATGTCTAACCTTTTATTTAGGAGTTAACTATGAGCATGGAATAAGCCATGTTTTTAAAGCTTTCCAGAATT
5974	CTAGAGAATACCCGGGCGGACATATGTCTTCTCCAGGAGACGCATCTGCTGCCACAGGACACACATAGGCTGCGCTCTCATAAGTTCCCATCACAGTTCTTCTCCTCATGTACCACTAAGACAGCGGGGGTGGCGATGCTNNNNNNNNNNCAAGATCGTTTCCTGCAAGCGGCGGTCGAGGACATTACTGCCTCACAGGATAGACATGTCATACTCAGGGGGGACTTTAACATGGTTTTTGATTCAGCAATGGATAGGTCGGCGCAGCGCTCCCCGCAGGTCGGGGAATT
6032	CTAGAGGGAAAAGAGCCGGGGAAAAGAGCCGGGAAAAAACCGACCTGGTACAACAAGGCTTATAGAACAGCGAAAACTGAACTCCTTGAGGCTGTGAAACAAAATAATAACAGGGCACTGATAAAGCAAAGGAGGGTAGCNNNNNNNNNNAACACGGGGTCAGTTGACCCTGTATCAGCTGTAGCCCCTAACATCTCTGCAGGTGTGTGGGAAGAACACTTTCACACTCTACCAGGGGGAAAATCTTACTGAGGACCTGGCACAAGATGGATTAGCTCCTCATTTTGATTCAGAAATGACTGAGTCTGAATT
6051	CTAGAGCTTGTTCTTTCATCATTTTCACAAGGGCCTGCTCCTTCTCTAGCTTCCAAGGGCCTACTCCTTCTCCAATGTCAGTTTTGGAAGCTCTAACTTCAGCTGCTTTTTGTCCTCCATCTTGACTTCTACCTCTTCTTGGGNNNNNNNNNNTCCAATTCCTTCTCAAACTCTGATCCCTTCTCTTCATCCTCTGTGTTGGTCTGGTGGGCTGCTACCCATGCTTTTAAGGCTTCTTGAAGCTATGTCTTCTTGCATGTCCCTTAATGAACACCCTCCTTTCCTGGAGAATT
6085	CTAGAAATAGCGGATATAGGTTTGTTGGCTCTTTACGTAGTCTTGATTTGAATGGCATCTCTATGTCATTGCACTCTGTCCATCCCCTTTAACATCTTTAATACATTGTGTAGTTTGTAGGGGTTATATTAACTCCTTCANNNNNNNNNNTTTTTAATAACAACGTACACCTAAGCTCTAATCTGCAGTTTGGACGAATAGAGAAATTATTACAAATTAATTTCAGTGCACGCAGGTCAATTCACAATGTTCAAAATTGTTGTTCCATTCATAACTTAAACCAAAGAATT
6171	CTAGAAGTCATATCACTTGATCCAACGTAAATGGAGTGAGATCAGGACCTGATTGTCGCTCTGCCAGAATGTTCTCCACTGCAAAACGCAGCTCCCAATCCGGGGTGTAATTTGCAGGGCTGGGAGATCTCAGAGTCAGGNNNNNNNNNNCTTGAATTACTAATTCCAGATTTTATTTATAAAGAATGTGATATATGTTAACTGCATAGTGACCTATGTTGTCATCTCCTACTTTGCTCATACTTGTTTTTAAATGCTCTCTAATTAACATGCATTTTCTGTTTGGAATT
6194	CTAGATGACAAATATTGGTGATTAACAGGTACTCCATTTTCCAAAATGTTTACAGTGGCCACTCGAATTACTATGGCTTTAAATATGCCAGTTAATGGCGGAAGCCACATCCCTTCCCTGGTGTAGTACAGCATTGCGGGNNNNNNNNNNATGAGGCTGGAGAACTAGATTTGAGTCGGGCAGAAGGCTCAAACAGGCTATGATCACCTAAACTACTTAAAGGTGAATATTTTCAGTCTTTAATACAACTTGCGATCATGTCAAATGCTGTGTTAGCCTTCGGTCGAATT
6205	CTAGAACTCTTCAGTCTGAACTGTCATGCATACCCAAAGAAATACACAAGAAATAGTCAACAAGGCATTTCAATATTTATTGAAGCATTGTGATTCTTGTATATAATATGTGCACTGCGAGAAATCTATATAATGAAAAANNNNNNNNNNCTTGGGTGGATGATCTGCCAAATCCCTGCCCGGGTAGTCTAACTTCGCATTGCCTGCAGTAAGTATCATCAGGCTGTCCGTCTTGGAGTAAAGCTGGACAACTCTTGTGTTGGTAAGCTGGAAGTAGCTGAGTTGGAATT
6225	CTAGAAGAAACTAAATCCAAACCCTTCATGCGTGGTCAGAAAACTCATCAAACTGTAGACCCCACAGAAACGTCTTTCACTTTCTTGTAGTCCAACAGACCGCTAACATTTATTTTTCAATGGCCTAGTATCTAATCTGCNNNNNNNNNNATTGTGAACTCCCAAAAGATGCTTTTTGATGTCCTCAAACTCTATCTCACATTCATTACTCTACATGAAATTGACACCCTTTTTAATAGGGTACGCATAGCAAACGTTTTTGAAGCAACATTTGGTACAAAATGAGAATT
6241	CTAGAGGTATCAAAACAGGGTGCGCAAAACATACTATACACAATACATTTCCTAACACCCAAAAGCATTAGCACATAAATCATATTCGGGGCTGCGCCCTATAAATGTAACAATCCCCCCTGGCCAACTTGCCATCTCAANNNNNNNNNNGCTCTAAGTGCTGCTCAGCTGGGGAAGGCCAAAGTAGGGCGAAGGAGTGCGTCTCACTCCTGGGTTCACAAGCACAGGTCCCCTGAAAGAAAGAACCTAAACGGTGCCGCTGCCCACTACTTGCTGGGCAGCTGTGAATT
6246	CTAGAATGTTGGGGTAACCAAACTAAGACCCAAGGAGCCAGATCACAAGGTTGAACTGCTGAGGGCTGGGATATCAGAGAGTGCTGTAGTTCTGTGGACAAATGTCCAGCCTGTTGGGGAGCTTTCTGTGCGGAACTAGANNNNNNNNNNAGGCGGAAAAGTGTAAAGAAATATACCATATCAGTTCATCCAGTTCATTAGCCTTCTGGCGAAGAAAGGTCATGGGGTAGTCTTGCACTGTCCCCACTCCCAGAGTGCGAGGAACCCAGTGGTAAGTGTTGTGGAGAATT
6289	CTAGACTGGTTTGTGTATGGCGAGGTCAAAGCGGATGTGGCATGGTGGGTGAAATGCAATGGATTGGGATGCAGTCCAAGCAAATATAAAGTGGTTAAAGAGATTAATTCAAGCATTCCATCCATCACCTTATTTACTGANNNNNNNNNNCAGTATGGGTTGCACTGTTCCCAATGGGGCAGGGTCAAGACTGATTTGATTATGAATGGGTCCAAAGGCGGTGGCAAAATGGGAGAAAAACAATGGATTGGGAAGTAGCCCAGAGTGATTGTCAGTGGCTGAGCTGAATT
6298	CTAGAAGGTCATGCCCTGCTCTGCATCCCTACTAGCCACCTGAATTGGTACGGGTGACGGTTGGAACCGGCTTCCCGGGCCTTAATACCACTAATAACCCTGAAGCGCTTCTTGTGCTTCCGGGTCAAAGCCCCCATTAGNNNNNNNNNNGCGTGCCCTAGTCCTGGTCCCGCCTAAGGATTTAACCTTTGCACGTAGGCGCAAAACCTAATGTGCACCTTAAAGTTAAATTAAGCGTAAATGGATACTACCTTTCCCTTGATCTGGTAGATTGAGTACCAATGTGAATT
6324	CTAGAGCAGTTGCCTCTATGTCGGCTTCATGGAGTCTTTGTATCAGAGTTTCATGGTCAACCGTGTCAAAGGCAGCTGGGAGGTCCACAGACCCCGTTGTAATCAACTGTGCTCTTAAGGTCATCCCAGATGGCAACAATNNNNNNNNNNGGATACAGCGGGTCCAGGTTTGCTTTCTTCAATAATGGGCGTATGTATGATATTTGAGTTCTTCTGGAAATATTCCTGTAGTTAAGGAACTGTTGATGATTCTTATTACTGGTGTGGCAGCAGAGGTTGTTAGAAGAATT
6339	CTAGACAACATAGAACACGATACCAACCCTTCGTGTTAAGAACATATAATCAATAATCATTACCAAACTAATCAATTTTTAAACCGTCCTCTGCTACCAAGAAACTGATCCAGCGCCAATCCCAATAATTGATCAGGGGTNNNNNNNNNNGTATCATCTCTTCCTCTATTTGGTTGATGGACCAATTAGTTGAACAGTTGATGGTAATGATAAAACACTGATTCACCAAACATTTGTCAAATTAATCACAGCCTCTCTGTAAGGTTCATAAGTGAGTTTATATTAGAATT
6349	CTAGATTCAGAAAGAGTCCTAACAGACCATCATTCTGTTCTTCGTCACTTATCAAACAATTTTTAAAAGGGCTTTTTCGAGCTTTTCCTCCAATTCGACCTCCACCTCAGGAAAGGGATCTCAATACAGTTTTATCGCAANNNNNNNNNNGCAGACATGGTTAGATACAGCAATATGAGTGCTTGAAGTGTACAGAGTCCTAGCTGCGACAGTGGAACATTACATCAAAAGCCTAAATAGGCTGCAATGGCATAACGTAATTACAAATGATTACAAATAACATGTGAATT
6369	CTAGAAATCTGCACACTGACAGAATCTAATTTTTAAGGGCTTTGCGTCTAATGGCGCGTATAGAGATCACAAAGAAACTGATGTCTGTGTCCAGTGGTGGCAGTTATGTAGAGCCCCCTCTATCATTTCTGGGCATGGATNNNNNNNNNNATCAGAAAGAGCATTACGGAAGGTATGTCATTTTTTATTAAGATCCAGGAGAACTTCAGCCTCTATGCGCACCACAGCCAACCCATCCTTCAACTGCCCCTTTACAGCCTGAATCATAACATTCTATTCCTGACTGAATT
6449	CTAGAAAGGGGTCTAATACTTGATTGCGATCTCCAGCCAAAATAAAATTATCTTCACTGCAGTGGAAAATGTGCTTGGCTACAGCAGGCCAGAAGGTAGCATCTCCACCTGTAGGTGCATAAACATTAAGCAGAGAAACTNNNNNNNNNNGTAAAATAGACCTCACCTACCCAACCTTTTCTCAATTTCAAAGATTCAATATCCGTATGGTGCCTTTCCTGTAGGAAAACAATATCAGCATTTAACTTGGCCAGGTGTGACAAAACCCTCTGCCTCTTAATAGGTGAATT
6454	CTAGAAAATATGACGCAGCAAAAGCAGCAAATAAATGAATCCAACATCGTGCTGAATTGACAACAACAGCGGGAACAAGCAGAGAACTTAACAGAGTATCCTCAATATCTGACCTGAGCTCAGCTGCAGAAACAGAGTCTNNNNNNNNNNTTCAAAACAAAGGAGAAACATCCGTTGCCACGAATGAAGAAAGAAGCGGCGACAACTTGCCAAAGAAAGCAAACAACAAGAAATCCTTCAAAAAAGGGTGGCGCAAATAGGAACATCAGATTATACCACAAATGAGAATT
6459	CTAGAACTAGGAGAGGTTGAGAAAACCTGCTACTGCCCTTCTTGACCTTGCATATTATTTCACACACACCCATTTATCTTTCTGCAACTAGATGTCCTTCACATCATTCTTTTTATCATAGTATTCCTTGTTGGTCTTTTGNNNNNNNNNAGACTTATGTACTCAATTCCTTTTCCCAATTCCTTCCCACATTAATTTCAGCTTGTGCATTTACCATAATCCATCTATTGAATCTCTCCATGCATCCATTCCCTTCAATATGTTACACAGCTTTGTGCACGTCTTGAATT
6494	CTAGAGATCTTGTCTCTATCCTCCTCCTCCAGCCCACTCTGAGGATCACAAATTTTAGCTATCAGTGATGACTCCTGCCTTTTTCTTGAAGAGTTAGCTAATAATTTTCCCACCAACTGGCTGTCTTCGTAAACCTTTTGNNNNNNNNNNTAGCTTTCTTTTGCTTGCCTTAGCGCTAGTGTACGCAATGATCTGGGCGCGTGCTGTTGCGTTAAATCCGCCCCAAACAGAAAAGGGTTCAGCTGTGTTGTCATTTACTTCAAAGAATTGTGTAATCCATTCTCTGAATT
6500	CTAGATCCATAATTCAGTTGAACTTGGAATGACAGGGGTGATGGTTTGCCCTTTAAGATGGCCAGCTTGGGTAAAACCTCATGAATGATAGCACATACATTTATTAGACGTAGACCAGTGAAATGTGTGTGTGATACAAANNNNNNNNNNTGGTGGAATTTTGTATGTATTCTCTGGTTTACACAGCAGTAGACCATTACCCTCGTTCCAGTGTGGATGTCAAGGAGGACGACCACAGAGTGTTACAAGTAATGTAGAGTTACTGATCTTTCAAGGAAAAGATTTGAATT
6510	CTAGATGGTCTAACGGCTGACATATCCTGTGGGGGTGTCCGAAAGCGGTTGGGACACCAAGCCGTCAGTTTAGGCCCTAAAAAACACTCAGGTCCTGGGGATTCCTAGGACCCACAGCCTCACACCAAAGAGTAAACACAANNNNNNNNNNTGCTTGAGCTGCGCTAGTGGTAACTATGTTCATGAATGCGTGTTCATTCGAAGTTGCAATGTGTGGTCAAATTGTTAATTTTTAACTGTGGTTGATTTTCTGACTTGGGAAGATATCTGTGCTGTGGAAGTGTGTGAATT
6544	CTAGAAGTTTGTTCTCGAGTCCAAAGGGTAAAATCTTGTTAACTACTTTGAAACATGTTGACCAGTGAGGTGATATCTCATTAAAGTATATCGCCTCCACTCCTCATTTTCTATGTTACCAGCTAGGGAAAGCAATAAATNNNNNNNNNNCCCGCAGCAGCGCGGAAAGAACCAGATGATAAAGCATGCCACGAATACACATTTAGTGGGTGAGGGCTATATAAAAACACATTGGGTTTCCCAATACATCATTAGGGAACACCCCTTTTTTCACCAACAGGGTAAGAATT
6627	CTAGAAGCCTGTATCATAATCTGGCGCCCTTCTGTTTCAACCATTCAAGTAGCACTAGGAACTTTCTACTTCTAGCATTGTTTGGCGCTGAATAGTCCACTGAGAAGATATCCTGTTCCCATCCAGGAGTAAAGGTTCAGNNNNNNNNNNAACTGTAGGAGGGCTCAGGATCACACGTGTCAAGTAGGCAATCATGTTGGTAGCCTTACTGCCCTCAGGAACTCCATAGATGCAAAATTTGTCTCTCCTCGCTCTGTCCTCAAAATCAGTAACTTTCTGATGGAGGAATTCATTGTCACTCCCCAAATCCAGGATATAATCGCATTGGAATT
6675	CTAGATGATATTGCTGTCTTTGGCTCCACCTGGGAGGATCACCTGGTTCCCCAGAGAAATGTTTTGGAGGCCCTGCAGAAGGCAAGCCTAACTATAAAGGCGACTAAGTGCCAGATAGCGCAGAGTGAGGTTGTGTACCTNNNNNNNNNNTTGTGACAACCCTGAATGACAACTTCTAAAAGAATGCCAAAGAAAATTCAGTGGACAGTTAGCTATCAAAAGCATTTGATGACCTGAAGCAGGCTTGTGCACCGCACCAATTCTGCAAAGTCCTAACTACTCGAGAGAATT
6689	CTAGAACATTACGGATGTATAATCTATACAGACGGATCAGCACAGCCCGCAATTGGGGGTAAACAAACTTATAGTGCAGCGTGGCGCGATGGTAAATTCAGACCTATGGTCACAAAAACTCAATCACTAGGAGACTGTACNNNNNNNNNNTTTCAAAGACGCAATAGGTGGCAAAATCAGGCATAAATTGGTTTGGGAACAGGTAGTTCTATTACAGAAAGAACTACAAAAGACTCATGTGATACATGCACTGAGTTATCAGTGTGATGGCGTTCACGTTGCAGGGAATT
6701	CTAGATGGCGGCCCGTACTCTTTAAATCGGAAAAAGAAACGAGTCGTGGTGAAGAAGTCTGAAAAGTCAGCCTCTCAGTTATGACGTCTTAAAAATGAGATTTCAGAATAACTCCCCCTTCCTGGTTAATGTAAAAATGANNNNNNNNNNCTCCAGGTGGCAGTGTTGTCACAGTTTGGGAATTGAGAGATAGATATCCTGATCATGTTTTGCCACGGAACCAGACAATAATTTGCTTGTGAACGGTGCGTTTTATTATCTTTGCACTTGCACAAATGCTGGCGTGAATT
6725	CTAGATCACATTTTAAAGTGATTTCTGCGTATATTTGATATTCTAAGTTTGCACTGATTAGAGGTAAACATACCAGCTTTAACTTATCTTCCTACTTTCATACTCACCGGAAAATTAAAATTCAGGCCATGCCGCTAAAANNNNNNNNNNAACACACACACACACACATCAGAGCCTTCAAGTCTCACTCATCATGAGTGAAACTCACACATTTAGAGGTTGTGCTGAAGTCTCACTCACACCTTGCTGAATCTTATAACTCGGGGAAGGGGGAGCCCAGAACTAGAATT
6819	CTAGAGACTTTCTAGCTAAACTGAACGAAGTAAAGTGGGAAGATGAGTTCTTGCTAATAACTCTGGACATCAAATCACTTTACACGTGTATCAAACACACTGATGGCCTGTCAGCAGTAGAGCATTATTTGAATCTACGTNNNNNNNNNNCTTACATGTGGGCTGGTGGGAGGAGCATGTCCTCAAGGGGGAACATAAAGCCCTGTATGACCGTTATGTTGTACGTCTGTGGAGATTTATAGACGACATATTTATTATCTGGAAAGGCACGGAGATGGAGGCAATTGAATT
6838	CTAGATGTAACATCCTAACCACCTGTAAAAAGAAAATAATATAGCTGCTCAATTATAATAGGTTATTATAGATGAGCAGAGACATCACAATGTCTGCTGCCAGGGGCAAGCAGAGATGTGTGTAGGATACACGAATGGGANNNNNNNNNNCTTAAAACTTTGTTCACTGTTACCTCGCTAAATAGGAGTAAAGTGCCTTTGTTCTCCACTTAAGCACAGTCACGGCTCGCACAAGTAAGCTTGGTGGGATGGTGATGCAGGGCGGTGGCGGGGAGGTGGTTATTGGAATT
6839	CTAGAACCCTTTTTATTTGGTAAGCATGCATGCCCAAAGTGACACACAAGAAAAACACAAGATGGCATTTCAACATTTTTTTAAGCATTATGATCTTGTGTAAAATACGTGTGCTGCAAAAATCAATAGAAGGAAACAGANNNNNNNNNNTGAATCTGCCAGTATCCCTGTAGGGTCATCTAACTTTCTTGTTACATGTGAGTTAATATCCTCAAGGAGCCGCCCATTTTGGTGGAGAGGAGGGCATTATCCCTTGCAGGAGGTTAACGGGAATCAGCTGGCCTGGAATT
6876	CTAGACAAGCAGTCGTAGCTGCCTCATCCGGGGGGTCTCCAGTGTAATGATCCCTATAAAATTCGCGGAAGACGGCTGCGATCCGAGCGTCCTGCTGGATCCGAGATTTCCTTGACAAGCTGATTCTGGCGTGTCACCCGNNNNNNNNNNCCTCGCTTCCTTGAGCTGCCTCCAAATCCGGGGAGCCCCAGTCCTACGATGTATCTGTTCCAATTCTCTAACCCGACCTGTAAGTTCATCCCTCCTGGCCTGCCGGTCTTTGTTATCAGCCGCGGAAATTGCCAAGAATT
6919	CTAGATGGCACTCACAATTAAGTCTAATATATTTGATAGAGACCTAGTCGACCTAAGTCCTACGTCAAATCTATAGGATATATTATTCCATTGCGCAGAGCCTATTGGGAATATAGGAACTGCACTACAGCGGTGGAAGANNNNNNNNNNCGTTCCTTGAAGGAGATTCTTTTGGCGGATCTGATGAGCTGGTGGTGTCTGCATCTGGCGTTCATGAGGGCTGCGTGGTTGTCTAGTGTCTGGTCATTGCGCCATTGCTTCTCGAGTCTTCTGCAGGTGTGCTTGGAATT
6923	CTAGAGATACATATGTGAATTTTCACATGACCCATACATCTATGCCAAGAAGGTTACATATTAGAAGGGCATATCTGATAATGGTTCATCACCTTTCATGTTACCACTCTAAATCATGTCGCACTATCTATTAACACTGGNNNNNNNNNNCTCCACGTTGTTATTTCCACATAAGGCGGTTATTGTGAATATTGTTGCGGGGAATCAGGGGGCAATATCCAGTACAATCTTTACCCTAAGAACCAGGGGACAATATCCGGTAAAACCTTAACCCTGAAACACCCAGAATT
6945	CTAGACGCACTGGTTTGCCTCTAGTCCCTAGCTTGTGGCTGGGTTCTCTACTTTTGTTTGTTGCCTAATGAATTTTGGACGGATGTGACAAGGTGACTGGACTTCAGAAATCAAAAATGGGACAGTTCACAAACAAGAAGNNNNNNNNNNGGACACCTGGTTACTCTGGTGAACCCCCCCAACTGGAGACTAGGACTCAACATCATGCTGTAGTCTTGCATGCGTATTGGCTCCTTGTGTGGGGGCTGTGGAGTCTTTTGTGGATTTACCATCCCAAACCTCCGGGAATT
6975	CTAGACATTGTCATGTTGGAAAAGAACAGGCTACATTTCGGAATCAAATTCAGCCTTCCAGGAAGTGGTGTATATCATAAGAACATATGGATCTATGCACTCCATTAAGTAAATATTAGGATAATTACATTAAATTAATGNNNNNNNNNNATACAAGGAAATAGTATGATAAAGACATCAAGTTTAAACAAATATAACCCCTCAACTTAAAGCAGTCCTCTTGAAAAAAATCAAGTCAAACAGGGAAAAGCTCAACAACAGGCACATACAGACAAGTCAAGATATGAATT
6982	CTAGAGGAAGATTGGGTTTGTACTGTTCATTTTATCTTCTGACTAATGTTGAATAACAGTATGCTTCAAAGAAGAATGATTTACCCTACAGGTACAATTTTACAGCCTGTGTTTAAATACAATAACGTGTTCTAAAACCCNNNNNNNNNNTTCGTGGCATTTGCACTCTCAACTATTTTAAGAATACTTATACCACTATCCATATGTATTTTGTTTTAATTCTGTCTGTTTAGTTTCAAGTCTTAATTAATCTCCTTAAACGTGCTGTCTTTTATATAACAGGAAGAATT
7056	CTAGAAAGATTTCCTCCTTCCTAAATCCAGTGGGATAGAACCGATTGGTGCAGTTCCTCACACTACTCAATACTCCAGAACTTGCTGGTGTAAAAAAACACAAATTCTATAACCACAATCTTTCATAGCAGAGAATCAGGAACTCNNNNNNNNNNACAATTCACTTCCAGCCCCATAACAAAAACAACAAGACATCAACCACTCCTGGTCGCTGTAACCACAAAACTACAATTCATATTTCCATTTATTTCTATTTCACATGTGTTGTATAGCCTCCAACATGTTTAATTGAATT
7067	CTAGAACTCTATGAATATAACATGTACATTGATGGTTCTGTTCAGTTTGCTGTAGGGACCAAACACCAATATTCAACCATGTGCACAGTGTAAAAAGCTGTATGCATGATGGAACCGTCCATCCTCAAAAAAACCTAATGNNNNNNNNNNATCTTCATTCTTGGAGCCAAAACGGGTTCAGGGACTCGAAATATTGCACAGTGAAGCAAAAGTTGCTTTGGGAACAGGGAACTCATTCATACATTCTTGGTGAAAGCCTGAGTCCTCAATGTGTTGGCGTTCATATTATAGGGAATT
7108	CTAGAAGCCTGTAATAAAGCCTGTAATTAAAGTATAAGAACCTGTCTCTAATTTCTGTATTACAGTCGAGCTGTGATGTCTCTAGTGACCTGTAAAGAGAAAATAGTGTAGCTGCTCAACTGTAATCACTTACTATAGTTGAGTTGCAACATNNNNNNNNNNTAATAGTGATCAGTAGAAGAGAAATTTAAGGAACTGTGGGGCATATGATCAAGAAAGGGCCTTACATTATCGCCACTTTTATCGACAGGAAACTGCAGAAAAAGCGGCGATAATGGGCTTGATAATGTGCTCTATGAATT
7136	CTAGAAATACCACTAACATACTGAGAACACAAAAATTGGTTTAATGGCGCTCTACCACATACTATAGAAGAAGTTAGACTTGGTCCCCTTAGCAATGAGGGAGCAACATGGCCAGTCTTAACTGGCTCCACACCACATCCNNNNNNNNNNGATATTAGCCCACATGCCATAAATGCAGTCATGGGGAAATTACCTATCAGCTGGGAGGAAATACCACTCTGGATTGCACAATAAACGAGCCAGATCGAAGCAGTGTTTCCCCATACAGCACTCCTGGAAAAACACAGAATT
7313	CTAGAGGGATGCATGATACTACGATCTCGCTTGCCCTGAGTTTCACAGTCCCCGCATGGCCTCGCTGTGCTCCAGTGTTGTGCTGATGCAGGTTGGCCCGCGCTGCTTCCCTCGACAGTGTCCGGAGTCTCCGGGCTTGTNNNNNNNNNNTGTTCTGCATCAACTCACAACTTCCTTGTCGCAATGCACTAGACATAGACCCCGTCTTTAGCTTTTTATCTCCCATTTCTCCCCAAGGTACCTGACCCTTGGGTGCCTGCACACTTGAGGAGACCGTTGACGTCTGAATT
7435	CTAGACATCTTGAGGTTGGTCCTTTAGGATCCTACGAGGTGGCGAAACAATAGTTAGAAGATTAGGTCTCCCTCCATAGGAGCTCTTAAAAGACCCCGCACTCTTTAAGAGACAATTATTTATTTATGAATGAGGACAATNNNNNNNNNNGAAGACATCTTTGCTGCTGAGAGGAGCTGTCAAGGAAAGCTCTCAAAGCAGAAAAAGGTCTGTACGAGCAAGTCAAGACCCTCTTGGAGAGCCAATAATTCCAAATGAAGCAGCAATAGCTATGAATGAGGTGGAGAATT
7466	CTAGATCAAGAGGTTGTTTTTTCAAGAGAGGAGTGATTTGGCTCCTTTTTAGTCGTTCTCTGAAGAGGCCCTGTTTAAGAGAGAAGTTCACATGGGTGGTAAATATGGGGAGAAGGTGTGTGGCAAGACACTTGCTGATANNNNNNNNNNATATATGGTTGTCTCTGACTTTTTTATCAAAGAAATCCACAAAGTTGTTGCAACTTGCCACTGATGACTTAGGAGCCGGAGTGGTAGAGGGGTTAGTAGTCTGTGCAATGACATCGAGCAGGTGTATTCTTTGCCGAATT
7519	CTAGAACATTTTTGTTCTAATTCTCAGGCATACCCAAAGGAAATGCGCAAGAAATACACAACCTGCAGTTTCAATATTTATTGAGCAGTGAGATTTTGAGTAAAATCCCTTTTCTGCAATTACTAATAGAATGAAACATANNNNNNNNNNACCTACCTTTGCTTAGGGTAGGTGATCAGCTGGGTGATCTAACTCCCCATTACCTGTGGGATAGTGTCCTCAGACTGTCCATCTAGGTGTGAAACTTGACATCCCTCATGGAGGTGACAGGAATCAGCTGAGCTGGAATT
7602	CTAGATAGTACGCTGTGTTATGAGTTCCTGGGTGGAAGACCACTGTGATATGATATTCTTGCAATTGGATAATCCATTTTTCTATTTGAGGTGGGGGCTTGGATGATGACCCCATGAACAATGGGATGAGGGGGTTTATGNNNNNNNNNNCCATGGTTTTGCCATTGCGACAACACCCCTCCTAGGACCATGGGGCTAGAATCAACTGACAGCTTGGATTCCATCACTGGGCCAAAATATACCTAATTTGTATCAGCCGAAAGGGTGCGCTTCATGGTTGGAAAAGAATT
7666	CTAGAATAGGAATCTACAGAAATGACGAGTTGAAAGTAGAAGGAGTTGCTGAACATGACACAAGTATTATTTTTGATAGCTTTGAAGAAGAGATTACAACATTTAATAACAGTGTGCTCTGAAAAACCAGAGTATGTTTGNNNNNNNNNNTCATGTTTACACAGTGAGTCATATGAATGTACTGTTACAATAAATTAGTTGATAATAAAAATACTAGAGCTGTACATAACAAGTTAGTACTGGTGGCTATTTCACAACCACTTCAAGGTTCGAACAGTCATGAGTGAATT
7700	CTAGAAATACCATATACATACAAACACACGTAGAGAGGCTTGTAGTCTACGTGCTTCATCCTTTGGTCTGCTGAATAGTCATTCAGATTTTGCTTATGCCTTCCACACAATACAACATGGTGCTGTTGGTCAGCCCACGTNNNNNNNNNNTTTTAATTGTATTGTTGTACATTGTAGTCTATTCATTTTTCTTGCACTTCAGGTGCCCAGTTAGATGGGGATGTATTTCTGGTCTCCTTTTTAAAGATCCTGTTCTGGAATGTTTAATTGACATTGTATCTGCATGAATT
7861	CTAGAGATAAGGGTCATGGAAACAGAAGAAGGTCAAACCGACATGGACAAGAAATTGAGAGGTATGGATGGAGTACTGCAGCTAATAAGGCCAAAGAATGAGGATTTGAAAGAACGCTCGAGGAGGAACAACGTACGCATNNNNNNNNNNTCATTGCAAGAGTCCTCAATTACAGGGACAGGGACACGATCCTTACTCGCAAGGGAGAAAGGTGATATACAATACAAGGGCAATCATATAGCTTTGTACCTGGATTTCATGCTACAAGTACAAGCTGCCCGCAGAGAATT
7871	CTAGAGGTTATAGACTTTGAATCTCCTCCATACTGGTATGGTATGGTGTTAAACAAATGTAGACATTAAGAAGGATATGCCCATTTTATCCGTGGGACTGAAGCCTGTCTCTCTCTACACCAGAAGAGAACTGTGATTTGNNNNNNNNNNTGGTGAGGTTGGTGCCCAGATCTAATCTAAGTGACTTGGCATTCAGTGAAAGTTGCACTTCGAAGCTGCAATGGTTCATGTCATTGAGTCAGATTTAAGTAGTGTTTCGTATGTATTGTTCGTGGCAAATAACAGGAATT
7896	CTAGAAACTTTTCGGGTGGTTACTCATGCAGACCCAAAGAGTTACACAAGAAATACTCAGCAAGGTGATTCAATAATTATTGAAGCATTGTGATTCTTGTATAAAAGACATGCACTGCAATAATCAATAGAAAGAAACAGNNNNNNNNNNTGAGTGAATATGTTACATGCCCTGTAGGGTGATCTACCTCTCCATTACCTGTGGGTAAGTGTCATCACAATGCCCGTCTGAGTGGGAAGGTGGGCAGCATCATTCGCAAGAGGTAGACAGGAATCAGCTGGGGTGGAATT
7942	CTAGACAGGTAGGACTTTTTATTGGCGGTGATGTTGTGATGATAGTCTCTGATCAAGGACCTATAGGTTTCCCTGGAGCTGGCGTCATAGTGTTTTCGCCACATCCTTTCGGCTTTTTTACACTGCCGACGTTTGTCTGCNNNNNNNNNNAGAGCCCGATAGCATGCAAGGATGGGTCTCTAGTTCCTTTAATAGCATGGCTGGAGAGACTCGATGGAAGGCTCTCGAGGGCAACACTTTGTCCCTATGTCCGCAATCAGAGCTCTTTGTAGTAGAAGGGATCTCGAATT
7954	CTAGAGCTACATGTGGATGTAGAACAGTTGACCCACCAGACTCATCGAGACGGTAGTTCCTCTTCAGAATATTCCAGCTCTCCTTCGAGTCCCAGAGTAATTCAGGCCAGAGAAGAGAGCTTTGACAGCACTGAGGATACNNNNNNNNNNCTTCACCTCCAACTCCATTCGCCCCACGGCTCAGGTTCTACCAGTACAAAATGACACTGGCTCAACTTCTTCCCATCACCACCCGCTGCAAATGGTGAAAGTAGTGTCCTCACACATTGCCCCCGTTCATGTAATGAATT
7969	CTAGATATGGGGATTTGCACTGGAGTAGTATGAGTCCAGTACAAATCATGTAATAGACAGCACATTCTCATCTCTGCACCATGCTGCAAGGCTGTGCATCACACAAGACAGTCTATTTACCACACCAGCGCTAGCTGGTTNNNNNNNNNNAAATGATAATCAGAACTTTAGTGCAATTGAATATTTATTTTACTTTTTACAAACAAACATTAACTATGTGAAGACCATCCATGAGTAAAATTTGCTACCACCAAGAAGTTGTATGGTCAATACAATTTCATTTGTGAATT
7978	CTAGATGGCTGACTTCCTGAGAAAATGGCAACTTCTCTCTGCAAGAGTTTCACTGGTGACACGATGATGAAACTGGAGGGATTGAGGGGGGACGGTGTCGAAAACGTAGAGAGTACCCATTCTGCAGCGTAGCGAGCACCNNNNNNNNNNTCCCCCTCCTCTGGAGGAACGTCTGGCCCGATACGGAGATCTTTGCTGACCTTGCTGATCCTGATTTTTCTGACAATGAGGGGTTTGAACCCTCTGTTGGGAGGATCGCCGATTGTAAGGTCTGAATCTCTTGAGGAATT
8032	CTAGAGTCTTACACCTTCCCTCGGCCGCAGCCCCTTTGGTGGTGGTTCTGAGGAATGTCCCAGTATTACAGGACAGCCAGATTGAAACCACTGATCAGCTGATGGCTAAAACCATGCACTGGCTTACAACACAACTGAAGNNNNNNNNNNACTACCTAGGTAGCACTAATTTATCATTCAAGAAAAATCTCTCTTCTGCCCATAGGGTTCTTTTATAGACCTCGCCACACCCCCTTGATGTGCGGGCGAGTCCACGTGCAATGAACCACCCAAGGGCACCCCACAGAATT
8071	CTAGATGAATGACCTGGCATAAACAGGGGAGTGTGGTGATGATTATTTGCATAAAATGTGTTTTTCCTGTATAGGTCAGGATAATCATGGTAGGAGCTTATAGCCATATCACTGCAAAGTCCGAAATGGGTAATCATGCCNNNNNNNNNNCATCTTAACAGTAACCAGCCAATGGTACTTCTTTGTGACTCTCAAGTAAATTCTGTCTTGCGTGATAATTTCAAATATGTTTTCCTTTGAACCAGTTGGATGATGCTTTCCTGGCTCTATGCTACCTCACATTCGGAATT
8117	CTAGAATGTAATCATCTGCAGGAAGAATGTTCATGATTGAAGATTAAACAAACGACAATATCTCAACCGGTATTATTGAAAAAGACAGATTATAAAGCATGTAAAAAACATTGCTAGAGAAACGAAACCGGAAGACTCAANNNNNNNNNNGCTCGTGACACTCTGAAGTGAACGGCGCAGGTGACAAGTGAAGAAAAACAGCGATGGCGCAGAGTGAGAAAGTGACAAAAAAATATGTACAAGGGCACTTGTGGTTCGTAATCAATTATGTACATCAATTTTCATGAATT
8129	CTAGACAGGGTTGACTGGAGGGTTTTCCAGAAGAAACCTACTGGAACTAAAGGTGTTGGTATGTGTATTACATGATGAGGTAGCACAACCACACAATATAATAATCCCATTTCCTCACAATGCTTAAATTAGACATTGAGNNNNNNNNNNGATAAAACGTAATCTTTTTCTTTTTCTTTCTAACGGCTATGTAGGTGGCAGGTTATGAATCTCTAACTATTGCAGGGTAAACCATTTTGCAATTCAAAATGTACTTGGTTTCTTACCATCCTATTTCCCGTATGGGAATT
8173	CTAGAGACACCCCAGCCCAGCCCTGTAGATGACCAGATGAGAAAATAAGATCACCAACAAGATTTTGATGGTAATCCATCTCTGGATCTTGGGGCTCACCTACCTTTGCTGGTGGTCACATGCGTTGGATTATTAAACTTNNNNNNNNNNGACATTTGGTTGCCATTTACTCCCGCCAGGCTATAGTGTCGACCATCCGTACATAAAGCCGGCCCCTGTGCTGCCATTATCCTAGGCTGGATCTGGGCTTCACTCTATTTGCGGAGGTTCACATATTTATTCTTTGAATT
8200	CTAGAAAGGCCTTAGCCATCAGGTCCTCTATGGAGGTCTCTTGGGGAGCCAGCCACCGGGTGCCTATATCTCGAATCCGATAGTACACGGCTCGGGGGTTGTCCCATGGGTTCCACCTTTCTTTCCTGAATTTGGCCCGANNNNNNNNNNCCCTGGGCCAGGTAGCAGTTGTTGCGACCCGTTCAAAGTACCACAGGTGTGGCTGGCCCAATGCATTGCTGGAGTTGCGCCATGCTTGTGACACAACTGCAGCAATGCATGACTTTAGCGCTGACAGATACGTCAGAATT
8233	CTAGATGCGTCCCGTTGTAAATGGGCCACATTTTTACGCAATGACACAAGGGGCTTGTAAATGTGCCACTTTATTTGTTTGGTAATCTGGTGAACTCTCCAAATTTAAACCGGCACTCCCATGAATCTGGCACAAAAATTNNNNNNNNNNCCAAATCCATGCATGACGTGGCCGTAAACACACTTAGGGGCATATTAGCAAGGAACCTCGTTAAAATTATTGCCGTTTTATCGCCAGGAAACTGTCGATAAAACAGCGATAATGGGCTTGCTAATATGCGTTGTAGAATT
8415	CTAGATACATTTTCCACCAGGCCATCGCATGCTGCAATGATGGGGCGTCCCGGAGGCTTGGTTGGATTTTTGTGTATTTTAGGTATAAAATACATTTCCGGGACCATAGGATGTTCCTTCTTTAAGAATTTAAATTCATTNNNNNNNNNNTCCATATAGTCATTGCGTGGCCATAAAACCAAGTTTCCTCCGTTGTCAGAGTTCCTTATGATGATTTGTTCATTTTCTTTCAATTTTTTAATAAGCTGCTCATATTGTCTTTCCTGATTTGTGATTTTCCTCCTTGAATT
8475	CTAGAGGGAACAGGAGGGGTAGTTGGCCCCCAAGGACCATCAATAGCCAGGGGGACTTCATCCCTCTACTAGTAGTGTTTAAGTAGGTGCGTTTGCAGAGTGGTGGAAAAAGGGAGCGTGACCTGCTAATAGAACTCAGTNNNNNNNNNNACAACAGGATTGCAGAGAAGTTGTCAGAAGCAGTGCCCCCTTTCTCTACCTCTCTGCAAATGTGCATCCAGGTGCATTACTGTTTGGGAGATAAAGTCCCCTTGGCTCCAGAGGGGCCTTGAGGACCAAGAAGCAGAATT
8497	CTAGACTCACTACTAAGGTTGTAGAATATGAGGAAAATCTACTCACAGAAGATTCACACCTCTCTTTCTACACCACTATGACAAGATGGATAATCTACTGAAATACACTGCTTAAGTAGAATGGCACCTAGCAGAAAGGANNNNNNNNNNAGCTCAAGAGGGTCCAAGTACAACGGCCTCCTGGCCGAAGCTTGAATTATCAAAATAACCAGAACTCGAAGAAACCGAATTTTCAGTATTGTTGTCGGCAGAAGAGGTACCCGTAGGAAAGGCATTAGGCAGTGGGAATT
8504	CTAGATGTCTGCAGTTGAATGCAGAGAAAACAGAGGTTTTGGTGATTGAGAAATCACCCTCGATTTGGTCTTCTGCTTGGCGGCCTGGTGATCTGGGCCCCACCCCAATCCCTAAACCCAAAGTGAAAGATCTGTGCATCNNNNNNNNNNCTGCATACAAAACAGCAACCCAGGACCTGTTGGTGTCCCGAATTACCTACTGCAATGTGCTTTACTCAGGGGTGTTCCAAGGCAGACTGGCAATGCTTTAAAGAGTACAAAATGCAGCAGCCTCAATGCTACTAAGAATT
8643	CTAGAACTGGGTGTGGCATTTTATACCCATGCCACACCCAAATTGGCCACTGCGTCATGCACATGATGACGCGAGATTCTGGGCTCTTTCCTGACTGCAGAGTTCAGTCAGCGGGAGCGCGAGTCCCAGTGTGATGCCTANNNNNNNNNNCAAAGTGATGGCATTACCAAAAGTTAGACTTCAGTCCTTCAATAGAACTTTGCATTAGTTCAGCTGCTGCAATATTTGATTGAAATGGTTTGTTGATAAGACAAATTTCCAGTGCACATCTCCCTACTTTTGTTAGAATT
8722	CTAGATGTAAATGTTTGATTTACCTGATAACGAAAACTGCCCAGGAAAAATGCCCTAAAAAGATGTTGACTAAAGAACAGCAGTGAGAGTATTAGGTGCACCTGAACTAATGTCTAAAAATATGATTTACGATTTGCAAANNNNNNNNNNTCAGAATGAAATTAATTTGCATGTTTCCCTTTTTTGCACTTTTAAATAATCTCGCTATCAGAATCGAGGATGACAAAATTGCACTCTGCTTTAGAAGCAGTATCAACAAAATCTGAAACAGTACATGCAATCGATGAATT
8780	CTAGACAGCGTGAACAACCATCTTTCAGATGCAGATACCTACATGGATATAAACTCTGATCCCACTGAGGAATACTCTGCCATCCTCCATTCGCTCATTGACAAAGCAGTAGCTTTTGGAACCATTACCAATAAAGATCGNNNNNNNNNNCTACATAGACCGACATCTTCAACCTTCGGTTACCCAAATGGAAAGCTATTTACAGGACACCACAGACTTCTTATCCAAACTCAGTAACATCATCATTGATCCACAAACACCTGTTATACTGTGCACCATACATGTGAATT
8803	CTAGAGACTTACACAAAACAAACAGCAACATCTAAGGCACCTTTAAATGGAGATGTGTGCAGTTTTAATATGAACTATAGTAAAGATTTACCTTAGGCAAGGCTCAAGAGGACTAAAGATTGAACTATGTTAAAATCATCNNNNNNNNNNAGAAGATTTGACAATCAAAACCTTGCAGTCAAGCAGATTGAAAGCATCTAGCCATGTTTGAATTAGAGGAGAACATGGGGCAAATTCAGCACATTTAAAGCTTTTTAATCAGTCAACCTATCTCCTTCTGGGATGGAATT
8805	CTAGACGGCAGGCCAAATTAATACAGGGCATGATTGCTCAGCTTTTCGAAACCATGCAGTGGACCATTTGCCCAATAGTGCTTTACCTCCCCTCAATCCCTGTTTTTACCTATCCTAATATAGTACAATATTTGGTTGGTNNNNNNNNNNTAAAAGGTGAAAAAGCGGCTATTGGCTTTTACTGACTTGTTTATTTTCCTCCGTTCAGGATATCGCTCTAATGGATGATCACCAGAGGGATGATTTCCTGAGTAAGATAGGGATCTCCTCGGATGAAAACGATGAGAATT
8867	CTAGATTTAAAACGTTTATGTCCAAATGTCTGATCAGATATTTACTGCCCTCCCACCCAAAATGCTTGCACTCTTCTGCTTAACAGAGCACAAGTAAATTGCTACATGGTTCTCAGTGGCAGAACACATTTCTGAAGTTTNNNNNNNNNNCATAGGCTGGGCATCGTGGCCCAGCCGCCGCACAGGTGGGATGGTTCCGAACTGGCGTTTCTGGAGAAAGCTCTTGGCTTCATGGATAGTGTTTTTCTCTTCAGCCAGCAGGAGCTGCTGCCTCATGTAGTTCTCGAATT
8915	CTAGACCATCCAATTTATTTTTCAGTTTTAATACTTCATTCTGCATTCGGGAATCAGAGCTTGCTAACGCCTTCTCCCACCAGGTTAGTTTATTCACTGCAGAAACCTTACCCTTTTTGGTGCTCTTTTTTGTGTAGTACNNNNNNNNNNTCACTCTCAGGCTCGCTATCAATAATGTGATCCGAAATATTCACAACACAACCATTACTTTTATCTGTTCTGTTCTGCTTTTCAGCCAATGACCCTTTATCATTGACAAGACCTTCAGTAGTACTATTTTTATCTGAATT
8918	CTAGAACACATGTCCTCCAGAGCGCCCCGATATGAGTTTTTAAAAACCAGAAATGGATTACCAGCACTAGTCTGTCACTGGACAGCCAAATTAATTCCTCTTTGGTGATTGGCAATGTGCTTGATCCTCCCAACACCTATNNNNNNNNNNAAACGGATCTAACTGAATCATACACTCCAGCTCTAGCAATTTCCCATTAGATTTTGTTTAAGAATTACAGGCAATCCAATGATGAGTGAACTAGGCTCATACAGAGCTTGATTGGGTCTTAAACACGGAATGATGGAATT
8947	CTAGAACCAAAATAAAGGAGGGATGTAGAGAGCCATCCTGGCGCTCTACTGCAATGTTGCATTTTACATGCATTCATACACCCCTCGGGGCTGGCTCGTCCCGAGGGTATAAATAAAGGGGCCGGAGACCGCTCGGGGGCNNNNNNNNNNTCGGGCTGGTGGGGACTCGAGACCACCCAGGCAGGCAATATCCAGTGCTCCTGGGACACCAAAATTGCAGAAGGAAGCAGTCACCCCTCCATCACATGAGCAGCTCAGCCCTCTCCTGTCTGGTCTACCGGGAGTGAATT
8963	CTAGAGGAATTTCCTGCTTCATCCAACTGTAAAGCAAGACTATTTTTCCTGGCCAGTTTTATGTTTTTGTGGTAGGTGGTCATAGCCTCTGAATACAATTTCCTACTATCGGGTGTATGGAACTTCCTCCAGGTTTTCTCNNNNNNNNNNGTCAGCGTCATCATTCTCACAAACGTGAGGTTCCTTCCATACCTTCTGAAGCCCATCAAGAGTTACTTTATGCCACTGTCTTCGCCAGACTGCAGGCAAAGGCTTACGGTATGACGGATGGAAACCTAGGAAGGTGAATT
8978	CTAGAATTATGAAGTGGGGAGAATTGTTGGCTCGGGGTGTATTGCAGTCTTGGGAAGAGCTACGGGGGAGAGTGGGTTCCGGCTTATGCCGATTTAAATACATGCAGCTAAATAGTTGGGTGCAGGCACAGCTCAGACAGNNNNNNNNNNGAGTTAGATATCCAGTGTGAGCAGCTGTGGATAGATTCATTTTCTCTTTTGCATAAATTAGTGAAACCTGCATGGTTGAAGCAAAACCACCTCTTCACAGCCCATAGAGCCTATCTCTCTCCTCTAAGACTATCAGAATT
9001	CTAGAAGCTTCTCCTCACTTCAATGGCACAACTGGGTACAAAGTTTGCACCGCAGACAAAAAATCTTTAGTGCACTTCTGGACCTGAGGATATTCTGCTAGGAAAAAAGACTGCTGTGCTCCTGAAAGGACTGCCACGCTNNNNNNNNNNCTGGACTCCTGCTCTAAATCCTCAGGAACACAGCAAGCTTCTAACAACCATGCACCTGCATCTTGAGTCTACCATTCCAAGTGGTGCAACCCCAGTCCTAGAACCTTGAAAGAGGGCTTAAGGTATGGGTGGGCAGAATT
9025	CTAGAATAGGTTCAGAATTTATGGGCCCGGCCCTTTCAACACTGTACCTCAGAAGTGAGATACGTAGAGTCTTCTTCCCTGGGATTCAAAAAGGTCTAGTTTTGGGCGTATGCTTGTTTCCTTTCTTTATTTCTTACATANNNNNNNNNNTTCCTGCCATTCTCTTTCTATGCTCTGAAAAGATTACAGTGTTGGCCAACTTCTTCTCATTTTCCAAAATCCCCCAAAGAAGTAATTCTGAAAGTTTTTGACAGTGTTAAAAAGGATAACAAACCTGTCTTTGGTGAATT
9115	CTAGATCACTCTAAATTTGTTGTAAAGCGATGAAGAAGAGGGCGTGGCCAAGATGGCGGAGTGAACGGTCAAATTGTCCGGAGCTCCAGTTGACGGCTGAGATTAGCACCGGCATATTGGCCGCATCAGCAAGAGTTGGCNNNNNNNNNNAGCCCGAAACCAACAGAGCGGAGAAGCCAGGGGCCGCGATCGGAGAGCAGACGGCCTGCTTCTAGCCTGCTCGGGGGGACGAGACTACAGGCTACAGCCGGAGCGGCGGTATGCGCTGAGAGAGCGCTGACGGTAGGAATT
9141	CTAGAGTGAGAGGTGCCCACTACCCAGACTGAAGAGAGAAGTACTTTGTAGCCAACTATGGGAACACAGTGGCCCCTTTGACATCCAAGAAGCAGCTCAAGGAGATGAAGTGGACTAGGATGTGTCAGAAAGCATCCGATNNNNNNNNNNACTGGGCGGCCTTTCAAAAGGAGTGCTTTGCCATAGTGAGGCTTCTAAATGTTTCCAGCTGTATCTGTTTGGTACAAAGTTTTGTGGTTCAAACAGATCACAAATCACTCAAGTGGTTGATGGCAATGAAGGGGGGAATT
9218	CTAGACGACCGCCATGTTCGTTGGCCAAGCCACGCCCCCGGTAAATCTTTTTTACCGATTCTAAAATACCGAATTTTACTGATTCGGTATTTTAGAATCGGTAAATTAGATGTAGGTAATAATTCGGTATTTTTTTACGGNNNNNNNNNNCAAGGGTGGCAGGGTGTCACTTTGACACCCTGTTGCACCCCTGATTAGTGCTTGTGTGCCATGTGGCAAACATACATGCCCTAAGGGCATGTGTGTGTGCCACAGGTGTAAATGCCCATATTTGCATTTACATAGGAATT
9294	CTAGAGGAGATCTTTTCACGTTGGGGGACCCCAACGATCGATTTGTTTGCGACACCTCAGAACGCCAAATGCCAGTGCTATGCAAGCAGGGATCACCATCAGGTATCCTTGGGGAATGCGCTTTTCATTGCTTGGTACGGNNNNNNNNNNCAGAGCTTCTCCTACTCTCTCAGGACCATCGATTCTTCTGCGGCCTGTTCCATCGCTGTTGTCAATGACTCAGGGTCAAGTGCTCCATCCAGATCTGAACTCCCTCCAATTGACAGCGTGGCTCCTGAGTACAGAGAATT
9379	CTAGACGTAGAATGACTGCTCAGCAGGTGGTTGGTATGCTTCTTAAATCTTCCTCTCAGCAGGATTATGAGACTGACAGTGCATCTGAGGGAGAGGAGGGAGGGGAAGATTCAGGCAGTGAATTTTCTCCAAGTACCTGCNNNNNNNNNNGCACCATTTTTATCAGGAGACCCGGGGGAACGATGAGTGGTAGGAAATTTGTGCCAGCCCGGGAATGACACAACTTTCCCACACAAAAATGTGTGAAAAAATTGATTTTTTTCAGCTAATTGTCAGGTTTGCAGGGAATTCTGGGTAAGGAAACGTTGAGGTATCCATGCAAGCCATACCTCCCTAGAATT
9440	CTAGAGGTCAAGCGAGAAGGGGGTCCCTTCTTGATTATGCATATATTTGGAGTATTTTAGATATTTTCTAATATTATGAGCCTTCACCCTTGCAATATTAAACACTGATACATGTGCACAAAGCAAATGTCTGTAAACAANNNNNNNNNNGACACCTGGGACATATATTTGGTTAGCAACATCTATGTAGTCAGTAAAATCTGTATTGCACTGTGGCAAGCAGACCTACCCAATGGCCTCGCTGAAGAAGAAAACTCTACCCCAGTCGGATTGGCTGGCCTTTTTTGAATT
9762	CTAGACAATTCACGGAGTAGGGACAGCACTAGCGGGCAACTAGCAGTTTGACCATTGATTGCCTGCACCACTGCCATATTGTCTGACCAAAACAAAACCTTCCTGTTGTACAGTGTACCTGGCCAGAGATGTAGAGAAATNNNNNNNNNNNNNNNNNNNNNNNNNNNNNNNNNNNNNNNNNNNNNNNCCAAAGCCCTCCCGACCTGAGGCGTCAGTGAACATATTCAACTCTGGGCTAAGTATGAGCGGAAAATCCGTTCCGCTCGCGGATTTTGCGAATTTTCGGTAAATTCGCGATCCGCGAACTACCGCAAATTTACAGAGAATT
9782	CTAGATGTTACACTGCATTCAGAACTCAGGTTTTCCCTAGTTCAAAATCTCATACATTATACATGAGGGTTCTTGGAAACACAGCGGGACTGCCATCTCCTGTATAAAATCTATGTACAAAGTTTAGGCCCAACGTCATCNNNNNNNNNNAGATGCTGAGGTTCCTGCATGCAGACACTCCAGCTCGCAGTGGTCTGAAAATATCCTTCGAGGGGTGTCCAACTCAAAACCAGGACGAAGTACCACAGTGTCACTTAAGGTAATAGGGTTTATTAGATCCTGGAGGAATT
9817	CTAGAACTAAACGATTAAACTGTGAAATATAATGGAGTAAATCTGAAGATCCCTGTTTTAGACCTAGCAGCTCATTATCGGCAGATTGTACAAAAACATGCTTAGCAAAAATCTTTTTTAAAGCACGTTCAAAATTAGTCNNNNNNNNNNGAAAAGCCGTCTTTTTTGCTAAAAAATGTAAATGACACTGTTGCAAGAATATAGAAAACTTATTACAATCTCCAGAAAACCTTTCTGGTGGGGCTAAAGGAGTGGGAACAGGTGTAACCACCTGAATTTGAGTAGGAATT
9884	CTAGACGGGCTGATGTGAGGTGTTACCCCGAAACCGGTCCGGTCCTCGGATGCTTGATTCCGTTCTGGGAAGGACATGGCTTTTGTAGTTCGTACTGGACTATTCCCATGGGGCACAGGGTCAGAGCTGATTTGCATATCNNNNNNNNNNCTGTTTTGTTTGCAATACCGCCATAAGTGCGCTGGGGATGCTCAGACGTGGGTCCCAGGTAAGCATGAGCGAATTTTGCGGATCTCGCGTTCGCGAATTTTGCGGATTTGCGGATTCGCAATCCGCAAAATCCGCGAATT
10033	CTAGAAATCGGCAGTGGGGAAGTCGGGATCGGCCTGAGTGCACCAGGTGAGTGAACCTTTTGATTCAATTGGGAAACGGACGCTTGGAAGAAGTGTTCACTTGGAAATAGCAGTCTGCTTTTTGTTGGTGGTCGGGGAAGCTAGGGTTCTGGAGCTTCTCGCTCCGAAACACCGGCCCAACCAGAATGTGACCAGTGGATACCTAGGGAGTGTGTTTGTGGTTTTCCTAACGAGTGGCTTATTTGTGGTTGAATTTCGGATTGGTCTGGAATT
10156	CTAGATAGTAAGAACGTTATTGATACATCAAATCAAGATGGCGTTATAACAAGAATACAAATAAACCTCTATTTTTAGATTCTACAATACTGCTTTTTATGTCCTGTTGAAGGTGGTGTATACCAGTATTCTCCACCGAANNNNNNNNNNAAGGGTTTCCCAGCGCGGAGATTTGTACAGGTTTGCAACACTACGAAGTATGGAATTTAGATGTTAAATAGCCAAGTTTTTAGGCTTTTGCGAAATCTGCCGTAATTATCTTCCATCCGAACTGCAAGGGGCATGGAATT
10179	CTAGATAAGGCCACGGTGCTGTACAACATTACTAAAAGAAATTGGCAAAGCCAATAGCTCTCACATAGGCAAAACCTATTGGATTTACAAATGCTTGGTAGTGCAAATGCAGACTTGACTTCGTAATGATTCAACATTTANNNNNNNNNNCTACAGTTCAGATGATGTCTGAGAGTTTGCCCCAAAGTTCACCTAACTTACCGATTTGTTTTATGTGCCTATTGTGTCCAGGATGGATATGTGCAACAATTTGTAGCTGCAGACTATATTTTTTCATGGGAATAATGAATT
10214	CTAGAAGTCAATGTCCTGTGTCACAGATTCTTCGGAATCCGACGGGAGCCTCGAAAATGCAGTACAACAAGATGCTCTTAGGCGCTCGTTTGAACAGGGGGGTCAATCCTTGACCCCAAGGGAGATTTCTTCCATCTTCCNNNNNNNNNNGGACCTTGGGAGGGGGTGGTTACACCCCTTCCCCTTTGTCCAGTTTCCCGCCAGAGCTGGGGCTGAGTGCCCCAGCAACCGGTTTGAACTGGGAAATGCATGGAGCACCTTGTGTGCCCAGGCAGTGTCTCAAAAGAATT
10247	CTAGAGGATTTTTTGTACTGTTTTGAAGTTTAAATCATCAAAACTTCCTAGGTCAGGGTCAATGGCTTCCATTAATGATTTATTGGAGGTCCCCTGATCCAAGGAACGATTAAGTTTGGATCCACAGAAGTCAAAAGGTTNNNNNNNNNNTTTTAAAGATTTTTTTATAAATTTCAAAGATGACGTTCCAATTAATTTTTGCATCTTTAATACCTTCTGGTAACGACAATCTGGTTGTTGCTGGGCCATTCCCAATCTAACAATAAAACAGCGGGGAGGGACCCAGAATT
10248	CTAGAGGTGTGGCCTAACGACCAGAGCTGCCATCTAAGTCACGTAAATACAAAACATGTTGCATTCCAAATGATATAGGTGTCACATTCGCAAAAGTTATAACTATTGGCATTGTAAATGACAAAGGTATCAATTTAGCTNNNNNNNNNNTTACATGTTGCAAATTCAACACCCAATTCATGGAACTTCTTCGTAGCTGCAAGACAGTTTAAGAAACCTAAAATCTATAATTGCATATATCATGTACTTTCTCTTACTTGTTGAGAAAACAAAATATAAATAAAAGAATT
10268	CTAGAAAATTTCACCAGAGAACAACTTTTTAAGATCGGACACCCCTAGGGCGAACTGGATAGCATATAGAACATATCGGCTCAAACTAAGGCATCATTAGCACAACACCAACATCTCTTTACTATGCAAAAACCACAGGTNNNNNNNNNNGCCCAGGAACTGATGTTCTCTATAACACTAGTTTGTTTGGCAGATGCACATTTTGTTAACAATTGCATTTTCAGAAAGAGGCTTCTCTGGTTACAGTGTAAACCCCTTTTTTCTTTATTAATAGGGCTCTTCGTGGAATT
10318	CTAGATGATGCATGAAAAATCTTCAGTACTATTAAATACACAAAGGCATAGATAATTTTTTTAGAGCTATTGCGTCTATTAAAGACACAAAGGCGAGGATTATGCTTCTCTTACTTTACTACAAAACAGCAGCCAATCATGNNNNNNNNNNTCAGAACAGAACCATAATGTTTGCAGCAGTTAACGGTCTGAATACTGTGAACATCGAATAGTGTGCGTCCTTCAGCCTTGCAGAACACGACATCCGCTCACCTCTGACAGGAATCCAAAGCTTCTCAAAGGACTGGAATT
10430	CTAGATTCGGGAGAAGACAGAGGAAGAGCCATGGATGGTCAATGGAAAAGAGAGTGGGATCAAAGATATAGGAGTATGTGGGCTAAGGATGAATTAAAACACAAAAAGCCATGAGTTATGCCTGCATTCACTTTAGAATGNNNNNNNNNNCCTGTTATTCCTGGAGTTTATTATATTTATGTGGATCAAGCATATTTTACATTGCCCCAAGGCTGGAATGGCACATGTTACTGGCAATCATTTTGCATAAGATTTATTATACAGAACACTCAGATATCCTGTATGGAATT
10544	CTAGATTAGAAAAATTCACATATTTATATATCCACACCACTATCTCATAAATCCTTATTACAAGTTGCTTTAAAGGTTACTCTAAAAGTTCAAATACATATTACACAAATGCATTCACTCCACGCATACCGTCTCTCATANNNNNNNNNNTATTCTTTATGTGACTTTGGTATGTAGTACATACATTTCTAAGTACAATTTTAGGTTAATCAATCCTTGTGGCTTATGTTTTTTGTTTCTTGTTTTTCTCTACGCACATTTCAACGACCGAGCTCCTTCTACAAGGAATT
10579	CTAGAGCCGCGCACCGTAAGCGCATGGTCCTCGCACCGTACATGGACCCTGACGTGCACGAGCGAAATTGTGATTGGCTATCAGTCGTCTGTCAACATTCCAAACTGTCCAAACCAGGAAGTGTTGGCCGCCATCTTGTCNNNNNNNNNNAGGCCAAAAAAACATTTTTTTTTTAAATAAAATCACGAGATGCGCGCACGGTGCACACTCCCATAAGAGGAGGGTCCGTGAACGTTGGCAAAAAAAAGTGACACAAGGGGATTATAAAACTGCCCTTAATACATATGAATT
10635	CTAGAACCCATTTGTTGCCTGCTTTGCAAGTGTGGAGGGGAGAAAAATCATTAGCCAATTATACATTATCATTGCCCGTGATGCTAAAGAAACACAGACCCCTCATCCAGATTTTAATGTATTTATTATAAAGCCAAGGANNNNNNNNNNGCATTATCCTAGGCAATTCCTCAGAAAGGTGTTAGCACGTGAAGACTTCCTAAGAAGCACACTCACGTCGAATGGGTCAAGTAGCATAAAGCTACAGAGCTCGTCTAAGATGTTCTCCTCTCTCCAGGTAAAGCAGAATT
10784	CTAGATATTAAAAAGAAATCCATTCTGGATGCTGTCCGAAACCGATGGGAATAGCATGTAAAAATGTCTTTATCTGCATTCCTGCAGCGCCAGGGGTCTCTCAATTGATATTCAAGTAAGAGTGCTTCTAAAAATCTTTTNNNNNNNNNNAACTTCTTAAATTTCTGTCAAGCCTGAAATGTCATCAAGGACTGGGCCATATTAGTTCAGAAAATTCACTACTTTCCCTTGCAGTTTTGCTGCTATCCATAACAACCTCCCCTTAGGATCTCTTTGAACCTGTAGGAATT
10817	CTAGAAATTTATTTAACATAACATAACATAACAAGGTTTGACAACTTTGTGCAGAAGAGTGAATGAATCCGTCCACACCTGCTCACATTGAATGCCCAACTCGCCTCCCCACAAATCATCAGCAAGTTTAAAATCCCCATCTACCNNNNNNNNNNCTGCGCTGTGCCTGAGCCCAACTATTCAGCTGCATATATTTAAACCTGAATAAGCCAGGGCCTACTCTCCCCCCTAACTCTTCCCAAGACAACATTGAGACCCCTGCCAGCAGATCAACCCACTTCAGAATACCAGAATT
10873	CTAGAGCAAACACTATACTTCCCAATGAAAGAACTTCAAACCCGAGCTATGTATGAGTGCCTTGATGACCCGATGGATGGCCATAAAGAAATACAGAAGACAGTGGATCTCATTAAACGAAAGTTCTGGTGGCCATGCATNNNNNNNNNNGAGAGCTTAGATATAATTGTCTATTTGCCCTCCTCCCTTGGATTAAATACCATTATTTTTTGTGTAGACACTTTTAGTTCAAAGGAATACCCTCAGCACAACAATTGTAGCAATGATTTACTGAAAATGTTATCCGAATT
10879	CTAGAGCAGGTTATTCAGGAATATATATTCGCGTTGAGTGGTATGCTGGGTTAGCCATTAATTCGAACAAGTCTATAATATCTTCTCTCTCACAGAATGGACTGAGCCATTTGTGTTGAATTACCCCCTGGAGTGGGCTANNNNNNNNNNTGATAGGGTCACGTTAATCAAAATGGTAGTGCTGCCAAAATTTTTGTATCTGTTTGTAAATGTACCTATCACTTTAACTCAGCATTTTTTTACTACACTACGCTCACTGTTGATCACTCTCACATGGGGGGGGCAAGAATT
11003	CTAGAAATAAACTTCCAACTCGACTATTAGGATTTAAGAAAGCAATTTTATTGAATGGTTGACTTCCTCTGTCCCCTACCTTTCTTCCTTGTCTTTTGGCTTTGTTTTCAAATATAGCTATTCTATATAGTTTTAACAGTNNNNNNNNNNTTTAAGATCAATTCCAGAGACCATGCCTGATGTGTCTCCACTGTTGGATGTTTTAGCAATGTGGCTATTTTGACATGCCTGCCATCCCCCTGAATCAGAGTATTTTATTGGTGGTTCAACTGTGGTTCAAGAGATGAATT
11016	CTAGAGAAAAAGCTTAATTGGTGAAGGAGCCCTCATTAAATTAATTTGATAGTAGGGTTTTTAACTTCAATGCATTGTAAGATTTTGAGCTGTAGGTAATCTTTCCAGCTCTGCTAGAAATGTCTGAGAAAGCACAATTGNNNNNNNNNNAGGAACTCTGCACACAAAGAATATAAATATATTCAGAATCAGTTGAACAAAAGTTGCTATTAATGATCTGAAGACATTTTCACGTCCATATAGTCTTGTTTTCATTTTTGAAAATTATTCTTTATTGGAAAAGCTGAATT
11072	CTAGACATTGTAGGATGTTTTGATAGACTCCCACATTCTGAGAAATATATATTATGTTTAACATATGACCTGTTACAATGGTGCTGTGTGCAGGGCCGTCTTAACGGCATTATAGGCCACTACCGGTTGCTCCCCCTCCGNNNNNNNNNNAGAGTTCTGATTTCAATTGTGTGTCCAAACTGAAGGTAGAAAGCTACAGGGCATTATTTGCTAGGGTACAGATAGGTTTTTAAAATTTTCAGGAAAGTCAGGTGACTAGAGAGAGATCTTAATTCCGGGGGCAGAGAATT
11090	CTAGAACACCGGTAGGCCTCCAGAGGTTAATTGATGGGTTTGCCGCTTTTATCAATAAGAGGAGGTTGTTGATTAACAAAACCGAAACTTTTACAATGGTATGCGGCCCAAAATATAAATGCCTGAAACCCTTCTTTATCNNNNNNNNNNAGCACATACGGTGTTTTTAAATTTGCAAATAATTTGGGGGACCGGTGTATTAAAAACATGATTGAGATCTATAAAGATAGATGTACATCGGTTGCACTTTATGGGGCTGGGCTTTAGGGATACCAACCATGTCATGAATT
11097	CTAGAGACATTCTGTGCAAATAAACTGTTCTGCAGATAGAGAAGGCGGAACAAGAAAACATAACCTCCATTACACTGTGAAATCCAGACTCGCATAATTTACAGACTCCCCCAGCGCTTGGCACAGAATACAGACTCAAANNNNNNNNNNTGTTTTGTATCTGGAACAAAACCATATTCGCATAGTGCCCCTCTCGCATCAATATTTTGAATGCTGCTTGCCTAGAAGTAGATCTAACTTGTTCCCTGATGAAACCTAGCAATATTCTTAATAATCATATTGTATGAATT
11109	CTAGAGCGCTAACCACTGGCTCCACCCCGGAAGTGACTAAAATATGCCGCCGGTGCTCTCCACATCAATCGGTTGACCCCGTGGTGGACCGGAGCACCGGTGCGAGTTACAATAAAAGCAGCATAGTCAGTAAGTAAAAANNNNNNNNNNGCCACCGAAACTTACAATGCTCAGCTCACCGATAAAGCTTCAGTGTCAGCGCGCATGAACTTTGTTGAGTTACAAGTTACAAATTACGTCCGATACCAGAGCATAGTAAAACACAGGCAAAAAAACAATGTTATGGAATT
11141	CTAGAAGGTTGATGTGCATCTTCTTTTGCTGTGCTGTCCATAGTCCCTGCACTGTGTAGTGGAGTACATGAGCTCCCCATCCCTGGAGAGACGCGTCCGTTGTCAGTATAATTTGTGGCACAGGCTCCTGGAACGGTCGGNNNNNNNNNNATATGTAGTCTCGCGTGCGGGACTATGAAGATGCAGGAGGCCATCATGCCTATCAACTGCATGAACACTCTTGCTGGAAGCGAGTGTTTGGGTCTAAATTTTTGTATTAGCAGTTGCATGCTGTTTACTCTCACTGAATT
11164	CTAGACACCTGACTGCATTTGTAACTCCAGATGGAGTTTTTCAATTTTGCCGTATGCCTTTCGGCATCGCATCTGCTGCAGCAGTATTTCAAAGACTCATGTTGGATATGTTTGTTGGCAATAATCATGTAGCAATTTTCNNNNNNNNNNACAAAAGAAATTTAATATCTCGGACACGTGTTTACTGAGGAGAGGATCAAACCTACACCAAGTCTAGTGAAAAGTATTGTAGATGCTCCTGCACCTCAGAATAGAGACCAGCTATTATCCTTCCTAGGATTGTGTGAATT
11181	CTAGAGAGGTTGTGTACATAGAGAAACTGTTATGATTATAGGCTTTTTTCTCTAACCTGTTTGATATATATGTTTTAGTTAGCAAGATAAGAGATGTCACAAGGAGACAGGTTTCCTTGTTATTTCAAGATAGTTCGCAANNNNNNNNNNTTGGGATAAGTATCTAGTAAGTTCTGCAAGCCAGGTGTTGCTTGTTTGTTCCCAATCAGTTAATTTGTCAAGGTGCGTGGAGACCTATTTTAACCTCTTTACCAATATGGTTGGCATTACATTCCCCAAAGAATTGAATT
11208	CTAGAGAAGATTTCCCACGACAAAACAGGACACGATGGAGGTGATCAAAGGGGTGGTTGAGAGTATGCCAAAGAGCGTCTCCCAGTAGTTTAGTTCTTCAAAGTTACAGATATGAATAGAATTTGACCAATTATTATGCTNNNNNNNNNNTTAGCCGGGAGTACAGAGTGGGCTACAATTTTGCAAGTTCAGTGTCTGCAAAATAGGAGTGTACTTAGTTCAAGCTTACCTCACTCTGGTAACTACCCATGAAACGATCTTCCCATTCAGGCAGAATGGCAGACTGAATT
11246	CTAGAGGTGGCTCAAACAATAAAAAGCAGTGACAGTCTCAGTTCCTTTCTTCTGCCGACTGTAAATCTTGGAGGTCGCATCTCAAAGTACTTTTGCAAATGGTCCGAAATCACCTCCGACCAATGGGTCCTGGACGTTATNNNNNNNNNNGGGGTTTTATTCCCGGTTCTTCTTAGTCAAGAATGGCGTCCAATTTTGGATTTACGGGCCCTGAACAAATTTATCATTTCAAAAACTTTTCAAATGTTAACTCTGCTTTAAATTCTGAATTATCTCAAACCAGGGGAATT
11403	CTAGAACTCCCTGGCTCCCCATCCAATCTGGTAATATCGAACATCAGCCCACGGTCTGCTACCCTTCAGTTCAGACCTGGTTATGATGGAAAGACGTCTATCTCCAAGTGGATTGTGGAAGGACAGGTAGGGGGCACTGCTTATTGAATTAAAAAATTACAAATTCATTAGTCCAATATCTGTGACAAATGCGAACAGTGGTCATATGATTTGCTGGATAATGCACTACAAATTGACTAAGCAGTTGTATTATGAGTTTTGGCTTTTGACTGAATT
11502	CTAGATCTGGAAGTACCCCAATAAATTGAACATCAACCTAGGCCCACCATCTTCTTAGTAATCCATGACATCCCTGCTAAAAGAGATTGTCCTTGGCAAATGTCTAACACCTCGGACTCTCTGCGTTACGAAGCAGTCACNNNNNNNNNNCACGCGAGTAAAGGTCACGACGAACTGCAGATTGTATCTGTCACCAATTAACTTTAGGTTGCTCGTACACAGACTTTAACACAACTCAGACCAAAATACTCAACACCAATTTTTAAAGGAATTGGCATTGTACAGGAATT
11508	CTAGATCTGGTCATACTCCTTCATGCGTATGGTGCAAAAAGTTTCATTTAAACACATGGGATGCAGCTGGTCTCGAGTCTTAAGAAGTCTGCTTAATCATCAACATACATGAGCTTGGCATTACTGGACATTCATTGGTGNNNNNNNNNNAGAAAGTAATTTATGATCTATGTTTGTATTCTAATGTGTTTCCAAATATTATTTTTTACAAATGTGCCAAATCAGGCACAGTCTGTCACTATTTCTATCAGGTAATTTCTGCTGTTGGTGCGTGTGTTTCCTCCAGAATT
11536	CTAGATCTTACCTCCTTGCTGGAAAACCAGCCATCATGGATTTGGGAGACTGATGCACTCTGGGACAAACTAATGCCACACTCCACAGGATGTGGTCATAACTATGAGGAGTTGCCCTGCTCTCATTGGTCAGCAGTGACNNNNNNNNNNACTCTAAGGCCTAACCTCTGAAGACTGCACCATCTGAAACTACAGCCCTGTGGATTACCTTGCTGCCAAAGGACGCAAGAGTGGAAGTCCCTGAAAGCTACAGGTTAACAAAGCTCGCCTGGACAGCCCCACAAAGAATT
11558	CTAGACTGTGACTTCCGGTCCTTTGGCCATCATTAAAATTGTCAGCAACAGAAGAGATTTTTCTGTCTCTGAGGAATGTATGACGAGAAAGAGTAGTTCTAGGATTGATGAGGATCTCTAGTAAATAATCTTGGCCTTGANNNNNNNNNNTAAAATGAGACTTCAAGAAGTAAAAAGACATGCTGTCAAGTATAATCAACAAGTATCAATGAAATAACCAAACAAAATTAAATGGTTAAAATGTTACATGTATTATGCTAAGCAAAAATGTTTGCTTTCCCTGAATGAATT
11595	CTAGATCAGAGGTCACTAGAAACTTTCTCGAATGAACAGGAAGGAGTGCAGAAAAATAGAGAGACAGGCGTTTTCAATAAAAGGTGTTATTTATTGAGCAGTCTTCTTTCTCATGCAAGAGAAGTGAATTGCCACAATTGNNNNNNNNNNAAGTTGATTAAACGTACTCAACTGGTGCTTCTAAAATACGCCTACCCCGGTGTACATAACCTAAGCCTAGTACGTGGGAAGGAGTAAGTGAGCTGCAGTTTAAGTTAAGTTAGTTTTGCCAAGAATCTGAATCAAGAATT
11623	CTAGATCTGAAGGATGCATATTTCCATATACCCATACATCAGGCACACAGAAAATACCTCAGGTTCTCTATACAGAACAAGCATTACCAGTTCAAGGTACTGCCCTTTGGAGTGACCACTGCTCCCAGAGTGTTCACCAANNNNNNNNNNTATTTTCTCTAAACTATCCCAAGTCGCATCTTCAACCCGCTCAAGTACAGCAGTACTTGGGAGCGACGTTGGACACTGACAGCGACAGCCCAGCCAAACTCAGTGCGAATTGACAGCATGCAACTGCTGATTCGCGAATT
11635	CTAGACCACTTCCTACCCCAAGATGCGGTTTGTTTCTGGACTAACAAAGCAGTAGTAGTGGTCCAGATTAGATGGATTAAATAATGGTCCGTCCAGGGGAGTGGGATGGGGATCCCAGTGCTCAGGTTGTCAAGATTGCTNNNNNNNNNNAAAATCCCCCAGCACTCTGAAGTTCGCAGAAGCCAGAGCTGAGTTTGCGACTAAATAAATTAGCTTGGGAATAAATTGTTTTAAAGCTTCTGGAGGGCGGTAAATCAGCAAACCGGTGAAGGTACTGGTAGGCGTGAATT
11676	CTAGAATGTACTCATCTGTTCCCCAAACCACAATTGAACCGCCTTTATCGGCTTGCTTAATGATGATATTTTCATTTTGTTTAATTGATTGCAAAGCCAATTTCTGTTCCTGGGATAGATTAGGTTTAGTATATCCATTTNNNNNNNNNNTTGAGGTCGTGTTTCCTTGTCAGCAAAAAATGTGATCAATCTGATTTTTCGACAAAACTCTATAAATTCAAGTTTCAATCGAACAAAGTCCGTAAATTTAGATGGTACAAAGGATAATCCCTTTTCTAGGACACTGAATT
11684	CTAGACTCATCAGAATTGATGCCCAGAGGCGCAAAGCTCGCTGTACAGCTGCCAGCTTCATCGGAACTAACACAGAGCAACAGAAAGCCTCCCTGCACAGCTCATCGGGTCAAATGCTGAGCGGCCAAATCCCCACAAAGNNNNNNNNNNCTCAAGTAAAAGATCTTCTCGAGCAGCAGGAAGAAGCAGCCCCCTCTTGTGCACTGCAAAGTGCTGTTCACGCTGATTTTAATACATGGAACAAGCTCCCGGTGCTTACATTTAGTGCGAGCAGTGCGACATGCCGAATT
11881	CTAGAGAGAATAACTTACGGTTTGTCTGCAGACTTGTTGCAGTAAATCCTCTCCACCAGCTACTGCCAGTCAAGTAGACTGGAACAAGGAGTTCAATCTCCGTCACTTAACTGCTACTTTTTAAAGAAGTGTATATGCACNNNNNNNNNNCAGACGGGGACGCTTGGTCTCTGACAGTGTTTTTGTCCAGCATCAAATCGAGACTTACGAAGGCACTTAACACTTTTACAACTCTTTCCACAGCATGGTGACATGGACCAGAAGGAACGTGATGTCATTATGAGGGAATT
11954	CTAGACAGGTTATCTCCTGCTCCGATTTTAATCTGGACCCAAGTTGCAGAGTGGAGCAGGATTAGCTGGTTTGTAGGGATTCTCCACCTCGCTAGTTTGGCCCAAAGTAACCCCCTGTCGATGCTATCGAAGGCTGCCTTNNNNNNNNNNTGAGTTCATTTAGTAAGAGCCCGGCATAGTATTTGGCTTCAATATTGATTAAAGCAATGAGCCTATAATTTTTTGGATCTGACATGGTGCCCTTTTTATGGATGGGAGAGATGATTGAACCTTTCCAGGACTCAGGAATT
11998	CTAGAGCTGCGTGAATCATCTACGACTAATAATTAAAGGAAACAAAGAGATAAAAGTCATATTACAAATGAACACAGGCAATTTTGTGTACAGATCTATTCAGTTTCATGGCCTGGCCCTTATAGACTCGAAAAGCATGANNNNNNNNNNATAGGCAGAGTGGACCCAGTGGGTGCCGGAACAAGTGAAAAAACAACTCCTAATTGAACAGTTCCCAAAGGCATGCTCCAGAAGCTGTAGAGGCTCAAGAACTCTCTGTGTGTCCTGGAAGCTGTAGAGGATCAAGAATT
12079	CTAGAAAGGCTAGACCGCGCGGGTCATTGCAAATGGCCGCCATAGTAAGGAAAGTGTTGCGGCCATTTTGGCAGGATACGCGAGTGGGCTCCGTGACCCACTTGACTTGAAATAGGGTCATGGGGATTCCATACCATGAANNNNNNNNNNAATGTTATTCTGGGTAAAATCGGTTGTTACTTTGTTTTGTACGAAAAATATCTGGTTGGTTATGTTAATATAGGTGCCTCATAAGGTGAAACTCAGAGTGCTCAGAATGGACAGAAATTACGGGATGCAATTCTGGAATT
12115	CTAGAGACACACCAGTCCGGCCCTGTGGATGACCAGATGAGAAAATCCAGATCACCAACAAGATTTTGATGGTAATCCATCTCTGGATCTTGGGTCTCACCTATTTTTTGCTGGTGGTTACATGCGTCGGATTGTTAAACNNNNNNNNNNCACGTCATTAAGGTTGTTTTTATTTCATGGTAGAATAATGGCAGTTTACCTGTTAAAGTATGTCTCAGAAATCATGTGAGGTGCTCATAGACCAGGTTGTGACCTGCGTCCGGAATAGAGCCCGCTTGCTATATAGAATT
12184	CTAGAGCTAACGGTGCTACATGTTCGAATGTTTCATATGTTAATGACAAAAGAAAAAAGAGTTTGGTGCTAGTAATTCCTACAGGTCTATGTATAATTCTAATTCTACCCATCCTGTATGTTTTAGATGTGTTTCTCATANNNNNNNNNNAAAAGTTAATGTTGTTGATGATTTTAATGAGGATATGTGCTCTAACATTGTGTTAGCTCTTGGCGACGCTGACAGTGAAATTAAGGGTCCGTTAGGAGTTGCACATGTAGGGGAAGTTGAGCTCAGTATTATGGCGAATT
12188	CTAGATATCAGCAGAGTACATAATGTTAAAGATGTATGGCGCTCTCTTTATACAGACATACCCGGCTATACGTTCTACTCAGCCCCTCACAAACTTTATTCACGCATTGACATGGCATGGGCTACGGATCAAATAATCCANNNNNNNNNNTACCTATATTTCTCAGCTCAAGGTACATCTGAGGGAATTTATTAAAACAAATCTTCATACGGCCTCCCACATTTGTGTTTGGGACACTTGTAAGGCCAGTATTAGAAGCCATGCACAACAATATATTTATAAACAGAATT
12194	CTAGACATAGCATAGATTTCACATCCCCAACAAAACCATCCCAAAATGGTTAGTCTGCGCTCACAAGTCCATGCACAACCTGAAGCAGATGTAGATGGGCACTTCAGGGTATTTAGCTGGAATATTTCCGTAAACTTAAANNNNNNNNNNAGATGTCAAACAGCCATGTCTTTAAATTTCTACAAAAACAGTTGTGATCTTTTATGGTGCGTAGATGTGGGGGCAGTTTGTTCCAGAAGGACGGAGCAAGGAAGGAGAAAGATCTCCCTCCACTTGTGGTGGTACGAATT
12291	CTAGACCGGACAGCACAAAATGGTTGCTGCCAACCAGAGACACATTTCTGCCCTCCTGCTGCTGAGTCAAGCTCAAGCAAAGGAAGGTGGAACAATAGGCGTCCTGTCATGACAACCTCCCAGACAGGATTTAGTGTATTNNNNNNNNNNCTGGGAGGGTTCCCTGAATCTTCCCAACATTTTCCCTAGGGTACTTAAGGGCTTATCTGGGTGTAGGTCCCTAGAGTCATAGTGGGATAAGATTCAGATCAGACACTACTACACTTCTACCATCTGGGCCCTCTGGAATT
12335	CTAGAGAATAGGAGATTTCACTCTGATACTAGCAACACCTTCAATGGTATTATTCCACCACCTTGTTGGATACAGGAGCTGATGAAGGAAACGCGATTGGATCTCTGTGTCAAGACCTATGGGCCTCTGGTAATAAGATGNNNNNNNNNNTGAAATCCGCAAGACAACGAAAGCCTGTACTGCCTTGGAGGAGCGTGTAATGGGGCTAGATGCCGGGCTAGAGAGCACTGAACAAAAAACTACCGCAAACGATGCTTGAATGATGGACAATTATGGAAACTTAAAGAATT
12509	CTAGACATGTAGGCAATCGGGTGAAGGGTGCCCGTTGATTCATCTTTTTGAGACAACACTGCCCCTAGGGCTATTTCTGAGGCATCCGCCTCAACTATGAACGGGACATCCGGATTGGCATGTGCCAACACTGGCGCTGANNNNNNNNNNGAACCCCAACAGGCTCTGGATGTCTTTGACGTTGTTGGGACGTGGCCAATCCACAATCGCTTGGACTTTTCTCTCGGCCATCACTTGCCCTGACGGAGTAAGCATTACACCCAGAAACTCCACCGTTGTAACATGGAATT
12516	CTAGACAAAGAGTTTCGCTTTCTAAAACCAGATTTGTATTTTCTAATCTTATGCAGACCACACACAGAATTTCCTTGGCTGCCAATTCAGATGCCATTAAACGCTTAGCCGATACTTGGTTCTTGAAATAATATCAACCTNNNNNNNNNNGGCTCCTGATCTATGTGCCACTGTCAAAGGGACTGTCCCCACTGACCTCCCTGAATCCCATATTAAGTGCTTTCAATAGGGCCAATTTGTGAATTTTCCTCTCATTGGTTGCCACCGTCCATCAGTCCTCCACCAGAATT
12524	CTAGAACCTTTTCTAAATTTGCTTGATCTATTGCTCTAATGCGAGAAGTAGCCTCAATTGGGGACACTTGCCAAACTTCGTTGTAAATAGCATAAATCCACCTTTTGGATCGGCCGGAAGCCTGGCCCTTGACAGAATCANNNNNNNNNNCCACTTTCAAAACGGGGATCCACTCTAACCTGTGTATAGCCTTGAGCTAAACCCAGAAAATGATGCTGGCAAGAATATGCATTTTTGTGCCACAGCAACCAACCCTTAGGATCTAAACTGGATATATTAAAGGTAGAATT
12658	CTAGATCCCCTGTTTGCCAAACAATCATCATTGGGTACTATTAGGTCTGCTGTAACACCTGAACAGTCCTTCATCGCTCAACCCAATGGTGTTCTCAGCCTGAGAAATAGCCCAGTATCGGTAGGGTCTGGAGGGTCGGCTNNNNNNNNNNGCCTACTGGTAAAAGAAAGCGTAGGGGTGGTCCCCAAAAGGGTAGATGTGCCATAGTCATTAAAACCACTAGGCCACATCCCTCCACACCCACTATTGAGAAATCCTCTACCCCTTCCATTGATAAAAGCATTTGGAATT
12680	CTAGAGTGGTGGTTGAGGATTCTCGAGGCATGAAACAGCAAGGCCTTGTTTGGGAATGTCCCCAACCTAGTTTTGGAATCGGATGGCAGCAATATAGGCTTGGTAGCACGCTTGAACAATTTAGAAATTGGTGGAAGATGNNNNNNNNNNTATAGTTCATTTGGGTGAGTCGAGGTTGAGGGATCTGGCAGATTTAGCAAAACAAATTTGGTATTTTGGTTTGATACTCAAGATTGTGTTGGGAGCAGAGTTTATTCCTGGCCTTCAGAATATAAGGGCAGCTTGGAATT
12681	CTAGAGAAATCAGAATTAACAAACACAAATCAGCAATTCGACCCAAGAAAAAGAATGCTCCCCTCTTAGAACATTGGGGAGAGAAGTGATATTTGTATTTTGTATTTGTATTTGTATTTATAAAGTGCAACAGTCATCCANNNNNNNNNNGCATTCTTGTGGTAGGTCATTCCAGTGTTTTGCTGCCAGGTATGAGAAGCTGCAACCCCCCATTCTTGTTTTCTTAATGCGTTTTGTTCTGGATAGAGCTAGGGACCACGATCTTAACCACCTCGTGGGTACATAGAATT
12739	CTAGAGTGTCCTGGCGCGGAATCAAACGTCTCAAGCCCCAACAGGTCTCAGCTGGAGTACTTACCTTAATCTGTGTGCAAAGGACTCAGTTGGAGGTGTGCCTGTTGTCGCTGTGGCAGACCCAACAAACCCCCAATCCANNNNNNNNNNACTAGAGTGGAATGAAGTCTGCATGATTCGGAGGCACCAACAAAAAGCTTTAAAATTATTTTAGCATGCACAAAGTCCGTTTTTTGGTTAAAATAGCATTTAAGCAACAGAAAAACTTCATTAAAGTCCAAACTTGAATT
12819	CTAGAACCACAATTTTCCAGTGGATAAGTTGTAATCTGAAGATCTGGTCAATAGTGGAAGTCTTGGCCCTGAATCCTGCTTGTAAGGGTATTAATAATTTGTTCTTTTCTATTCAGGATTTCAAGTGCCCCAGAAGTATGNNNNNNNNNNCTTACTCGTCTCGTTTACACAAGTTTATTTACAGCCAATCCAAGCTTTTGACACAGTTGAGCATAAGTTCTAAGTATGTATGTGGTAACAACTATCTGAAATTGCCAGTGCAATTAAAAACCAGTTTGTTGTTACGAATT
12948	CTAGAGGCACCAACTTACTGCAATATACATATTGTAACCCTGATATCAATTGGGTTGAGCGCCTGTTAGTCTGTTGGTATCCTAACATTTATTATATTTTATTATATTAGTGTTTTCCACCTAATGTGATTCAGTAGTTANNNNNNNNNNTAGATGGGTTAACATTTTTAAATCATATTTGATAGCAATAGGAGGGCAGACATTTACTCCAGTGAGAAAACAACACATATTACTGCATAATTTGGGAGTTCAGGGCAGAAAAATATACAAAGATATAACGGACCAGAATT
13057	CTAGAAAGCCGAGTAAAAACCCGGTCAGAGTGACACGTTTCCTTTTTTTATTAAATAAAATGATTGGCTATGACATTAAGTTAAAGGTGAATGCGACCTGTAACTCTGCTAACTTAATCTATTTATTGAAATGCCCATGTNNNNNNNNNNTAATTGAAATTCATGGTTCTTGAAATTATCAAAAAAAGTAAACGTAGAGACAATAATAAATACTTGTTACAACGTGAGATCGCATGGATTTACAAATTGTAATCTATGAAGCCCTTTGGGCTTAATGATCGGATGGAATT
13106	CTAGAGGACATCATAACCCCATTCGGCATAAAAACAGTCATGTATGCCGATGACACCCAACTGGTGGTCTCCATAAACCAATCGAGCAAAAGCCTGGACAACCTGGCAATGTGCCTCGAGACGATCTTCCACTGGATGTGNNNNNNNNNNGCTGGACCAAGACCTCAACTTCAAAACCCAGGCCAGAAAAACCACTGGCATCTGCTTCGGGCTCATTCGAACAGCGCGAACAATCATCCACCTGATCCCCTTCCAATCCAGGAAACTGCTGATGCAGGGGTTGGTGAATT
13147	CTAGAAGCCCTTGGTGGCATTTGCAGCTCAACAGGGAAAGCGTTGCTATTCAAAGCCGCTTTTTCACTGGCTTTTTATGGAGCCTTGAGGATAGGGGAGCTGGTGGTGCGCAATAAGCAGGATGTGCAAGGAGGGCTGCANNNNNNNNNNTGGCTCAGCTAAAAGCATTCCTCTGACAGAGGAATGGTGCAATGGGGGAGCACTACTGATACATGCTGACGGTACCCCACTCACCAGATTCCAATTTAAAAGGGTATTGGACATGGCAATAGACAGGGCAGGTTTGAATT
13275	CTAGATCGGTAATGAGGTTTTTAGTATCATTGTTCGCGAAATTTTCTAGGGGAAAATTGAAGTCGCCTAAGATGGTGGTGGAGTTGTCTGTGGCAAGGGACTCCATCATTTCAGTAAAGGTGGCTAGGAATTGTGTTTTGNNNNNNNNNNTCCCCCTGTTTTTAACTTTCTGTCTTGCCTGAGAATATTATAACCTTCTGGGGTGGCTATCAGGAGGTCAGGTTCTGACGAGGGGTTGGTCCAAGTTTCGGTTACGAAAAGTAGATCAAGTTTGTGAGCACAGATGAATT
13323	CTAGAGGCCCTCAGGAGGCAAGGGGACCTCACCCCCAACAGCAGCACTGAAAGGCGCGTTTGCAGAGTAATAGAGATAAGGGGAGTGGCCAATGACCAGCTCTCAGCAATCCCACTGTGTGGGGCTTACTGGGGGTAACANNNNNNNNNNGCGGTGAGTTGCCATTTGTTTCTTCTTTTTTTCAGGAAGGGAGGCCTTGTGGCCCCCCTTCCCCTAGGTCCTGACCCTTTTAAAGGAAATTCTATTAAAAAAAGGGAGGGTGCCATGCAGCCCCCATCCGGGGGTGAATT
13397	CTAGACTAGCCCTAGTCTTCTCCTGAAGGGGACCTTCCTCGGACCCTCCTGGTCCACTCCAGACGCCATTTTGTGTCGCCACGTGGGCTTGCCTTAGCCAAGGCTTGTTGCCTCCTTCACCGGATCCACCATCGCCAGCANNNNNNNNNNTGGCTAGTGATTCAGAACTCGGTCCCCTCTGCTTACAGGTATCCTTCTTCACTGATCCATCCTTGGATCAGCCCGGAACATCTTCACTGGTCGCCTGCCAGCAACTTCCACTTCTGGCTCCTGGTTCGTCAACGAGAATT
13469	CTAGACATGCGCAATTGGCACGTTACATTACGACCGTGGCCCTGCGTTTAGCTCTCAGGCTTACAAGTAAGCCATGGAAGGTATGGCCATGGCCTTGCGGTACTCCACCCCCTACGATCCTGAGGGAAATTCGGTGGTGANNNNNNNNNNGAAAGTTCTTAAGGGGACATACCCCCTTTGATATCCTGTTTGGGACAAGAATGTGATCTCGATTGTGCCAGCACAGTGGTGGATATAAAACCATTTGAATTGAATGATCGTTTGGCTGTTTTACAGGAACTCAATGAATT
13517	CTAGATGGGAGGCAATAAAGGCTTTACCTGCTGCCCTTATATTTTTAAGATAGCAGGATAGTGTTACTTTAAATCTGTTATTGTCTCTTACATCATGGGTGCTGCGCCATTGCCTTTCCAGTTTTTTGCACTGGAGTTTTNNNNNNNNNNAATAGTAACTCTTGCTGTATTCCAAGATGACGAAATTAACGTCTTGAAGCGCTCAGGGGAAATATTTTTCCACTATTTGCATGTACATTGGGTGGTGGGACCAGAAGCTGCGACTTCCCTAGGGCCCTGTATACAGAATT
13532	CTAGAAGTCGCCCAGCTATTCCATGATGGCCCTTTTAGACTGTTGTCAAGATTCTGTTGGTTGTAACCCATCACCAGAGGAGATGCTGAACTTCATCAGCAGTAATGTTGTAGTTGAAACCCTGGGAGCTGAGCAGTTTANNNNNNNNNNAAAGAAACACCACTGATAGATCTAAATAAATCAGAAGTAACATGACTGCCATCTTTTCCCATCCGCAGTTCACGGAGAGCTGCTGAAAGCAATGTGTCCCTTGTCACAACAGACACTATCTGGAGACTCAATAAGGAATT
13840	CTAGAAGTTCGGGTGTTCGGCGGAGGGGAAGGTTTTGCTGGAGGTGGTGAGGCGGAGGGTGTTCTTGTGGGCGATGGCGAGGCCCTCTCCTGAGTGGTTGAGGTAGTCTTTCCTCTGGATCTAGTGTCCATCTGGGATGGNNNNNNNNNNCGTACGTTGAGGAGGATGCATTTTGGGGTGTCGCCGGTGCTTGCGCGGTGGTCTTGGAGGCCAGGGGGGCAGTGAGGGTCTGGCGGCAGTGGAGGCAGGAGAACTGGCTATGGATCATGTTCGGCGAGGCCTGTTGGAATT
13855	CTAGACTGGGGGATTTACTGCCGGAGTAAAGAAACTCAGCAACCAGATGCCTGCACTGACGATGTGTCCACTGTTCAGGCTCAAACAATCCCGATCTCCAAGTCAACAAACCACAGTTTGATAATCTCAAAACACACTGGNNNNNNNNNNGCTTACGAAAGTCTCTGGCTTTCAACAACAATAATCTCCAGAAAACAATGCAACCTTGAACGTGAATAACCTAAACAGCTTGAGTAATCGGGGAGCCTGCCTGTGCACGCAAAAAGCTCAAGCAAGACCGATTCAGAATT
13976	CTAGAGCCAGCCTTAAATGTGGCAAACCAATGCACATGATCAGAACACTTTCTGGAGCTGGGGAAGAACAGAAGAGGACTGGACCAGCTGTCTGTGACCTGATAGGAGCACGGAAGGACTAGACTTGCTCCCTATTTCTGNNNNNNNNNNGAACTTGGACTGGACAATGCTGGAGGCTTCTGCCTGGCACCCTGAGAGTCTATATATGACCTCTGAGGTAGGTCCAGGATCTAAGAAGTGTATTCTTGTTGTTATTCGGGCACTGAGAAAAAGTTGGAAACTTTTGAATT
14054	CTAGACCACGGCCTGGAAATTAACAAATACAAAACAAAGTATATGGTCTTCAGTAATATGAGAAAAAATACCCAAGATTGAGGTACTCATGGGGGCTTGGGCAATCCAATCCCGTAACCTAGATACAATTTAGAAAGGCTNNNNNNNNNNCAAAACTTTATGAGGAGGCAAGAGAGGGAGATGGGTTAATAGAGACCCTGCCATCCCTTCCCACAGATTTTCCTGGAGAGGAGGTTAAGCCATTCACTCTAAAAGTAACTCTTGATGAAGCTCCTGGTTTGGATAGAATT
14085	CTAGAAATATGATACCAGTGCTAAGGGAGGCCACTTAAAAGAGTCAGAGTCAGAGTCATCAATGTTCTTACCACGCTTCAAGGGTAAGTCCTTGCGCAGTCACTGTGCTCCTTTTCTGGCAGCAGGCAAGCAACGACGAGNNNNNNNNNNTCCACGCGCTAGATGATAATGGGGCCTACCTCCACTTGGCAAGCCCCCAAACTCGAGTGGGGTGCCACACCGCACTACTCTCCAACAATCTCTCAAACAGCACACGGCCCCCGCCTCAGTTGGTGGTGATGCATGGAATT
14088	CTAGATTATGGCTTAGCAAGAAGACCACTTATTTGCAGCAACTGATGTAGTGAGTCTCTAAACATATATCAATCATAAAGATGGGATTTAGGTTGTAAAACACTGTCAACAAGCCCAGCACATTTCCTTGAACAAAACAGNNNNNNNNNNTCTTCATGGGTTAGTTGTAGAAATAATGGTTGTCGAATAAAATATCTGAATTTTTTACAAAAAGTGGTTTTCTGGGGACGTTACATAGACAAACTTATCATGCTATTGCAGGGACAGCGCCAACCCAGGGATGTGGAATT
14242	CTAGATAAGCAGTCGTAGCCGCCTCATCTGGGGGGTCTCCAGTATAAAGATCCCTATAAAAATCCCGGAAAACGGCTGCAATCCGAGCATCCTCCATCTCCACGTTCCCTGCCGGGTCCGAGATTTCTTTGACTAGCTGANNNNNNNNNNCCTCGCTTCCTTGAGTTGCCTCCAGATCCGGGGAGCCCCAGTCCTACGATGCATCTGTTCCAATTCTCTAATCCGACCTGTAAGTTCATCCCTCTTAACCTGCTGTTCCTTGTTATCAGCCGCAGAAATTGCCAAGAATT
14308	CTAGACAGATTTTCATATCATTATGTTAATTTAATATGATTCTAAGCCATAGGCAGATGGTTTTTAGCTGTCTTGGATGTGTTACTCTTTTGATATATTTGACTGTGTCTCTGTTAATATTATGATGCAAGATTATGCTANNNNNNNNNNTGCTCAAGTTACATGCATATCCAAGAAGGGCTTTCAAATCTTTCAGATTTCTAGCCCTGTTTGTTGCTTATCTCTATCACGGAGAGATGCAGAGTATGATACTAAGTGAAACTGAAATAGGTTTGGAAATCTCATGAATT
14359	CTAGACGTAGCAATAAAACCCTGCTCATGATTTTTAGCGAGGAATCCAGGAGGGAGATGGGGCGGTAGTTATTAGCCTCTCCTCTATCTCCCTTCTTATAAATTGGCAGGATTACAGATTCACTCCAGGTGGAGGGAGTANNNNNNNNNNGAGTGTAATCCCCAGGGGTTGAATAGGTCTGGTAGTGTAGGCACAAAGATTATCCTGAACCTCACCATTTGGGTCGAAAATTCCTGTAAAGTATTGGACCCAACTGTCCTCACTAACCTGGGCGGTTAAGACTGGGAATT
14386	CTAGAGAAAGAGGATATTTTAGAACCATTCGAAAATGTATGCATACAAAGTTTTAAATCTCTCGAGGGGATCTATGATACAGAGTATTGTGAAAGTATATGTGAAATAAAGTTGATCACTTGAGCATATATGATAGATACNNNNNNNNNNGACTCTCAAGAGGAAAGTGCTCAATCTCAAAGACCATATCTTATCTGCAGAGTTTTTTGCCAGTTGGGAGGCCTTCCCACATAAGAAGTTACTGTGGGAAGCTGTCTGGGTTCTGTCTCACCAGAAAGAGAAAGAGAATT
14414	CTAGACTTTCACAAGGGCATCGCCAGATTTGACTCCACCGCCCCTGCTTAATTACCCTCTTCATGATGTAAGTCTACCATACATGCCAGCATTTTTAACATGGTAAGAGGGTGATTTTCAAAAAGAATTGGGTGAATTGGNNNNNNNNNNCCTGGATAGGGTCTATTGTCATGTATGGTTGACACTCATACAGTAGTGTAGCCAATGTGTCATGGACCACAGTGCAAAGAAGGAAATGCCCCCACCCACCGGCTGTTTGAAATATATAACAAACAGCAATAACCAGAATT
14426	CTAGAGGAATGTTACCCAGGAAAGCCATGGATGTGAGGGTACTTTGAGTTGCAGACGGGGCATCTCTTGAACGGGCTCCGTTCCATCGTCGTCGTAGTTGGGGCCTGTGGTGTCGGAAAGGCAAACTGCCTTTGACGTCCNNNNNNNNNNGGATGGAGAGGATGCCCATGCGCACTGTAGTTGAGGGGAGGAGCCACCTATCTCGTGATACTTCGATGACTCTTCCAGGACAACAATGTGCAATCATACGGACCCAAAACTAGGCGGCGATCTATGCACAGATATGAATT
14427	CTAGATGTGCATAGCGTCCTACTCCACCCACTGGCCACAAAAGCACCATCTGCTGCCTCATTTGTAGATTGTTACAAAAACCTCTTTCTAGTTGAAGCACATTAGGTGTCCAAAAATGCGCTGCCTGTGTAACGCCAAGANNNNNNNNNCATGCTCAGAAGTTCATATTTATATCACAGGCCATGTTTACACCACAAACACTGTTCTCAAGGCTGGAGTTATTTCAACAGGGCACAGAAAACTGCCGCTAAAGCGGCGATAATGGGCTTGTTAATATGCCCTTGAGAATT
14435	CTAGAATTGCGAAAACAATAGATAACTATTTTACTCAGTCAATCTTGCATGCTTCGTTTCACCAGAGGTGCTGAGAAAATAGAGAGTCTGGCGTTTTCAATAAAAGGTATTTATTGAACAGTCTTCTTTCTCAAGCATAANNNNNNNNNNATAATGACTAAAAGTACTCAACTGGTGCTTCTAAAATACGCCTACCCTGGTGTACCTAACCTAAATCTAGTACGAGGGAAGAAGTAAGTAGGGAGTAGCTTAAGTTTATTATTTCTCTGCCAAGAATCTATCCAAGAATT
14493	CTAGAATCACTTGCTTTGCCCACTCAGATAGCAATTGTGAAGTGGAGTGCGCATAAGAGAATCACTGATGACGTGGGTGAAGGAAATGCTTTTGCGGATCAGATAGCGAAAGAGACAGCTAGAGATGTGACAAGTCGAATNNNNNNNNNNGGTGTTGGATAGAATTGTCGGAAGATCAGCGTTGGCTGTTACCTGACGCCTACGTGCTTCCAGTAGTTACCATGGCGCATGGTCCAGCCCACATTAGCGCGAAAGGAATATGCAAGCTTTCAGCTCCTGTATGGCAGAATT
14545	CTAGAGGTGGGAGACAACTGTTTGGGGTGAGCCTGCCTTCGACAACCAGTTGTCGAGATAGGGGAAGACTGGAACCCCTAATCTGCGCAGATGAGACATTCACGCACCTGAGGTCCAGGATAGGGTGTAGGCCTCCTTTGNNNNNNNNNNTGATCCCCTGACATGGGGTGGTACTGCGTGGCATGGCTGGAGGGGTCGTCTTGAAGGGGAGGGAGTATCCCCTTCGGACGATTTGCAGCACCCGCCTTTCCGAAGTGATAGTATGCCAGTGAAGCAGGTGATGGCGAATT
14588	CTAGAGGACCGTAAAGATTTTGAGGAGATTCTTTTGGAGGGCAGCCAGGTCTCCAATCAGATCATAGGCGCCGCGGCGGATGGAGCTACCCTTGCAGCGCATGGCTATGCGCATCGAGTGACGGCGAGGAGATCTTCTTGNNNNNNNNNNGAAAAGAAGAAGGAATTTCGGAGGAAGTACCACTCCTACAACAAAGGGCCATTCCAAACAGAGGGTTCAAACCCCTCAATAGTAGAAGGGTCAGGACCAACAGGGGCAACAGAAGTCCCAATTCAGAGGCAAGCGGAATT
14628	CTAGATCTCCTTACATTCAGAATTTCAGTATTCAGGGATAATCCATCTTATTTACACTAGGCATTCCGTGGCTCCCCAGGCACATTAAATACGACTAGGATTCCAGTATAACACCTCATGATATCCTATGCACTGCCAGGNNNNNNNNNNCCCTCCTTTCCTTGTTTTGTTCCCTCCTTTCCCTCCATATCACCCTTGCGTTCTAGTGTCTGATAGACGCAAGAGGTGTAGGGGGAAGGGCTGGGCTATTCGTCGGTTCCTGGCACTTCTGCGGAAACTGCTCTTGAATT
14698	CTAGAAATGTCTGCAGTATTCACAAATCATGAATAGTTAGATGGTTCTTCAGACTATGAACAAATGTATTGTTATAACCATTATAGTCATCATTTTTTGCACAAATCTGCAATTCCTAGAAATGGATTTATGTATAACTANNNNNNNNNNGACTGAAGAGTATGTTAACAAACACCAAAGTCCTTGACATTCTTGCCCCTTTTAAACGCAAAAATTGGTTTTATGTAAGGAAGGAACCGTTTGACAAAATCTACGTGGGACAGAAAACACAAAAAGTAAAAACATGAATT
14739	CTAGAACTTTTTCTAAATGTGCTTGATCAATAGCTCTAATGCGGGAGGCCGCCTCAATCTGGGACAGTTTCCAGACCTCATTGTAAATAGCATATATCCATCGTTTAGATCTGCCAGGTAGCCGGGCCTTTCACAAAATCNNNNNNNNNNCCACTTTCAAAACGGGGATCCACCCTGCCCTGCGTGTAGCATAGAGCTAAACCCAGAAAATGATGCTGGCAAGAATCAGCACTTTTGTGCCAAAGCAACCAACCCTTAGGATTCAAACTGGATATGTTAAAGGAAGAATT
14838	CTAGATGCCAGGCCTGTGGCACTCTCTCTTCCTGTGACATGGGTCCCATGTCTTTGGCATGGAGCCCTTCCTCTGACATGGGTGCATGCCTCGAGCATGAGACCCATCATCTGGCTTCAGTCCACTCAACATGGGCCTGGNNNNNNNNNNATGTATGTATTTTATGAATCACTTAATGCTACATAAATGACATCACAGAGTAATGGATTCAGCCAGCATCTCTGCTGTTCTTTTACTGTGTCTCTATCATGATTTAAGACATTTCACCTGGCTGAGGAGAAAACTGAATT
14901	CTAGAAGATTGGTGGTGGTGTTAAGAGATGGATTGGATCGAAGCTTTTTGGAAGATTCATCTGGTATAGGTCTCTTTTGAGGTTCGTATTTTAATACTGGGGCCAGATCATAACCGTATTTGTGTAAAGTGTCGCTCTCCTNNNNNNNNNNACGGCCAAATTTTTTGTAACAGACTGATAATTCAGCCGCGGTTGAGTGGTAGTTCATCAGACGGGAATAGATCTATGATTTCCAGGAAATTAGACCTGGTCTCCACTGTTTGCAGATCCTTTTTCTGTGTAGAGAGAATT
14937	CTAGAAAGTGCATTATTAGGGCACAAATGAAATGACTTTTCCCACTGGCAAATACAAGTAGTAAGGTAACGCCCTCTTTTTGCACCACCACCCTCAAAGTTTTGGACTGATTCTGCTGATTTATCAACTCTGAAAAAGCANNNNNNNNNNATGATTGTGAGCTACTGAAGGCCAAGCCACTCGCACAATATTACCAGACACCCCCATTCACAGTTTCATTGAATCGAAGTTTAATTTTTATAGAGCCAGAGACTAAGGGGCAGATGTATCAAGATTCCAATTTGCGAATT
14946	CTAGACACCAGACATGTGTTGGTCATGCCAGTGTTAAAGCTGAGCAAACATTGCTATATTCTATAATGACTTTACTGTACAAAAACTCTTTAGAGGTTTGAAAATGCCCCTCTTGCAACTCCAAACAACTAGGGCAACTANNNNNNNNNNCTGTGGAAGTGTAACTGAACGACCTCTTTCGGTCCCACGTTGTGTAACAACCGCTCAACGAGTGTTTGTACGGCCTAGTGAATACCTAAAAGCCCATAATCAGATGATCTTATGCGTTCTAAGTTAAAAAAAACTGAATT
14976	CTAGAATACTTTTTAAGATTATCACAAATCTGTTTTATGAGATCATGTTTAAAACCATCCAGCATAAGAAAAAAGTTTGCTGTTGGTCGCCTGATTCATCAATGTTAGCCTGGGTCCTATGGTTGGGTCCCGCTTTTTCCANNNNNNNNNNAGACGGCTTAGATTGACCTATGGTAGCAGAAACAGGATATGATATATCCATCGTGATTGAAAGACTCCTTTCGACTAATTGTACTTCTTTGTCTATAATCCCCTTGATCACCGTGTGATGAAGGCATCTTGAGAGGAATT
15044	CTAGATCTATGTAGCCCTTAATTATGATCCACCATTCCTGGGGAAATGTCATCAGTAGGCATAGTTATTATGGGCAACAGTATATTGTCAGATGATGATCAAGTTCAACCTCGCCCAACACAGCGGTATCGCAAAGCTACNNNNNNNNNNTGCATGCCCAGACTCTGCAGTATCCTACGTTTTTGATGTAAACAAATACCCTCTTAAAGATAAGCCTTTGGGGATGATGGGAAACCTTTTGTGTAAAATGAGATAACAGAATTTCAATCTACTACTGAGATTACTGAATT
15174	CTAGACATTGGTCTGTTATTGTGTCATTCACATTTTGCTTCTGCTCACTATAGCATACAGAATGGGGCAGGGTAAAGCCCACTTCAGCCACTGAATAGCTTTACTTTGAGTGACTGGATTTTGCTCTTTTACAAGGACCANNNNNNNNNNGTCTCCTGCCAATGCTATTGTAAACTCCTTTTGAAGCATCTTTTATGTGATTGCTGTTATTTCACAGTATAACAGGTTGTGTCGATTTGAAACTGTTCTGCATTAAGTTATTGAAAGCTTCAATATTATACATGTGAATT
15192	CTAGAATCACACTGTGAGTGTGTGTTCATTTGTAAAGCATTGTGAGAGAAGCATTTGGTATGTGTGGTTGTACTACTATAATCATTCAGCCATTATCCAAGTACCTATGGAGCGATTGAGAGCCTTAGCACATGTACTGCNNNNNNNNNNCAGGAAGATTTTTTCAACATTGCTGTTTGCTATGCAAGAGTGGGAGCCGAGGCTCTCGCCCTGCCATAGCAAACTTGGGGGCATATTATCAAGGACCGCGTTAAAATGTTCTGGTATAAACCTGGGCTTCTATTAGAATT
15242	CTAGAAGGACTACCCATCCCATAATGCATTAGGGCAGTCATGAGCATGGCTGAAACACATCGCAAGAGTCACCATAGAAAGTCCGGATTGGTAAGACAAATATTACCGGGACCAGTATGCCATCCAAACTGAGTCAATGGNNNNNNNNNNGAATGAACCTCACCGCTTCGGCATAGGCGTCAGCAGTGCCTGGTCACCAAGGGGCGTCAGACTCCTGGGCGAGGCATTTCTTGCGGAGAAACATTGAACCCATGCTGGCAGTCATAAAAAACCACCCCGCTACAGGAATT
15270	CTAGAAACTCTTCTTTTTCATATTCCACTTTCACTTGAAACAACTCTGTTGTCAAGCTCCCAACACTGGAACTTGCTTGTAAAGTCAGCAGATTATGGTGCCTATAGTGCCACCCCAGATCTGCCCTAGTTATTAATGGGNNNNNNNNNNTGAGAAGATAACTCTGGAACTACCCAGAGTCTTCCCCAGTACATTAATGGCCCCAGCATAGCTTCCTCTTCAATGGGTAGAAGCCCTAGGTCCATACCGAGGGGTACAAGAGGCGTACTCTCCAGAAGTCCAACCGAATT
15349	CTAGAACCTTTTCACTCAGTCACTTGTGCATACTCAGAAAGGTACAGTACACACAAGAAATGCACAAAGGGGTGTTTCAATATTTATTGAACCGTTGTGATTCTTGTATAAAAAAATGTGCTGCAATGATTAATAGAGAGNNNNNNNNNNCAGGTGTTTTGCCAAGAATCCCCAACTGTATGATCTAACTCCCCATTATCTGAAGGTAAGTGTATGCAGGTCACCATCTTGGTCACAAGTTGGACATCCCTCCTCGCAGAGGGTAAACAGGAATCCTCTGGACTGAGAATT
15407	CTAGAAATATTGCACAACATGGCGTGGTGAAGCAGTAAATATAAGTGTCCTTGTAAGGTCTGCTACAGCAAATGTTATCATAGAATCATTCCTGCCAGCAAAATACAGACTATAGGCATGTTGGTGGTGGAGGAGGCCAANNNNNNNNNNAGGATTTTGGCACAATTCTCAGTCAAACCTCAGGGTTATAAAATAAGAATTTCCTAATCATTGGTGGATGGTGACAGGGTGAAAAACTGTGGCAGAAGACAGAATGGGCCGAACCCATGGAATGTATTGCCGTCTGAATT
15571	CTAGACCGCCTGTGCTGCCATAACTATTTAGCACACTCGATCCGCTCCCACTCAACCGCGGACAAAGCCGGGAGACTACTGGCGTATTTGATTAGGAAGGAACACCTCGAACGCCCCATACATTTCTTACTTGACGATCTNNNNNNNNNNGACACAGTGGAGTTACCCACTCTGACGGTGGATCAGTCCCTGGAGCTGGACTCCCCTATAGTAGAAGACGAAGTGCGGGATGCATTACGTGCCTTGTCCTCGGGCAAAACTCCAGGGCCGGATGGTCTACCGACGGAATT
15603	CTAGAAACCCGAAATCCATCAGTACCATGCTCAAGTCCATTTTGAATGCTTTAACCTCTTCTGTGACCTTTCCAGATGCTTGACAGCATGCAACTGTGCTCACATTCCTGAAGAAACCCTCTGTGGATCCTTCAATGCTTNNNNNNNNNNCCACTCCATCCCCACCCAACATCTACACAACAGCGGAATCCAGGGATACACACTTTGTACGATCTGCTCCTTGCTGACTGGAAGGACTTAGTCAGTCAACCCCGCACCATTCACCTAAGCATGGGCAAAATTTGCGAATT
15617	CTAGAGAATTTTAAACCTTCCCTTGGGTCTTACCCATCCTTAGCCAATGACAGATTTTCTGAGAGGTTAGAATCAACATTGGACAAAGCAATCCCTCTAAAGTCACACACTGATAGATGCAAGGATACATCCGCACCTTGNNNNNNNNNNGTGTTTCAAGGAGAAAATTTATAGTGCAATCAATGCTCTGCTCAAGGTGTTTCGTGTTGTGAAAAATCTGTTAGCGCCCTCATTAATAAGACCCCACCCCTTGAAACTTCTTCCGTCCAATGTAATGACTTGGCAGAATT
15669	CTAGACAGATGTCGAGTGGATAAATACACACACTGAAACATCTGGCTGGCAGAAGCCATGAATGAGTTTTGTAATAAGACTGAGCTCTGGAGATGCTACGATTGTTAAGAGCAAAAGGAAACAATGGCAGCTTTATGTGANNNNNNNNNNGAGAGAGGGGTGGTGCTGGAGCTGGGGAACAGGTGGCCGTGAAAGTTTATGGCCCAAAGCGCATGCCTGTGGCCACGTGAACTCGAAGAAAACCGCACGAAAAAACCTGTGGTTTCACGAGTATTTTGAGCACTTGAATT
15688	CTAGAACTTGCTGCTGGCTGATTGCCGGAATGTGCATAACTTACTACCAGCAAGTAATAACAAAGCAGTCCAATGCAAAGCTATAATTCTTATTTGCAGCATTGCAAAGGGCTAATATGTATCTATGTTGTGCCATTAGGNNNNNNNNNNCGTCACAGAACAGAATCCCATAAATTAAGATCACATAAGTTCAAGGGCACCTTTTCATTCAAGGTCTCCAGCAGGTCCACCCTTTACTTTATCCAAGTGGTAGTAGGGAGGTCAGTTTCAATGGCCCGGAGACATGAATT
15719	CTAGATCGGGCACTCGCCACAGTCGAGCCCAGAGCAACAAGGGGCGAATTTGGGCTTGATCCCTGATCGATCTACAGCCCATATCCATTAATACAGGTACTGAAGGGGTGCTCTGGGGGAGAGCCAACAGGTCTTTCAGANNNNNNNNNNCGTTGCTCCTACAGGAGGGCGCCACCCACCCTTTTGTGGGTTAGAAACATCTTTTGAATGTGTGAGTTCCAATGCATTGAGTCTGTCAGACGGATGCCTAAATAATCAAATTCAGACACCCTCTCCAGAGTCACGGAATT
15806	CTAGAAACCTGTGTTGATCCTCATGGTCGCAGGTTTGAATCCCTTTATTTTCCCCTATTGCTCTACTTTCATCTCTTCAGGGGCTCCCCTATTACCTAGTGGTTTAATCCCTTTAGGTCCATTCAGCATTTCATCCTTCTNNNNNNNNNNCTTGTAATAATATTTTTCCAGGGCTGTCACATCATAAAAATAAAAAGTTGAAGAACTTGGAAGTAATTCTAGTAATCTCATTTTTTTAAAATGTAAGATGTTTATATGGTAATAGATCACACTGCTACACCAAAGGAATT
15835	CTAGAGAGTAATGCAATAAATCTTTGAAGGGCTGAGTAATGTTCTTTGCTTGCTGTGCGAGTTGTAGGAAGAAATTGTACGCATCATGATGATGTCTTGGATGAAGTGTTGAGAAGGATGGAAGGAAATGGATTGACGATNNNNNNNNNNCTGCCATGAAGAACGCTCCTATTCCTCTTACCAAGGATCAATTCAGATGTTTTCTTGGTTTAGCGGAATATTGTGCCAAGTTTGTGGAAGGTTTTACCGAAATTGTGAAAAGCCAGAGGCAACTAATGAAAAAGGGAATT
15945	CTAGAAGCAGCAAGAATATCTTGTCAACAAGTCATACTTTATTTACAAAGGAGGATGGTAAAATATGAATCAATGGAGCATGAACCGAGGTGCAGTTAGGCGCCGTAAAATATGGAAATGGAATGCTTAGATGTATGAATNNNNNNNNNNCTTCCCTGGGCCAGGACAACTTAGAGGGAGCTTTATCTACATTCAGTGGAAACTGATCATTAACTATAAAACAGACCTTCTTGAGAAGTTATTTATAAAAAAAAGTCTGACTTTTATAAGCACTCAATGACACGTGCAGCTCAGAAGGCCTAAAGTTCTGTACACGCGCCGGAATT
16073	CTAGATCTGCTCACCTCAAATGTCTGTTTTTCTATCAAAGTTTTTAAGCATAGGATTAGCACAGTGCTATCCACGCCGAGATAGAAAATGACAAAGTCTTTTGCAATTTATACAGCAAAGTCTTTACGCATGGGACTAGTNNNNNNNNNNACAGTGTTTCGCTCTAATTAGAGCTCTTCAGAGAGGTATAGCTTTGTCCAGACAGAAGGGAGCACCCCGTATTAAGTCAAAACAAAACCCTTTCAGGCATAGAGTGACGCATAAATTATGCAAAAAAGAAGGAGAGAATT
16138	CTAGAATACCGGACCGCCTGATAGGGGCATGAAATAACTTCATAGGAAGAGGGGAGGGCTTGGCTGCCACCTTTTCGATTTGTAGGTGTGGAAGGCCAAACTGGTCATGGATACAATGATATGCATGCGAGCACTGCACCNNNNNNNNNNTGTATAGCGCATTGCTCACCCAGAGGGTCTCAAGGCGCTTGAGGGAGGGGTGTGCTTTACTTATCGAATATCCAAGTTTTTAGTTGCTTTCTGAAGGCGAGGTGGTTTTGTGTAAGGCGGAGGTGGGTGGGGAGAGAATT
16159	CTAGACAATGCATGGAGACAGGAGCAACTCAGGACACCATCCCAGAAGACTGGGCCTGGATCTCAACGGCTCTGCACACCAAAGGGAGGACAAATCCCTTGCTCACAAGAAGTTAAAACAAAAACAAACCTTAGATTAATNNNNNNNNNNAGAAAAACATATTTGGAAGATCTATTGGTGGGGTATCAATCTATGAAAAATTGAACCTACACATACAGATGGAGGAACGTCCCACAAATTCACCCGATATCCAGATCATCAGCATAAATGGTATAACGCTAGAGGGAATT
16194	CTAGAACAGGGCTATCCCCGTATGAGGTGGTCTTCGGTACACCTCCTAATATGTGGGGGGCGCCCCTGCCGCGAAAGATCACTGATGTTGATAGCACTATGTTGACAGATTACCTTGCTTCCTTGATGTCTGCACTACAANNNNNNNNNNGGAGCCCCGCTGGAAGGAGCCGAAGCTTGTTTTATTAACTACAAGGACTGCCGTCAAATTGGAGGGCCGTAAGGGCTGGCTCCACTCAAGTCACGTGAAAAGACATTATGGACTTCCGCCAAACCCTGAAACCCAGAATT
16217	CTAGAAGTACTTCTACTGAAGACTTCAGTGCTGACACTTTTTTTTCCTTTTCTCTTATAGTGGTCTCAAACTTTAAAATCATTCTTTTTCCTGATTGTTTACTTTGTAATAATTGGACTAATCACACGTTCTCTTCTGTANNNNNNNNNNCCACTAAACCTTTTTTCAGGTGTGGACTAGGTTATTGAGCGGCCTAATGAGTTACACATTGAGATTTTAAATTGTTTTCCCTTTTGCCTCTCATGCAGTCAAAGATCCTTAGGTAGCAGAAAGTAAACGGGCTCAGAATT
16223	CTAGATATATAAGGACTTACCTGCTGCATTTGGTTGTACTAAGAGCATTACGCTATCATTTTGCCCTTTATCATTCACTTCACTAGGTCAGTTATAGCAGGACCAACTCGGCCCTTCAGCTGTCTGATTGTGTAAAAATTNNNNNNNNNNTTACACAACAAAAAACGTGAAATATGATAACGTCTCTTGAGGTTCTGTAAATTCTGTCCTGTTCCGTGAGGTTATGGTTCCGTCAGGATTTTGGTGATGTTGTACCGTATTCAGTAAGTACGGCTAATATGGAGTGAATT
16273	CTAGACAGCTTGTTTAGGTTTGGTGCAGTGTTAGGGCGGGAGGTGCTGAGGGTGTATGTAGGTCCACTGGTTCTCTGTTTCTTTGTTCCATACAGCGATGGGAGGTGTCTTCGGCTTGGAGGTGGTGCTGGGGGACCCTGNNNNNNNNNNGACTAGTTCGGTGAGGCTCATGTTGTTCATGCTCTCGAGGAGGTTGGCTGCATTGGCATGATTGTGGTCATTGAGATGAAAATTGAGGTCTCCGAGGGAGATGTAGTGTTTGGAGTTGATGGGGAGTTGGACAATGAATT
16321	CTAGAGATAAATACACTCTGCCCCCCTGCAACCTGTGAAACTTTATCTTTTGGCCCTGATGAGTCTTCGGTTTCCATATTTAGGTTATTAATTCCCACTGGTCTGACTATAGATGGCATGTGCTCCACAATTTGTTTAAGNNNNNNNNNNATTTCTAAATTGGAAATAGAATCCTGTGGTACTGAGCCAGTGGTTTCCTAATTTGCTGTTTTCAGTGATTGCTCCATACTCTTGTTTTGCCCCCGCTCTCTCTCATTTTTACCCAAAGCCATGTCACAATGTTCTGAATT
16355	CTAGACCTAGAGAATAGGAGATATTAAGCAACCTGATGACGAATATTGTGATAGCCTTAGTTTCTATCCAGGGTGGGGGCAATCTGACTTTTTTACCTTCTGACTCCTATTTCCCATACAGTGCCGGGACACTCCTCGGANNNNNNNNNNGTATAGCATGCGCACTCACTTCAGAATGTTCTGGGTGGTATCGTTCTCTGTCTCATTTTTTCTTGAAAGGCGCATGCAGGGTAGGTTACAGTGTCAGACACAGGGAGGAGAGCTGGAGGTGGTCAGACTTGGGAGGAATT
16426	CTAGAATCATTAAAACAGAGAAATATTTTAACTCGATTTACATACACCTTTTAAATAGAGTTACATTTCGACCTGATTATCCACATCCACCCAAGATATTTGGCCACTGCTACAAAAATTCGGGATGATTCTTTCAGCTGNNNNNNNNNNGCTATCGCATGCTTTGTTCCACCTTAATGTGAAAGACCTTAAGAGCAGTGTGCCCGCTCTCAGCTGAAAATAAAGTTTCCCGTCTAGTGGTTTGGTGACAGTGTCCCAGTGTGGTTCAAAACTCGGAGTGAGTTTGAATT
16436	CTAGATACAGCAGGTCTCAAAGAGACAGTGCATGCACTGACTATGCAAGACCTAACAACGTGCAAAGTCATGGCCAGCGTGTCAATGACTGCAGTGCAAGTCAGGAAATAGGCAACTGTGCTTCTGAGAGATGAGTGAAANNNNNNNNNNAGGCATGTTTGGGGGGACGTAAGAACATACTTTGTATAGGTAGGATTGTTAAGTAAAGTGCAGGGCTTAAACAAGCATAGTTTCTTAGAACAGGCTGGAAGGGCATGAATGAGAGAGTGTAATTGGTGCAGCGCAGAATT
16485	CTAGACTCTATATTTTGTTCCCATTTCAGGAATACATAGGTGTCTGTCATACCGATTTTTCCATGTATACATTTTTCCGGAATAATTGCTATATACCCGGTACATAATAAAAACCATTACAAGTCGCTGCTCAGTTTTTGNNNNNNNNNNATAATTAGAAGAAGTTACATGTGAAAACGTTGACACAAAAGGCTGTTTTTTCCAACTAATTTTCAATTTTTCCTATATTCAACTGTTAGTTTCTATAAAGAAACCTTGAAGGATCTACACAAATGCCCCCTTGATGAATT
16567	CTAGAATCACCTTTGGCCCCCATGTAGTGTAGTTCCTATTTTCCCAATAGGCCCTGCGCATTGGAATAAGATAAACAGTAGTATCGACGTAGAAGTGCGGAGCTTCCAGGCCTCCACTGACTATGCTAAACTTAATTGGGNNNNNNNNNNGAAACAATAGACAGTTATTTTACTCAGTCAGTGGTTGTGCAGTTTACTTTCACAATATGTAGAGAATAGAGAGACGGGCGTTGTCAATAAAGGGTAACATTTATTGAACAGTCTTTCTTCTCGTACAAGAGAAATGAATT
16653	CTAGATTTGTTGCCTGACTTGCATAGATATATCTACCTGAGAATTGTTGCCTGCATTGAATCTATGTCTGCATAAGAAATGTGGCCTGAATTGAATATCTAACTGCATAAGGAGTGTTGCCTGAATTGACTTGAGGATACNNNNNNNNNNGTGCTTTACTGTGTCAGTGTGGGAGTGTGCTGCACAACTACTTCACACATAGCCTTGGGTGTGTCTACCTGCCTCGTGCCAAGATACCGTGTAGGAGTCAGTGGTCCCTGGGACCACGGTTCTAACACCCAGGCAGAATT
16859	CTAGACAGTGGTTCCCCAGTCTAGTTGCACAAATATTTTAAAAGCAGTGGAGCATAACAAAGCAAAGTCAACAAAATGTTTCCAAACTTTCTTCTGCAATTAGGTCATCGAAATACCCTACAAGTGCTTAGGCCAATGGTNNNNNNNNNNCAGGAGCAGCATCCTTCCTGCTCAGCCCAACCTCACCAGACGCTCAATCATTCCACTACAGCACCAAGCATTCCCCTACAACAACAAGCGTTCCACTACATCACCAAGCACTCCAGCATTCCACCACATCACCAAGAATT
16910	CTAGATCCTTGCAAGAGTATACAAAACAAGGGCACGATGAAGTGTGAGATATCGGCACCTGGCTGCCATCAGCTGCCTTGAAGCAGTAATTAAGGACAGACAGAAAAGCAGGTCCTGCCTTCAGATCTCTTCACTTTCAANNNNNNNNNNACCCTCCAACCACAGGAGTGCAGTCAGTGCACTCTCACTGTCTGGGGAAGCACTATCACCTGCCCTCTTTTGCCATGGTAAACTAAGGGAAATCCAAAATGGATCCCACTGGTCCATGCACTCTGACTCCTACCACTCTGAGAATT
16929	CTAGAAATGACTTTAAAATCAAAGATACGCACCAGCATCATATGTTCCAGAGCCAGCCTTGACCCGAGACTAGCGAAGACAGTTGGTGCAGCAGGCATGATTTGCTCTTAGGGACAGTTACGCCCCCAAAAACCCATATTNNNNNNNNNNTTTATTTTTTTCTAAAAGTCGTCCTTCTGCCGAGGTAGCTTGTTTGACAACTTAATTACGACAATTGTATACAATTTAATAAAACTGTTGATGTATTTGGACCTGCAGTTTTATATTTCAATGGGAAAAAAATATGAATT
16938	CTAGATGATATTGCTGTCTTTAGCTCCACTTGGGAAGATCACCTGATCCACCTGAAGAATGTTTGGAGGCCCTGCAAAAGGCAGACCTAACTATCAAGGCTACCAACTGCCAGATATGGCAGAGCAACGTTGTATACCTGNNNNNNNNNNACACCCCTTAAGGACTTAACTTCCAAGAAAATGCCAAAGAAAGTTCAGTGGACAGTAAGCTGTCACAAGGCATTTGATGACCTGAAGCAGGCCATGTGCACTGCTCCTATTCTGCAAAGTCCAGACTACTCCAAAGAATT
17030	CTAGATGTGTCTGTCTTTCAATTCTAGTTAACAGGCTAGAAAGTGATTACAAAACTGAAGGCTGCAAAAATTAGTGATGACAATAGTTGTTTTAGCCTTAGGGCTTTTAGTGGTTTCAAAAAAGTCGGCAATTCGGCCAGNNNNNNNNNNCCCTATGGTGTCCAGTATTTATCTCTTTTTATTTCACAGGATTGAAAATTCTAAGTTCTTCCTCTTACTTAGACATCCTCCACACCACCAGATCAACCACACTTCTCTCCTTGCATTCTTAGTTCGAAGCATCAAGAATT
17083	CTAGAATGTATTATTTAAAGGGTCATTCAATGGGCTAAGTATTTGTGCCAATTTGAAATGCTACGATGCAAGCTAAATCCTTATTTTACACTAAATTATTGCCTTTTGTTTCTGTGCCCATGCTGTTTGTGTTAGGAGAANNNNNNNNNNCGAAAATGAGACCTTAGAGCGAGGGAAAGGTTCTGATGCCAAATCTGATTATTTGCGTGTGTGTGCCTGTGTGGGTGTTTCACGTCTGTATACATCCTGGAAAAGTTCTATAACCACATGATATTTCACTAACACGAATT
17279	CTAGAGCTAGGCGTTTTATCTAGTTTTGGGTTAAGCACAATATTGAAGTCATCCACCCATACTACAGGCTCTTGAGAGGAGATCAGATGATTGCTAATGATATCAAGAAAGGATGTATCATCCTAGTTGGGGGCCATAATNNNNNNNNNNTGTTTGCGTTGTGATCCATGCAGTAAAATTTGTCTATCCATCTATGCTTTTTCAATAAACCAATAACCTCTGCCTTCAAAAGATGTGTCTCCTGCAACACCATGATCTGCACGGGGGAGTCCCCAAGATATTGCAGAATT
17343	CTAGAGGCAAAAAAGCCACGTTGGGCTGACTAACATGAGTTTTTGTCCACTAACCCTATAGTTAACAAGGCGATCTTTTTTGGTGATAGGCCGAATTAGGAAAATTGCAGCTAACTAATGTTAGCGTTAGTTAGAGGCAANNNNNNNNNNAATGGAAAGCCTCCTTCTGGCCCCCTGAGACTGGCTATCCCGACAAGAAAGCTGTAAAAAACCTTGGGGTCCTTGTCGATCAGGATTTCTCCTTTAAACCACTGATAGGAGAAATAATTTCCTAATGCTTTCTCCGAATTCC
17373	CTAGAGCGTTTAAAGGCAAAGAGCGGAAAATCAATTTTCTCTTTGCCACTATTCAAAATACGCCAGTGTTTTCTGATAATTTGCTGAACATGGTTTGACTTCGTGTTAAAGGTACTCACTAATGTCAAGCGATCCAAAGGNNNNNNNNNNAACTGCTTAGAGAGGTCACCTGCATGGCGTTTGAAAGTTTCTGGGGTGGAACAGTTCCGGCGTACTCGGAGAAACTGTCCAAAGGGCAGATTATCCCTCAGAGACTTAGGATGCTGACTTTCATACAAAAGGAGAGAATT
17375	CTAGACAGTTTTCTAATGATGTTTATTTCAAAGTGCATTTTGGGTATGGGTCTGAGTTCATATAAGGGTGTGGTGTTATTGTTGAAGACAACTATGTCTGCCTTGTCTGTAGCTGGAAAGATAGGCTGGGTCAGCAGATGNNNNNNNNNNCTATTTCAATTTTTATGACAGCAAACCACGAGGTCAAGGTTCATTAATTGTCCGTGGTGGGAACTTGAGCTGCAATAGTAATGGGTTCCACTGAGGGCCAAAGTTGCTGCATATGGAGATGGTTTTGTTACATAAGAATT
17438	CTAGATCCCTCTACAATATCAGTTCTCCACTTCTTCTGTTCTGCTTCCCATGTAGCATCAGCGTAAGTACACACTGCCTTTTGGGCTCTTCCCTGATATCTTTCTTTCTGCCTATCATGAGCGGCTCACTCCCAAGCATTNNNNNNNNNNGTTAGGATAAATATATGTATGAAGGGTCACATTTAATGGCATATAATGACTAAGTGTATCTTCATGTTGTGCCTCTTCTCCCTCTCAGATAGGTATTCTCACATTTCCCATGACCAGATCTCATACAGCCTTTAAGAATT
17499	CTAGAACCACCAACATTCAAGGACAAACACTACAGGAAACAAGACTTCTCTGGAATTGACATAAGGATTTGGAGCTCCCTCCCACCGGACCTAAGCATTTTGATGAATCATCCTACCTCCAAGAGGGAACTCAGCATCCTNNNNNNNNNNTAAAGTGCTCTTTTCTATTAGGACACATTTGCACAATATTAAACGGCAAAAATAAATAAATAATATCACTTTATAGTGGAACTTGGAGGCAGAAAGTGGAACCAGGCACGAAAATGCCAAATTTCTGCTCTCACTGAATT
17532	CTAGATGCATACCGCAAACACCACACAGCACCACCAAGTGTGGTCCCGCTCAACTGTTGTTCAAAAGAGCCCCGAGAGACAGCATCCCAGCGGATCCAGCGTGGAAACCTTCTGACAGAGACAACACTGCCACACAGGCTNNNNNNNNNNAACGCCGTACAAACCGGAACAATGGACTGTTGTCAGGGTGCAGTGGACCATGGTCACGGCGAAAAGAGGACAACAAGTGGTCACCCGGAGTGTCTCATGTTTTAAGAGAACGCATGGGCCGGACCCCGGCTCAGTGAATT
17609	CTAGAGCAGCCAACTCAAGTTGATTTAAACCTAAAAGCTTCATTTTCATCGGCTTCTTAACTCCTTTCTTCCCTTCCTTACTGTCTGTCGTATCAAAAGACCAAGCGTCCTCATCTATGGCTTCCTTCGCTGTACTCTTGNNNNNNNNNNGTTTACTTAGATACTCATAAAACTGTCCCCAATTAATTTCAAGAAATGTGTCCATCAGCCTGTGACAAATACAGACGATCTATGTCAACCTGTAAGGCTGCCATTACGCTACCCTGAATTACATTGGCTGCCCCTGAATT
17674	CTAGAAGACACTCTGTGCATGAAGACCCTGCTCTTTTCAAAGGAAAGGTGCATCTGAACCCACCATGAAGCCATTAGGCAGCTGTCACTAGATGCGTCTTGGCATTTACATTTCACTAGACTTCCGGGTGCGCGCATGGCNNNNNNNNNNGGAATGTAAATTGGGTGCTTTCACAGAAACAATTTGAATAAGGTTTCGCCTACCCTTGAATGTTACCTTATGCACAGTGTTACCAAGATTTTCTTCCTTGATATCTGACCTACACCAAAAGCATGTTTCCCCGCTGAATT
17803	CTAGAAGTCTCTCAAAGGCACGTAACTGATGCAACCCAACTGTTGCACTGTTAAATGGGGATTTTTCTCCATAGCCTTCTTCCATCACCAGTATCTAGTCCTTTAGCCATAGTTCCACAAAATTAGTTATTCATAATTTCNNNNNNNNNNGTATGGCTACCCGGAGGCATCCCAGCACTAGTAGCAGCAGTTGTAGGGAGGTCCAGCAGCTAAGGGAATAACAAGGTCTTTAGCAGTTTACGGAAGGCCAGGCGGTTGGTTTCCTTTCATAGATGGGGTGGGAGGGAATT
17964	CTAGAACACATCACCGGTCATGGTGACCAGTGTTTTGGAGATAACTGGTCATTCACCTCTACTGCAATATCCAAATTCTCTGGGTTTCCTCCAATCGAAGTGACAGAGGACCTACATGAACCTCCCATGCCAAGGCCATGNNNNNNNNNNCAGAGACACTGCTGCACTTAATTAAAAAAAAGAGATCTGACAGGCTCATAAACAGTACTCTCTACTGGAGGTCATTAGGTAAACACAAAGCACTCTACCAAATTAGGTTCTTCCCCCAGACGTTGAGCCCAAAAGGAATT
18006	CTAGATAGACAGAGTGATAATGAGGATGAGACAGGAATAGAAGAACACACTCAGATTACAGAAATCATAGCCAATAGTAATACTGAGGAGGACCAGATAAGGAAAAATCAAAGTACTCAGACATACAAAAGACTCACCAGNNNNNNNNNNTGTTAAGGAAGAAGAAGGCGAACAAAGTAAAAGTCAAAATCAAATTCAGCAAACACCTGAACACGGTCAGATTAGTATAGAAGGATCCATCCAGGCAGAAACAACTGAAAAAGTAAGCCCTGGACAAGGTCAGATAGAGAGGAATT
18042	CTAGACAACTTGGGAAAGGTGTGACATATGTTGTTTCCATGTATCATTATAGATCACGATGTCATCGATATAAGCCCCGGCATAATCGTCATGGGATCTCAATATCATATTCATGGCTCTCCGAAATGTGGCTGGGGCCCNNNNNNNNNNGTCTCTCCCTATTCTCCCCACCATTTCATCCACCCGGGAAAGGGGTAGGTGTCAAATTCCGATATCTTGTTTACCTCGCGAAAATCTATACAAAATCTGACTGAGCCGTCCCGCTTTGGCACAAGGACAATGGGTGAATT
18234	CTAGAGCAACATAAATGTTGTGATATAGGTTGTTCAACAAGCATTTAGATCAAAAGTGCCAGGCTATGAGGTTTTTGGTTTCTTTGTGCATTGACTAAATCACTTTTACAGTGTTTTTACGTGTTTGTGAATGTTTGATANNNNNNNNNNTCAATGTTGTACATGAAGATAAAGTATGTATCCAGTAGTGTGTCGGGCCATGAAGTATCTGTTGGAAATCAAGTGCTTGTATGTTCTCAGAAAGGTCTCCTGTGTGTTTTAAATTCAACAGTTTGCCTATGAAATGAATT
18275	CTAGACTTGTCATCAGCGTTTGATACAGTTAACCACGAAAAACTTCTAATCAGACTTCACGAAAGGATGGGAATTTCAGGCACTGTATTGAATTGGTTCAAATCATTCTTACAGAATAGAACGCATAGATTCCTAGTAAANNNNNNNNNNCATATGTACGCCGACGACACGCAACTTTACATCAAGATCGCATCGTTGGAAGACACTACCATTATGAATGAGGCCCTCAAAATGTCGCTAAAATAGCTATCTAGCAATCATCTCAAGCTAAACGCTGATAAAACTGAATT
18460	CTAGACGTTGCTGCAGAATCTGGTGGGAGACTGCATCGAACGCAACACTGAGATCTAATAAAATCAGTGCCGAATTGATTCCCGCATCCAGTGTGACCCTCAAATGTACGGTCCCCGCTAGGAGAGCAGACTTCTTGCTTNNNNNNNNNNTCTGGTTTAGCTGTATCCAGGGAGGGTTTTTTTAACAGGGGGACCACCCTTTCTTGCTTCCAAGTCCTAGGGACAACTGCCATGGACAGGGGCTTATTAGTAACCTGGCCCAGAGGTTTAAGGAGCACAGGTAAGGAATT
18520	CTAGAGTGTGGCCGGCCCGATGAGTCAGGCCAGCGATCTTCTGACTAAGGTTAAGGGTACACATATTGGAGATTAGTTTTTCTGTATCAGCATCTGATTGCTCCTCAGCATGGTGGTTAAAATCACCAATCAGGAAGAATNNNNNNNNNNTGCGGTCAAATACAAGGCTTTCAACGCAGCAGATGTTTAGGTTAGGGGTAGCTGCGATTAGTAGTCCTAGAGTCCTTTCTGTCATGACTTATTATTTTATACTCCGAGGGAAAAGAAATATGAAGATCAGGAGTGGAATT
18527	CTAGATGGGACAATTGATCATCTCAAGGACTGTATTGTGCTAGGTTCACCTAGAACTCAGGGATGTCTAACTTACAGTTCCTATTCATCCAACTCATATAAGGTTTCTCCAGTTCATATTATGTGGTTGAGTATGTAAGTNNNNNNNNNNTTACCCTGGTCCATAGCTTCATAATGGCAAAAGGCCAGCTCATCAATTCACTCACATTTTCAGTCAAAACTGCATTAGAATTTGAGATTTGCAATACACCATGGGAAATCCATTTTAGTTCCGGCTCAGACAGCAGAATT
18602	CTAGAAAATGACCTCTTGGAATCACTTCAGCTTTTTACCAAACTCGTGCATGTGGCTTTTTGTTTTGCACAAGTTTTATTGGCCATTGTGTGTAATTAAAGCATGCAATTGGCAATTGGCCAAAGGCGGGTGCATGTCCTNNNNNNNNNNGCCTCAAAGAAAACGAAACCCCAGTTGGTATGCATGAGGCACTTGTTTATTTAATTATATTTTATACCAGCAAAGTAAACATTTGTCGTAGCAAGCTGACTGAATCAAAGGTGCCACTTTAACAGCATACGTACAGAATT
18686	CTAGATCCTGACACCTAAAGCAGTGCTCTGGTGAAAGTGGAAAGATCTTATGTAGCCTTTTCGGCGTATAATAAGTTAGCCATCTTGAAAGAAAAGCCATTCTTTTGTAATTGACAGCTCGCAGCGCTCTATGCCCTACTNNNNNNNNNNCCATGGTCATATAATTGAAATAGAATCATTAATGCCAAAATATTCACCATCCCATAATTTGAGCTTAAAAAGCTGGTTATTTGATTAAAACTGAAAGAAAGGGTTGAAATCCTGGAGCCCAACTGCTGAGCCAGCGAATT
18778	CTAGAGAGATGTAATAATGGAAAAGCATTAGGCAATTATAGACTTGCTACCTATAGAGCTTTATAAAACTTTATTTCCTTAAAAATGAATACATTCAAACCTGCAGGGTGTGAAAGTACCAGTTTCTTTTGCAGAAGCCANNNNNNNNNNGTTACTTCAGATGTCATCTTGAGAAAAAAGGGGAATGAAAGCAAGTCATCATCACCTATCCGCCCTTCAGGAATTTTGGGACCAATTGCTTTAAATTTTAGCAAATTAATAAATAGTTTTCATCTGAGAGATTCAGAATT
18798	CTAGAGACTCAGCAAGCCGGGAACTGCTACACTGAATTAGACGCGTCTACCTTTCATTCAGGTCAAAACAAAATCCAGCTTTGCAAGTCATCAAACCCCAGTTTTATAATCTCAATGCACTAGAAGTTTCCGAGAGTACCNNNNNNNNNNTTTTCTTACCGAAGCTTGAGAAAGTAGAAAGCATCTTCAAAAGTAAAGAAAACAACCTGGAACATGAATAGCCTAAACAACTTGAGTGATCTGGGGGCCTTCTTGTGTGCGCAAAGCTCAAGCTAGACAGTGTTTGAATT
18853	CTAGAAGAAGACCAGGCAGGTTTTCAGAAACTCTCTTTTCAACTACAAAATCAAATGAAAGCCACAAGAGCTAAAACAGAAGATTTAAAAAATCGATCTCACAGATCAAACACAAAACCTGTTGGGGTTCCAGAAAACTTNNNNNNNNNNGTTTACTTTTAAGATTTTAGAGTTAGGGTGAATATTCTGAATACGGCTATTCAGTTAAAAAAAATCAAAGTGGAAAATTATTTCTTCTTTCAAATCTTCCCCAATGTGTCATATGAGACTTTTCGATGCCACAGGGAATT
18924	CTAGACCGTTACAAACAGAGAATGTTCTTTGGTTTACCTCCCTATAATGATGCAGGATTGCAAGGTCACACCGGCATACTGCCCAGTGCTCAACCTACAACTCGTACATGTGCCCACAATCTGAAGCATATGTCTGGTCANNNNNNNNNNCATTCAAATGTACCCATGTGACTATGAAGACAGGCCTACACAAGATGACTACACATCTACACTGCTGTTCACACATCAAGAAAGATCCCACAGATATGATGGACCCTGGCCACCCCACAAGTTATCCTGAGGACAGAATT
18956	CTAGAACTTTTTCTAAATTAGCTTGATCAATAGCTCTTAACCGTGAAGCAGCCTCAATCTGCGACAGCTTCCAAACTTCATTGAGAAAAGCATAAATCCACCTTTTGGATCTGCCAGCTGCAGGACCTTTCACAAAGTCANNNNNNNNNNGTTACTTTCAAACCGGGGATCCACCCTAACCTGTGAATATCCAGGGGACCAACCCAGAAAACTATGTTGACCGGAATAACACTTTTGTGCCAAAGCAACCAACCCTCAGGATCCAAACTGGAAATGTTAAATGAAGAATT
19036	CTAGATACAGGACATAATGTAATTACAGCATCTACACCATTCAAAGTAAAATCCACGTTCTGCCCACTCATGTTGAGAGACAATATTGACTTGTTTCACGACAAAGTCTCTCTTGAGCTGAAAGAATTATATCGGAAGCANNNNNNNNNNATGGGAGAGGCACCGGGTCAGCTAAAAGACAGAGAGTGCTACAAGAGAGTTTCGATGAATGATGTGAAACAGGCTTGGAGTTATATATATACCAAACTAATGGCATGGAGAAGTTTGGGACTTATAACTATGGATGAATT
19040	CTAGACAGGCCACTGTGGTAGAGGGTCTTGTGTTCTGCAGAGAGTGTTGTAAACCAGGAACAGCAGTGCAGAATGCTCTTGTCAGTAGGTTTGCAACAGACAGTATTTGACAAACTCTGCCTCACACAATCTTTTTCTCANNNNNNNNNNGTATGCGTGGACTCTTTTTCTGAACACTCTCACCACCATCCCTGCAGTGGCATCAAGCACTTCTGCAAGCCATGGAAGGAGGGTGGAGAAGTTGCAAAAACAGCAGACTTTGCCTTCTGGGATAAGCTGTCTGTAGAATT
19106	CTAGAGCAGCATGAATGTATAATTTATACTGACAGATCAGCACAACCTGCTACGAGCGGTAAACAAGCTTATAGTGCTGCATGCGCGATTGTTAAAGGTTTTTGGCGAGATGGCAAATTCCAACCAATGGTCACAAAAACNNNNNNNNNNTTACAAAGATGCAAAAGGTGGCACAATCAAGCATAATTTGCTTTGGTAACAAGTAGTTCAGTTACGACATGGACTACAAAACACTCACATGATACATACACTGAGTCATCAACGTGATGGCGTTCATGTTGCAGGGAATT
19108	CTAGACCCAGATCAGATGAACGATTTGCACATCAGGGCTACTGAATATTCCTATGTCTTCATGCTACCAGATCATAGTCCACCATGTTTGAGGCCTATTCACACGTATGCATACTCTACCTCGCTTTAGAACAGGCATTANNNNNNNNNNAGTCATGAACAGTTGAGAAACCTGAGATTTCTTCAAATGCTGTCTCCTGGTAATTTAGATTATCAAGGATTCTTTTGTAGGAGTCTAATTTACAGATTTCTGGCATCCACCGCTTGTTTACCTGCCACTAGGGCAGAATT
19198	CTAGAATATTTCAACCTCCAACCCACCACCTTTAACCCCAATGATCTCAACCAACCAGCGATCATCAGCCAAAACTTTACCACCTGGTCTCCGCTCACTTCCCTGACCACCTCAGCTATCATGTCTTCCATCCACTTGTGNNNNNNNNNNTGGAAACACGTAGACACCAGAACCCTCCTAAAGAAAGCTTTCACTGACCCCAGCGATCTCAAAGATTATCGTCCGATCTCCCAGCTCCCCAATGCAGCCAACGTACATGAGAAAGCCACCAACAAGCAGTGCATCGAATT
19295	CTAGAGTGTTAGTTGGCGCTGAAACTCGAGGCACCCTTTTCACACGAGCATTGTGAAACTTTCCTGTAACTCACAAGCAAATCTGCTCAGCTTTTTCTCGTGGTTGATTCAACACGTGGGAGTGAATAGTACATCACATTNNNNNNNNNNTCGTTTTTGTGAGAACTGGAGGAAGCCGTAAGAAAATAAAAAACTTCACACCTTGTCTTGTTTACACCTAAATCTGTTTTGTGTCATTTTTGTTTTCCATGAACGTGCTCCTCTAGCGAGGTTTCTCCTTAGAGAGAATT
19428	CTAGAGGCAAAAAAACTCACATTAAGCTAACTAACATGAGTTTTTTGCCAGCAAATTTGCCTTTCGTCAGTTTTCGCCTGCTAACGCCTGAATTTGTATCGCCTTCACGCTACTGTTAACAGCAGTTTTCACCACAGTTANNNNNNNNNNGGCAGTTCTTGTACATATCCCCCTGTGTTGCTTCCTGTGTACAAGTTTACTGCGTATGTATGTAGCAAACAAAAGAGGATTATCACCATAAAGATTCAAAGAATCTTAATGGGATGTAAGTTGGAAAAAAGGAAAGAATT
19566	CTAGAAGTGGCACTTCTTCACTAGACACATACACGCCGCATACCTCATCTCACAGCATTCAATCACACGAGTCCGCACATACCAGACTCGACCCAGCACACCCCACTCATCAGGAACTACCAGGGACACATACATTCCCCNNNNNNNNNNACTATTTACACTGGGAAACCAGCTTAAAGATGACACTTGCAACATTTAATTGGTTGCTGCTCTGAAACTTTCTGTTTTCATCAGTATTAATAAATTTAAGGTAGTCAGAACTCCCTCTTAAATTGGAGATGGAGAGAATT
19636	CTAGACCTGTCAGCTGCTTTTGACACGGTCGATAATGATCTCCTGATCGATCGTGTCAGCAATGCTGGCATCCAGGGTTTGGCTCTTAGGTGGATTTCCTCCTTTTTACACAATCGATTCTAGGCAGTCTGCCTTGCCAANNNNNNNNNNTGATTCTTCTAACACATCAGTCTCCAATTTCCAATCCACCATGACCTCTATTAGCGAATGGATGTACGCCAACCAATTAAAACTCAACCCCGACAAAACTGAGCTGATCCTGACTGGAGGCACCGCTAACCCCTGGAATT
19689	CTAGAGACCTGTATAGGAGGATGCTTATCACAGGACATCAGAATAGCAAATATTGCTCTAATATACAACTTGGGCTAACCAGAAGAGGAATGTGGCTCGCGTAGGCCTATCTCCTTACTTCGCATTGAGTCCACGATCTTNNNNNNNNNNTGATAACAAAATGATAGAGGGTCCCCGAGCATAGAGCCCTCTGCTTCAATGAGAGACCTCTATGACAGGGGCGTAGTTCTGCAAGGACTGCAGAAATATTAATGGGTAATTCAGTTACTTGTGGTAAATTAATGGGAATT
19743	CTAGAAGTTCACGTCATGTTGATTTCCCCATAAATGTCCGTACAAATGCAGTTTAGTATCGCGTATTCCCACCTTAAGATGCTTTTAAGCCCGTACGCTTTTCATATGTATTAGCAGGGGTTGACAATGCACTTTGAAATNNNNNNNNNNAGTAAATAGCAGGTGATTGTCTTATACAAGATGATAAAGAGCTGAGTTGGCCCTGCATGGAATGCGAGCCTGTGACGCGCGTGTCGCACCGGTGCACAGTGGTATGCAAATGAGCTGCTTCATCAGGGATCTTGGGAATT
19787	CTAGATGAGGGTAGACGTGTACTCCTTTTCGCAGGTGCGCTGCTACTGCGGCTAGGCACTTGGTGAAAACACGTGGTGCTGATTTTATTCTAAAAGGGAGTACCTTGAACTGGTAGTGTGTTCCTTTGTGTAGGAACCGGNNNNNNNNNNAACCTTAGGTCCAGCATGGGCCTTAGTGAAAGGTCTTGTTTGGGCACTAGGAAATACAGTTAGTAGTTTCCTTTGAAAAGTTCTTGCTTTGGCACAATTTCTATTGCTTGTGTGTGAAAAAGCTCCTTTATTTCCGAATT
19828	CTAGATGATGTCCTGATTGCTCCCGCCCGTGGCGCTCCCCACCTGCACTGCGTAATATTACACTTAGGACCACCTCCTCATGACTGACACAGTCTGCTGGACCTGGAATGTCCGTGGCCTGAACGACTACCGTAAGGCCANNNNNNNNNNGATACGCAGGGGTCTCCCCTGGCACACTGCTCAGGCACTTATTGATCACGAGGGCAGTTATGTAATCCTCCACGGCTCACTATTGGCCAGCCCGTGACGATCGCCGCGGTCTACGGTCCCAACTCGGACGATCCGGAATT
19852	CTAGAGTGAAACATATTAGCTGCGACAATCAGAAGAGAGGAGAACACAAATGTAATCCCTAGAACCAATATTGGAAATAGCAGATACATTTCTACCATAGTGCTAATAAGATGAATAAAAGCGGATTATATAAAACAATANNNNNNNNNNGGGAAGTACCAACCCCTCACCTGATTGTTCTGAATAAAGGACCACATCTCAGCGTCGAGGATGGCACCCCGCAAGGGATGTCAGGTCTCTGCTTGTCGAAGGATCAGCCTGCAGAGTCATGGTCTAGCCTGGAAGGAATT
19972	CTAGAGCCCTTGAGTTAGCAGGTACCATGACCTACCCCAATGTGAAGGAGGCCTTATGTCTCAGGTATGGACTTACTCCAGAGCAGTACAGACTGCAGTTTAGGAACTCTAAGAAGAGAGAGTCTGAGACTTGGATGGAGNNNNNNNNNNACAGACCCCATTGAGCTTGCTAAAGAGCCAGACCGCTGGACCAGTACCAGGGTCCACAGAGGAATTGTGGGTACCACAGCCAAAGGTGGGCAGGGTCCCCAGCAGAATAGTGGGGGGGACAAGGGTAGCCAAAAGGAATT
20051	CTAGAACTAGGTAAAGGTTCAATCCTAAAAGGCTTGTTACTGTGTAGTGCAGGGGAGGTAATGTAGGTGAAGAGGTATGGTATTACCGAGGCCTAAATTAGGGCACTTTTATGGAACATAACACCCACTTCTCTTCCGAANNNNNNNNNNCCAAAGTCCTAGTTGAGCTTGTTTATATACGTAGAATCACTACATGCGTTAGAAGGCCATGCTTTTCTTAGCAAAAGTGTCGATTTTAGGAAATGATCCAAATTTAGTTGAGTTTTGAAATGAAAAGGAAAATCCGAATT
20286	CTAGATGGCAAAACTAATTAAGTCTAACATAGTCAGTAAAGACCTAGAGACCTCAGTCCTACGTCTACGCTGCTGGTTATGTTATTCCAATGCGCAGAGCCTATTGGGAATATAGGAACTACACTACAAAGGGTTCCTTANNNNNNNNNNTATACACATACTGTCAATGCAATACCATGAGAAATGTTCAATAAAAATTGTTTAAAAAAAAAAGAGACAATTTGTCCCAACGGAAATGCTTTTCTCTAGTATCTAAAAATTAGTAAAGCAGAATCAAAATGCTAATGAATT
20432	CTAGACTGGCATTACTGCATCCTTCAACAGTTCATATCTTTAAAAGTGAACAACCGTATTTTAGTCTCTAAAGACATGCTATGCATGGCGATAAAGGCCAGATTTTCTCTATCCAAAGCATTATATTCACAGGGTAGTTCNNNNNNNNNNATTAAGGGAACACAAATTTATAAATAACATTTTCTTACAAGTAGAGCTTTTTTGCTGCTTGCATAAAACAACACAGCATGTATAAATACTTATTCTTCTCATTATAACATACCCAAATCAAGCATTACCTATGGAGAATT
20490	CTAGATAATTGATGTGCAGAGCTTTGTACCTGTTGTCCCATAGACCTTGAATTGTGAAGTAGTGAAGATGAGAACCCCAACCTGTGAGGGATGTGTCTGCTGTTAGCATGATCTGTGGAACAGGGTCGATGAAAGGACACNNNNNNNNNNTGTAGAGGACGCATGTGCAATCTTGCATGAGGCACTATTGTGATGCATGATGCATCATCCCTAGCAGTAGCATGAACATTCTGGCTGCTAAGTATTGATTAGATTGAAACTGTATTAACAGACATTGAATATTCTGAATT
20492	CTAGACAGTGCGGTCCCTTTTGTCTATCGAAGTCCCTGACCTCTTGGGTCCACCATAGGAGGGTGCAGTTGGTTAGCAGGTATCTTTGGAATCTTCCCTTCGGCAAGAGCAGGCTGGTGACAGCAGCGGCTCCTCCGCTANNNNNNNNNNACTTAAGCTGTCTCCAACCCAATCTGCATTGCCGGGTTGGAGAGCGCAGACATATACTCACAGTGTCTCTGGGAGTGCAAATCAAGGGCACACAGGCCAATCCTGATGCTGCTCTCATGCCTTGAAACCAGCGTCAGGATTGGCACAGGGAATT
20518	CTAGATTTGCACACTTCAAAACAGGGGGGAAACACTAGTGAACACCAAGTTAGCCCAGTTTTGAGGTAGTTGTGGTTCAAATAAATATGACATTTTCGGGATTGGTACTTATTTAACAGGAGTGCAATTACCACCCAGGANNNNNNNNNNTAAGATCAGTGCCTCCCTTACAGGTCAGCTCAAAATGCAACCAAACTGGTCGCACTGCCCCAAATCCAACCCTGCTTGAAGACCATCAAACGTCAGAAGAGGGCTTGAGGGGCTCATTGTAAGCAACAGATCTGAGAATT
20652	CTAGAAATCGGCAGTGGAGAAGTCGGGATTGACCTGAGTGCACCAGGTGAGTGAATCTTCTGAATGGAATCAGACACTTGAAGGAAGTGTCTATTTGGAAATTGTTTGTTTGACGGTGGCCGGGGAAGCCGGACCACGAGNNNNNNNNNNGTCCTCGGACAGCTGGGTAAGCTAGGATTCTGGAGCCTTGGGCCCCGAAACACCGGCCCAACCAGAATGCGACCAAGGGATACCTAAAAAGTGAGTTTGCGGTCTTCCTACCAAGGGGCTTTATTGTGATTTTTGGAATT
20675	CTAGAAACAGCTTCAGGTTGTGCCTGACATTAATGTTCTTGAGAATCAGCCCTGAATCTCCCGAGTGCGGCCGAACAGAGCAGGATACTTTGCAGTAAAATCTATTCTAATAAATGATAGGGCGAGCGCCGGGCGCCCCCNNNNNNNNNNATGGCTGGGCTTTGCGCAGCGGTTCCTGCACATGTGTGCTCCTTACCTGATGCCTGGAGAGGGCTCTGTGCAGCACCTGCGCCTTACTGCAAAGCCCCGGACCCTGTGCACAGACCTGGGGATATGAGGAGCCTGGAATT
20925	CTAGAATATCATCCCATAATGCTTTGCAGGGCCTTTGGTTGGGATTGTATTTTTGCCCACACCTGTGCTTGGGGTGGTCCTAGGAGGATGGGACCACCACTGAATCATTTCAGCATGATGTGCTCTTTGTGTTCAAGGCANNNNNNNNNNTAACTAAAGGCACTGCTCGCTATATTTTCATTTTTGTGAGATGCCTATATGTATTTTAGCATGCAAAGATAATTATTTTTTTTTTACTAAAGGTATGTCAGATTTCTGTTTAAAACTTTTATTAATACACAAAACGGAATT
20987	CTAGACAAACTGAGCAATCGCATTAGATAATACAGTCCTGGTTTTAGGATTATGTGAGAACCTAGCAGAAGATGTTTTATCCAACTTTGGATCAAGTACTAGATTAAAATCCCCTGCAAGAATGACTGGATCCTCAAAATNNNNNNNNNNGTGGAAGTCTGTTGCGAAGAGGTTATCACCTGCTGAATCCATTTTTTTTCATAAAGATATCTCTTAATTCTTGTTCAGTAGAATGGGTCTCTTGTAAGATGAATATATTTTCAGGTGCGTCCTTTAAGTACTGAAGAATT
21153	CTAGAGTCGCAGAAACAATAGATAGTTATTTCACTCAGTCAATCGTGAATGCTTCGTTTCACCAGAGGTGCAGAGAAAGAGAGACGGGCATTTTCAATAAAAAGTATTTATTGAACAGTCTTCTGTCTCATGCATGAGAANNNNNNNNNNAATAATGCCTAAAAGTACTCAACTAGTGATTCTAAAATACGCCTACCCCGGTGTACCTAACCTAGGTCTAGTACGAGGGAAGAAGTAAGTGACGAGTAGCTTAAGTTTAGTATTCTTTGCCAAGAATCTCTCCAAGAATT
21211	CTAGAGGGACAGCATGCCTTTCTGTTGCCCCCTTATATAGCTTTTTTACTTCCTCTCCACAACACCTCAAATCATTCACAGCAAACAGTAATGGTGGCCATTTCATTTCCAACATTCCAACAGCCAGCCAATCAGGGCTCTNNNNNNNNNNAACTGCCAATATATACAATTGTTTTTACCCTTAATTTGTCAAACACTACTGAACAGATTTACACCAAGTCACTGAAAGCAAAATCTGTGGACCAAGATCTAGCTTCCTGCCTAATTTGCTGTAGCCTTGTCTAAAGAATT
21264	CTAGATACACGGAGCAAAAGGCCCGGTGAGGTAGGAGTATCCTATGCATTAGTCTTTGAAAGGTGGCTGTTGCTCCGTGTAGTCCGAATGGAAGGACGTTAAATTCAAAAAGTCCTTCATCAGTAGAGAAGGCTGTTTTGNNNNNNNNNNTACAGAACCTTGTGGACCCGTCTGGTTTGGGCACCATCACAATCGGTGAAGATCAACTGCTACGTGATGGTCTGATTACCCCTAAGCGCAACATCTCCTGCACCTCTTTTCTCACTGATTCCCGCCTTGCTGCTGGAATT
21285	CTAGAGTTGCAATATGACACCAGTAAATCTGAAGTGACCTACTTGGATGTGACAATAAGAATAGATAATGATAGATTGGTCATTATTCTGTCCAGGGAACTTACAGCTACCAACAGTCTGCTACATTCGGATAGTTGGCANNNNNNNNNNTGATTTGTTAGAGGTGAAAAGAAAAGTGATTGGATTAAAAAGAAGAGAAGTTATTAGTCCCTAAAACACTGATTACACATGAAAACAGGGTGATATGTATCACCATATATAGCTCACAAGCACCTAATTTGAGAAGAATT
21386	CTAGAGTCATGTGAAAACAATAGGCAGCTATTTCACTCAGTCAACCGTGCATACTTACTTTCTCCAGAGTGCAGAGAAATAGAGAGACGAGCGCTTTCAATAAAAGGTGGTATTTATTGAGCAGTCTTCTTTCTCATGCANNNNNNNNNNTTGACTAACGTACTCAACTGGCGCTTCTAACTACGCCTACACCGGTGTACCTGACCTAAGCCGAATACTTGGGATGGAGTAAGTAGCAGTTTAAGTTAAGTTGGTTAAGTTGGTTTTGCCAAGAATCTGAATCAAGAATT
21451	CTAGAAGCGAGTACGGTGGGAAGCGCCATGTGAAAGGAGTGATCCTTCTAGCCGGGGTCTCAATGACTATTAGTATGGTGGAATGATCAGACAGTGTGTGTGGGAGTACTTTGCATTTCTTAATAGTTCGATTGATCCCCNNNNNNNNNNCTGTGCGGCCGCCGAGGGCCTTCAAGGAGGACCCGAGGATCTGTCCTTATCCGGGCTAAGCGTTAAATTGAAGTCCCCTCCCCATAGTATGTGCGGATGATCGTGTCCACCAATCTCACTAGCCAGTGTGTCGTAGAATT
21521	CTAGAGCCAGGGAGGACCTGGTCTGGCAGTTCGGGCTGGACTGTCCCCATTGGGCGCAGGATCAAGCCTGATTTGCATATGGCTGGATCCAAACTGGAATTGCATGGTGAGCAAAAAACTAATGGATTTCGGCACAGCTCNNNNNNNNNNTTCATTTCTACAAAATCGGACACAACAATTCAAAATCAAGGACACCCTGTCCAAGCCTGTCCCAGTGACCTTGGGGGTACCGCAAGGATCAGCACTATCTCCAACACTGTTTAATCTCTTCTGGAACCTCTAACTGAATT
21561	CTAGAAGCGACAGTTCCCACTATGACAGCCATACCCCCCATGGTGTCATTTGTAGTCAACGGTCTCTCATCTGTTCAAGCTGTGAATTGGAAAGAATGGGTGGAGTGCCTAGAAATGTACTTTGTAGTGTTGGCACTAGANNNNNNNNNNCAGTAGCTGCTCACTTCGAGCCACGTGCAAACCCAGACTATGAACTTTTTCTACTATACCAAGCTAAAAAATGATGAATCAGTAGATGCCTTCAATGACCACCTGCTGGCTGCATACTACTTGAAGAAAATGATGGAATT
21600	CTAGACAGTCTTTAACCGATGGTGCCCTCCTCCTACCCCAACATACAGCAATCTGCCTTTTGGCAAATAATAAAAGCAGTGCATGTAGTTTACATGTCTTGGGCGGAGTATCTTTGACATTTCCCAATAAGCCAATTATGNNNNNNNNNNACGCCAGCAACCTTTATTCTCTCTGAGCCCCATCCTATGTAGGCTAATGGTTTTTCTATAGAATCTGTGCAAGTATTTGAAATGATTCAGTCTATGCCTATAGTTGGGAGAAAGTTCTGTAAGCTGTCCACAGCAGAATT
21620	CTAGAATGGTTCAGTCTGTGGAGAGTCTCCAAAAGAAAGCAAAGAAATCACGAAGTGTAGAAATGTCTGCTTTCCAGCATCTTCTGCTTTTGGTGGGGATTCATCTCTTTAAGGTACTACCAGCTGTTCCACCATGTGGTNNNNNNNNNNCCTTCACTTTGTAAGTTTAGGTTATGCTCAGCTGTTGAGCACCAGTATACATTGTTTTATTTTTGGACTGAAATTTCAAAACTAAGAGCTCAGACTGGCAATGTTGGTACATAAATACCACACTTCACATGCAAAGAATT
21633	CTAGATCCGAACCGAGTTGCCAGATCTTGAGACCGAGTCCCAGCTCAAAGCTGTAGAAGTTCAAGCCTAAACTGAGGCCAGTATCTTCAACCCAAAAACTAGCCAACTGTTGCAAATCTATATGCAAAAAACCCCTTCAGNNNNNNNNNNATGATGGCTATTGTTTTTCTTGCACGCTAACAGACGGGAGACGCAATTTTTAACGCCAAAAATGGCTTTATTTTAGCTGACACTATAAAGTAACTCCCTCGTGACCTATCTGTTGTATCATACGATTCAGACTCTGAATT
21654	CTAGAACTGCCTCTTCTAACTGTCGAGTCTTTTGTTGTGAAAGTTCAGTGTAGAGGCTAAGAATTTCTTGTTCCACTAGGAAATAATAATTGCAGCTCTAAAAACGAACTACTGTACTATTCAGCCATTAACAGGTGAGTNNNNNNNNNNGCACTGTTGCGCAGAAATTCTCACACTGATGAAATGCAGACAGAAATTGAATAAACTCCTCACCGGGAAAAGACGGACTAAAAAATAACGAGCGGTACTTCTCTGGTACTGAATACGAAGACTCTTATGCCACAGGGAATT
21692	CTAGATTGGCGTGACTTTTTTAAATACCTCCAAATCAGGGACTTTCTACTGCGCAAGCCTGGGGGAGGACATTAGGGGAAAAGTCAACGCTGGTGGAATCAATCATTCACACTAGGGACTACACTATCGGAGGAGTCTATNNNNNNNNNNATTCTTATCTCCACCAAGCTTCAGGCACAATTTTATAAAACCTGTATCTTTCTATACTACTAAGCATGGGCGAATTTTGCGAATCTGGCGTTCTCGAATTTGCGTATTTGTGAACTCGCAATCCGCAAAATCCGCGAATT
[truncated: 9,749 more rows]
